# Supplementary material for: DNA methylation-based classifier and gene expression signatures detect BRCAness in osteosarcoma
Source: PLoS Comput Biol. 2021 Nov 11;17(11):e1009562. doi: 10.1371/journal.pcbi.1009562 (PMC8584788; doi:10.1371/journal.pcbi.1009562)
Supplement: S2 File — (ZIP) [file pcbi.1009562.s002.zip]

Archive with 191 entries (186 files):
- S2_File/All43SamplesMyChoiceFreecNexus.xlsx
- S2_File/DEGenes/
- S2_File/DEGenes/Table_A_all_DEG_results_deseq2.xlsx
- S2_File/DEGenes/Table_B_sig_DEG_results_deseq2.xlsx
- S2_File/EnrichR/
- S2_File/EnrichR/DnRegGnsKEGG_2019_Human_table.xlsx
- S2_File/EnrichR/DnRegGnsReactome_2016_table.xlsx
- S2_File/EnrichR/DnRegGO_Biological_Process_2018_table.xlsx
- S2_File/EnrichR/UpRegGO_Biological_Process_2018_table.xlsx
- S2_File/EnrichR/UpRegKEGG_2019_Human_table.xlsx
- S2_File/EnrichR/UpRegReactome_2016_table.xlsx
- S2_File/my_analysis_Kegg.GseaPreranked.1581692187239/
- S2_File/my_analysis_Kegg.GseaPreranked.1581692187239/edb/
- S2_File/my_analysis_Kegg.GseaPreranked.1581692187239/edb/DEG3_two3dTopBottom.rnk
- S2_File/my_analysis_Kegg.GseaPreranked.1581692187239/edb/gene_sets.gmt
- S2_File/my_analysis_Kegg.GseaPreranked.1581692187239/edb/results.edb
- S2_File/my_analysis_Kegg.GseaPreranked.1581692187239/enplot_KEGG_ALLOGRAFT_REJECTION_45.png
- S2_File/my_analysis_Kegg.GseaPreranked.1581692187239/enplot_KEGG_AMINOACYL_TRNA_BIOSYNTHESIS_19.png
- S2_File/my_analysis_Kegg.GseaPreranked.1581692187239/enplot_KEGG_ANTIGEN_PROCESSING_AND_PRESENTATION_69.png
- S2_File/my_analysis_Kegg.GseaPreranked.1581692187239/enplot_KEGG_ASTHMA_41.png
- S2_File/my_analysis_Kegg.GseaPreranked.1581692187239/enplot_KEGG_AUTOIMMUNE_THYROID_DISEASE_49.png
- S2_File/my_analysis_Kegg.GseaPreranked.1581692187239/enplot_KEGG_BASAL_TRANSCRIPTION_FACTORS_25.png
- S2_File/my_analysis_Kegg.GseaPreranked.1581692187239/enplot_KEGG_BASE_EXCISION_REPAIR_21.png
- S2_File/my_analysis_Kegg.GseaPreranked.1581692187239/enplot_KEGG_CELL_ADHESION_MOLECULES_CAMS_59.png
- S2_File/my_analysis_Kegg.GseaPreranked.1581692187239/enplot_KEGG_CELL_CYCLE_31.png
- S2_File/my_analysis_Kegg.GseaPreranked.1581692187239/enplot_KEGG_COMPLEMENT_AND_COAGULATION_CASCADES_57.png
- S2_File/my_analysis_Kegg.GseaPreranked.1581692187239/enplot_KEGG_CYTOKINE_CYTOKINE_RECEPTOR_INTERACTION_67.png
- S2_File/my_analysis_Kegg.GseaPreranked.1581692187239/enplot_KEGG_DNA_REPLICATION_1.png
- S2_File/my_analysis_Kegg.GseaPreranked.1581692187239/enplot_KEGG_DRUG_METABOLISM_CYTOCHROME_P450_75.png
- S2_File/my_analysis_Kegg.GseaPreranked.1581692187239/enplot_KEGG_EPITHELIAL_CELL_SIGNALING_IN_HELICOBACTER_PYLORI_INFECTION_77.png
- S2_File/my_analysis_Kegg.GseaPreranked.1581692187239/enplot_KEGG_FRUCTOSE_AND_MANNOSE_METABOLISM_33.png
- S2_File/my_analysis_Kegg.GseaPreranked.1581692187239/enplot_KEGG_GLYCOSAMINOGLYCAN_BIOSYNTHESIS_CHONDROITIN_SULFATE_37.png
- S2_File/my_analysis_Kegg.GseaPreranked.1581692187239/enplot_KEGG_GLYCOSPHINGOLIPID_BIOSYNTHESIS_LACTO_AND_NEOLACTO_SERIES_71.png
- S2_File/my_analysis_Kegg.GseaPreranked.1581692187239/enplot_KEGG_GLYCOSYLPHOSPHATIDYLINOSITOL_GPI_ANCHOR_BIOSYNTHESIS_13.png
- S2_File/my_analysis_Kegg.GseaPreranked.1581692187239/enplot_KEGG_GRAFT_VERSUS_HOST_DISEASE_43.png
- S2_File/my_analysis_Kegg.GseaPreranked.1581692187239/enplot_KEGG_HEMATOPOIETIC_CELL_LINEAGE_51.png
- S2_File/my_analysis_Kegg.GseaPreranked.1581692187239/enplot_KEGG_HOMOLOGOUS_RECOMBINATION_5.png
- S2_File/my_analysis_Kegg.GseaPreranked.1581692187239/enplot_KEGG_INTESTINAL_IMMUNE_NETWORK_FOR_IGA_PRODUCTION_55.png
- S2_File/my_analysis_Kegg.GseaPreranked.1581692187239/enplot_KEGG_LEISHMANIA_INFECTION_65.png
- S2_File/my_analysis_Kegg.GseaPreranked.1581692187239/enplot_KEGG_LINOLEIC_ACID_METABOLISM_63.png
- S2_File/my_analysis_Kegg.GseaPreranked.1581692187239/enplot_KEGG_LYSOSOME_73.png
- S2_File/my_analysis_Kegg.GseaPreranked.1581692187239/enplot_KEGG_MISMATCH_REPAIR_3.png
- S2_File/my_analysis_Kegg.GseaPreranked.1581692187239/enplot_KEGG_NATURAL_KILLER_CELL_MEDIATED_CYTOTOXICITY_79.png
- S2_File/my_analysis_Kegg.GseaPreranked.1581692187239/enplot_KEGG_NUCLEOTIDE_EXCISION_REPAIR_11.png
- S2_File/my_analysis_Kegg.GseaPreranked.1581692187239/enplot_KEGG_N_GLYCAN_BIOSYNTHESIS_29.png
- S2_File/my_analysis_Kegg.GseaPreranked.1581692187239/enplot_KEGG_ONE_CARBON_POOL_BY_FOLATE_7.png
- S2_File/my_analysis_Kegg.GseaPreranked.1581692187239/enplot_KEGG_PRIMARY_IMMUNODEFICIENCY_61.png
- S2_File/my_analysis_Kegg.GseaPreranked.1581692187239/enplot_KEGG_PROTEASOME_15.png
- S2_File/my_analysis_Kegg.GseaPreranked.1581692187239/enplot_KEGG_PROTEIN_EXPORT_23.png
- S2_File/my_analysis_Kegg.GseaPreranked.1581692187239/enplot_KEGG_PYRIMIDINE_METABOLISM_35.png
- S2_File/my_analysis_Kegg.GseaPreranked.1581692187239/enplot_KEGG_RENIN_ANGIOTENSIN_SYSTEM_53.png
- S2_File/my_analysis_Kegg.GseaPreranked.1581692187239/enplot_KEGG_RIBOSOME_17.png
- S2_File/my_analysis_Kegg.GseaPreranked.1581692187239/enplot_KEGG_RNA_DEGRADATION_39.png
- S2_File/my_analysis_Kegg.GseaPreranked.1581692187239/enplot_KEGG_RNA_POLYMERASE_9.png
- S2_File/my_analysis_Kegg.GseaPreranked.1581692187239/enplot_KEGG_SPLICEOSOME_27.png
- S2_File/my_analysis_Kegg.GseaPreranked.1581692187239/enplot_KEGG_TYPE_I_DIABETES_MELLITUS_47.png
- S2_File/my_analysis_Kegg.GseaPreranked.1581692187239/gene_set_sizes.xls
- S2_File/my_analysis_Kegg.GseaPreranked.1581692187239/global_es_histogram.png
- S2_File/my_analysis_Kegg.GseaPreranked.1581692187239/gsea_report_for_na_neg_1581692187239.html
- S2_File/my_analysis_Kegg.GseaPreranked.1581692187239/gsea_report_for_na_neg_1581692187239.xls
- S2_File/my_analysis_Kegg.GseaPreranked.1581692187239/gsea_report_for_na_pos_1581692187239.html
- S2_File/my_analysis_Kegg.GseaPreranked.1581692187239/gsea_report_for_na_pos_1581692187239.xls
- S2_File/my_analysis_Kegg.GseaPreranked.1581692187239/gset_rnd_es_dist_10.png
- S2_File/my_analysis_Kegg.GseaPreranked.1581692187239/gset_rnd_es_dist_12.png
- S2_File/my_analysis_Kegg.GseaPreranked.1581692187239/gset_rnd_es_dist_14.png
- S2_File/my_analysis_Kegg.GseaPreranked.1581692187239/gset_rnd_es_dist_16.png
- S2_File/my_analysis_Kegg.GseaPreranked.1581692187239/gset_rnd_es_dist_18.png
- S2_File/my_analysis_Kegg.GseaPreranked.1581692187239/gset_rnd_es_dist_2.png
- S2_File/my_analysis_Kegg.GseaPreranked.1581692187239/gset_rnd_es_dist_20.png
- S2_File/my_analysis_Kegg.GseaPreranked.1581692187239/gset_rnd_es_dist_22.png
- S2_File/my_analysis_Kegg.GseaPreranked.1581692187239/gset_rnd_es_dist_24.png
- S2_File/my_analysis_Kegg.GseaPreranked.1581692187239/gset_rnd_es_dist_26.png
- S2_File/my_analysis_Kegg.GseaPreranked.1581692187239/gset_rnd_es_dist_28.png
- S2_File/my_analysis_Kegg.GseaPreranked.1581692187239/gset_rnd_es_dist_30.png
- S2_File/my_analysis_Kegg.GseaPreranked.1581692187239/gset_rnd_es_dist_32.png
- S2_File/my_analysis_Kegg.GseaPreranked.1581692187239/gset_rnd_es_dist_34.png
- S2_File/my_analysis_Kegg.GseaPreranked.1581692187239/gset_rnd_es_dist_36.png
- S2_File/my_analysis_Kegg.GseaPreranked.1581692187239/gset_rnd_es_dist_38.png
- S2_File/my_analysis_Kegg.GseaPreranked.1581692187239/gset_rnd_es_dist_4.png
- S2_File/my_analysis_Kegg.GseaPreranked.1581692187239/gset_rnd_es_dist_40.png
- S2_File/my_analysis_Kegg.GseaPreranked.1581692187239/gset_rnd_es_dist_42.png
- S2_File/my_analysis_Kegg.GseaPreranked.1581692187239/gset_rnd_es_dist_44.png
- S2_File/my_analysis_Kegg.GseaPreranked.1581692187239/gset_rnd_es_dist_46.png
- S2_File/my_analysis_Kegg.GseaPreranked.1581692187239/gset_rnd_es_dist_48.png
- S2_File/my_analysis_Kegg.GseaPreranked.1581692187239/gset_rnd_es_dist_50.png
- S2_File/my_analysis_Kegg.GseaPreranked.1581692187239/gset_rnd_es_dist_52.png
- S2_File/my_analysis_Kegg.GseaPreranked.1581692187239/gset_rnd_es_dist_54.png
- S2_File/my_analysis_Kegg.GseaPreranked.1581692187239/gset_rnd_es_dist_56.png
- S2_File/my_analysis_Kegg.GseaPreranked.1581692187239/gset_rnd_es_dist_58.png
- S2_File/my_analysis_Kegg.GseaPreranked.1581692187239/gset_rnd_es_dist_6.png
- S2_File/my_analysis_Kegg.GseaPreranked.1581692187239/gset_rnd_es_dist_60.png
- S2_File/my_analysis_Kegg.GseaPreranked.1581692187239/gset_rnd_es_dist_62.png
- S2_File/my_analysis_Kegg.GseaPreranked.1581692187239/gset_rnd_es_dist_64.png
- S2_File/my_analysis_Kegg.GseaPreranked.1581692187239/gset_rnd_es_dist_66.png
- S2_File/my_analysis_Kegg.GseaPreranked.1581692187239/gset_rnd_es_dist_68.png
- S2_File/my_analysis_Kegg.GseaPreranked.1581692187239/gset_rnd_es_dist_70.png
- S2_File/my_analysis_Kegg.GseaPreranked.1581692187239/gset_rnd_es_dist_72.png
- S2_File/my_analysis_Kegg.GseaPreranked.1581692187239/gset_rnd_es_dist_74.png
- S2_File/my_analysis_Kegg.GseaPreranked.1581692187239/gset_rnd_es_dist_76.png
- S2_File/my_analysis_Kegg.GseaPreranked.1581692187239/gset_rnd_es_dist_78.png
- S2_File/my_analysis_Kegg.GseaPreranked.1581692187239/gset_rnd_es_dist_8.png
- S2_File/my_analysis_Kegg.GseaPreranked.1581692187239/gset_rnd_es_dist_80.png
- S2_File/my_analysis_Kegg.GseaPreranked.1581692187239/index.html
- S2_File/my_analysis_Kegg.GseaPreranked.1581692187239/KEGG_ALLOGRAFT_REJECTION.html
- S2_File/my_analysis_Kegg.GseaPreranked.1581692187239/KEGG_ALLOGRAFT_REJECTION.xls
- S2_File/my_analysis_Kegg.GseaPreranked.1581692187239/KEGG_AMINOACYL_TRNA_BIOSYNTHESIS.html
- S2_File/my_analysis_Kegg.GseaPreranked.1581692187239/KEGG_AMINOACYL_TRNA_BIOSYNTHESIS.xls
- S2_File/my_analysis_Kegg.GseaPreranked.1581692187239/KEGG_ANTIGEN_PROCESSING_AND_PRESENTATION.html
- S2_File/my_analysis_Kegg.GseaPreranked.1581692187239/KEGG_ANTIGEN_PROCESSING_AND_PRESENTATION.xls
- S2_File/my_analysis_Kegg.GseaPreranked.1581692187239/KEGG_ASTHMA.html
- S2_File/my_analysis_Kegg.GseaPreranked.1581692187239/KEGG_ASTHMA.xls
- S2_File/my_analysis_Kegg.GseaPreranked.1581692187239/KEGG_AUTOIMMUNE_THYROID_DISEASE.html
- S2_File/my_analysis_Kegg.GseaPreranked.1581692187239/KEGG_AUTOIMMUNE_THYROID_DISEASE.xls
- S2_File/my_analysis_Kegg.GseaPreranked.1581692187239/KEGG_BASAL_TRANSCRIPTION_FACTORS.html
- S2_File/my_analysis_Kegg.GseaPreranked.1581692187239/KEGG_BASAL_TRANSCRIPTION_FACTORS.xls
- S2_File/my_analysis_Kegg.GseaPreranked.1581692187239/KEGG_BASE_EXCISION_REPAIR.html
- S2_File/my_analysis_Kegg.GseaPreranked.1581692187239/KEGG_BASE_EXCISION_REPAIR.xls
- S2_File/my_analysis_Kegg.GseaPreranked.1581692187239/KEGG_CELL_ADHESION_MOLECULES_CAMS.html
- S2_File/my_analysis_Kegg.GseaPreranked.1581692187239/KEGG_CELL_ADHESION_MOLECULES_CAMS.xls
- S2_File/my_analysis_Kegg.GseaPreranked.1581692187239/KEGG_CELL_CYCLE.html
- S2_File/my_analysis_Kegg.GseaPreranked.1581692187239/KEGG_CELL_CYCLE.xls
- S2_File/my_analysis_Kegg.GseaPreranked.1581692187239/KEGG_COMPLEMENT_AND_COAGULATION_CASCADES.html
- S2_File/my_analysis_Kegg.GseaPreranked.1581692187239/KEGG_COMPLEMENT_AND_COAGULATION_CASCADES.xls
- S2_File/my_analysis_Kegg.GseaPreranked.1581692187239/KEGG_CYTOKINE_CYTOKINE_RECEPTOR_INTERACTION.html
- S2_File/my_analysis_Kegg.GseaPreranked.1581692187239/KEGG_CYTOKINE_CYTOKINE_RECEPTOR_INTERACTION.xls
- S2_File/my_analysis_Kegg.GseaPreranked.1581692187239/KEGG_DNA_REPLICATION.html
- S2_File/my_analysis_Kegg.GseaPreranked.1581692187239/KEGG_DNA_REPLICATION.xls
- S2_File/my_analysis_Kegg.GseaPreranked.1581692187239/KEGG_DRUG_METABOLISM_CYTOCHROME_P450.html
- S2_File/my_analysis_Kegg.GseaPreranked.1581692187239/KEGG_DRUG_METABOLISM_CYTOCHROME_P450.xls
- S2_File/my_analysis_Kegg.GseaPreranked.1581692187239/KEGG_EPITHELIAL_CELL_SIGNALING_IN_HELICOBACTER_PYLORI_INFECTION.html
- S2_File/my_analysis_Kegg.GseaPreranked.1581692187239/KEGG_EPITHELIAL_CELL_SIGNALING_IN_HELICOBACTER_PYLORI_INFECTION.xls
- S2_File/my_analysis_Kegg.GseaPreranked.1581692187239/KEGG_FRUCTOSE_AND_MANNOSE_METABOLISM.html
- S2_File/my_analysis_Kegg.GseaPreranked.1581692187239/KEGG_FRUCTOSE_AND_MANNOSE_METABOLISM.xls
- S2_File/my_analysis_Kegg.GseaPreranked.1581692187239/KEGG_GLYCOSAMINOGLYCAN_BIOSYNTHESIS_CHONDROITIN_SULFATE.html
- S2_File/my_analysis_Kegg.GseaPreranked.1581692187239/KEGG_GLYCOSAMINOGLYCAN_BIOSYNTHESIS_CHONDROITIN_SULFATE.xls
- S2_File/my_analysis_Kegg.GseaPreranked.1581692187239/KEGG_GLYCOSPHINGOLIPID_BIOSYNTHESIS_LACTO_AND_NEOLACTO_SERIES.html
- S2_File/my_analysis_Kegg.GseaPreranked.1581692187239/KEGG_GLYCOSPHINGOLIPID_BIOSYNTHESIS_LACTO_AND_NEOLACTO_SERIES.xls
- S2_File/my_analysis_Kegg.GseaPreranked.1581692187239/KEGG_GLYCOSYLPHOSPHATIDYLINOSITOL_GPI_ANCHOR_BIOSYNTHESIS.html
- S2_File/my_analysis_Kegg.GseaPreranked.1581692187239/KEGG_GLYCOSYLPHOSPHATIDYLINOSITOL_GPI_ANCHOR_BIOSYNTHESIS.xls
- S2_File/my_analysis_Kegg.GseaPreranked.1581692187239/KEGG_GRAFT_VERSUS_HOST_DISEASE.html
- S2_File/my_analysis_Kegg.GseaPreranked.1581692187239/KEGG_GRAFT_VERSUS_HOST_DISEASE.xls
- S2_File/my_analysis_Kegg.GseaPreranked.1581692187239/KEGG_HEMATOPOIETIC_CELL_LINEAGE.html
- S2_File/my_analysis_Kegg.GseaPreranked.1581692187239/KEGG_HEMATOPOIETIC_CELL_LINEAGE.xls
- S2_File/my_analysis_Kegg.GseaPreranked.1581692187239/KEGG_HOMOLOGOUS_RECOMBINATION.html
- S2_File/my_analysis_Kegg.GseaPreranked.1581692187239/KEGG_HOMOLOGOUS_RECOMBINATION.xls
- S2_File/my_analysis_Kegg.GseaPreranked.1581692187239/KEGG_INTESTINAL_IMMUNE_NETWORK_FOR_IGA_PRODUCTION.html
- S2_File/my_analysis_Kegg.GseaPreranked.1581692187239/KEGG_INTESTINAL_IMMUNE_NETWORK_FOR_IGA_PRODUCTION.xls
- S2_File/my_analysis_Kegg.GseaPreranked.1581692187239/KEGG_LEISHMANIA_INFECTION.html
- S2_File/my_analysis_Kegg.GseaPreranked.1581692187239/KEGG_LEISHMANIA_INFECTION.xls
- S2_File/my_analysis_Kegg.GseaPreranked.1581692187239/KEGG_LINOLEIC_ACID_METABOLISM.html
- S2_File/my_analysis_Kegg.GseaPreranked.1581692187239/KEGG_LINOLEIC_ACID_METABOLISM.xls
- S2_File/my_analysis_Kegg.GseaPreranked.1581692187239/KEGG_LYSOSOME.html
- S2_File/my_analysis_Kegg.GseaPreranked.1581692187239/KEGG_LYSOSOME.xls
- S2_File/my_analysis_Kegg.GseaPreranked.1581692187239/KEGG_MISMATCH_REPAIR.html
- S2_File/my_analysis_Kegg.GseaPreranked.1581692187239/KEGG_MISMATCH_REPAIR.xls
- S2_File/my_analysis_Kegg.GseaPreranked.1581692187239/KEGG_NATURAL_KILLER_CELL_MEDIATED_CYTOTOXICITY.html
- S2_File/my_analysis_Kegg.GseaPreranked.1581692187239/KEGG_NATURAL_KILLER_CELL_MEDIATED_CYTOTOXICITY.xls
- S2_File/my_analysis_Kegg.GseaPreranked.1581692187239/KEGG_NUCLEOTIDE_EXCISION_REPAIR.html
- S2_File/my_analysis_Kegg.GseaPreranked.1581692187239/KEGG_NUCLEOTIDE_EXCISION_REPAIR.xls
- S2_File/my_analysis_Kegg.GseaPreranked.1581692187239/KEGG_N_GLYCAN_BIOSYNTHESIS.html
- S2_File/my_analysis_Kegg.GseaPreranked.1581692187239/KEGG_N_GLYCAN_BIOSYNTHESIS.xls
- S2_File/my_analysis_Kegg.GseaPreranked.1581692187239/KEGG_ONE_CARBON_POOL_BY_FOLATE.html
- S2_File/my_analysis_Kegg.GseaPreranked.1581692187239/KEGG_ONE_CARBON_POOL_BY_FOLATE.xls
- S2_File/my_analysis_Kegg.GseaPreranked.1581692187239/KEGG_PRIMARY_IMMUNODEFICIENCY.html
- S2_File/my_analysis_Kegg.GseaPreranked.1581692187239/KEGG_PRIMARY_IMMUNODEFICIENCY.xls
- S2_File/my_analysis_Kegg.GseaPreranked.1581692187239/KEGG_PROTEASOME.html
- S2_File/my_analysis_Kegg.GseaPreranked.1581692187239/KEGG_PROTEASOME.xls
- S2_File/my_analysis_Kegg.GseaPreranked.1581692187239/KEGG_PROTEIN_EXPORT.html
- S2_File/my_analysis_Kegg.GseaPreranked.1581692187239/KEGG_PROTEIN_EXPORT.xls
- S2_File/my_analysis_Kegg.GseaPreranked.1581692187239/KEGG_PYRIMIDINE_METABOLISM.html
- S2_File/my_analysis_Kegg.GseaPreranked.1581692187239/KEGG_PYRIMIDINE_METABOLISM.xls
- S2_File/my_analysis_Kegg.GseaPreranked.1581692187239/KEGG_RENIN_ANGIOTENSIN_SYSTEM.html
- S2_File/my_analysis_Kegg.GseaPreranked.1581692187239/KEGG_RENIN_ANGIOTENSIN_SYSTEM.xls
- S2_File/my_analysis_Kegg.GseaPreranked.1581692187239/KEGG_RIBOSOME.html
- S2_File/my_analysis_Kegg.GseaPreranked.1581692187239/KEGG_RIBOSOME.xls
- S2_File/my_analysis_Kegg.GseaPreranked.1581692187239/KEGG_RNA_DEGRADATION.html
- S2_File/my_analysis_Kegg.GseaPreranked.1581692187239/KEGG_RNA_DEGRADATION.xls
- S2_File/my_analysis_Kegg.GseaPreranked.1581692187239/KEGG_RNA_POLYMERASE.html
- S2_File/my_analysis_Kegg.GseaPreranked.1581692187239/KEGG_RNA_POLYMERASE.xls
- S2_File/my_analysis_Kegg.GseaPreranked.1581692187239/KEGG_SPLICEOSOME.html
- S2_File/my_analysis_Kegg.GseaPreranked.1581692187239/KEGG_SPLICEOSOME.xls
- S2_File/my_analysis_Kegg.GseaPreranked.1581692187239/KEGG_TYPE_I_DIABETES_MELLITUS.html
- S2_File/my_analysis_Kegg.GseaPreranked.1581692187239/KEGG_TYPE_I_DIABETES_MELLITUS.xls
- S2_File/my_analysis_Kegg.GseaPreranked.1581692187239/my_analysis_Kegg.GseaPreranked.1581692187239.rpt
- S2_File/my_analysis_Kegg.GseaPreranked.1581692187239/neg_snapshot.html
- S2_File/my_analysis_Kegg.GseaPreranked.1581692187239/pos_snapshot.html
- S2_File/my_analysis_Kegg.GseaPreranked.1581692187239/pvalues_vs_nes_plot.png
- S2_File/my_analysis_Kegg.GseaPreranked.1581692187239/ranked_gene_list_na_pos_versus_na_neg_1581692187239.xls
- S2_File/my_analysis_Kegg.GseaPreranked.1581692187239/xtools.css
- S2_File/README.txt
- S2_File/
