# Supplementary material for: DNA methylation-based classifier and gene expression signatures detect BRCAness in osteosarcoma
Source: PLoS Comput Biol. 2021 Nov 11;17(11):e1009562. doi: 10.1371/journal.pcbi.1009562 (PMC8584788; doi:10.1371/journal.pcbi.1009562)
Supplement: S2 File — (ZIP) [file pcbi.1009562.s002.zip › S2_File/All43SamplesMyChoiceFreecNexus.xlsx]

## Sheet: STAT_HRD_scores_allSamples
Sample_Name	MyChoiceHRD	FREEC_PCG	NexusPCG	Sample_Group	Epic_450K	Sentrix_ID	Sentrix_Position
I057_002	-1	61	60	Yes	Epic	201530480039	R04C01
MS_00A	80	65	59	Yes	450K	9741950025	R03C01
I027_011	-1	52	58	Yes	Epic	202093110077	R05C01
I062_006	88	62	56	Yes	450K	200394870071	R02C02
I070_021	-1	55	55	Yes	Epic	202259340130	R06C01
I036_004	-1	41	55	Yes	Epic	201904410008	R08C01
I037_002	-1	61	54	Yes	Epic	201490030020	R07C01
I002_006	-1	58	54	Yes	Epic	201492560186	R01C01
MS_00F	66	50	53	Yes	450K	9969477098	R06C02
HA_00B	100	54	52	Yes	450K	9611518099	R01C01
I047_005	58	76	52	Yes	450K	200397860074	R03C02
I018_009	-1	56	51	Yes	Epic	201869690154	R03C01
I062_020	58	46	49	Yes	Epic	201194010136	R03C01
I036_005	76	40	48	Yes	450K	200397860022	R06C02
I037_003	-1	50	48	Yes	Epic	201530490056	R06C01
I023_005	107	54	48	Yes	450K	101231000026	R05C02
I062_021	59	44	45	Yes	Epic	201247480007	R03C01
I042_009	-1	47	43	Yes	Epic	201530490035	R06C01
I047_007	-1	42	43	Yes	Epic	201868500258	R08C01
I022_002	55	54	43	Yes	450K	3998523055	R05C02
I062_015	59	59	39	Yes	Epic	200772280004	R06C01
I063_011	-1	45	38	Yes	Epic	202163530139	R08C01
I062_040	-1	32	37	Yes	Epic	202073190048	R06C01
I022_017	49	37	37	Yes	450K	200397860068	R03C02
I062_033	-1	51	35	Yes	Epic	201530490035	R03C01
I062_022	43	29	33	Yes	Epic	201332340037	R03C01
I062_010	44	35	30	No	450K	200397860074	R01C02
HD_00J	27	34	29	No	450K	9829119256	R05C02
I044_004	-1	33	28	No	Epic	201490030020	R08C01
I047_003	38	29	22	No	450K	200394970025	R03C02
I042_002	32	25	20	No	450K	3998909205	R05C01
I137_005	-1	23	19	No	Epic	201533480049	R01C01
I056_004	31	7	17	No	450K	200397860036	R04C02
I007_027	-1	18	16	No	Epic	202073190019	R03C01
I007_018	22	19	14	No	Epic	201465960036	R04C01
I002_007	-1	13	11	No	Epic	201492560186	R04C01
I070_016	-1	10	6	No	Epic	201876940215	R02C01
I062_003	15	14	5	No	450K	101231000026	R03C02
I042_001	14	9	4	No	450K	3998909037	R05C01
I062_007	8	9	4	No	450K	200394970045	R06C02
I044_008	-1	3	4	No	Epic	202163110014	R04C01
I047_006	-1	4	1	No	Epic	201465970058	R02C01
I062_035	-1	5	0	No	Epic	201904640101	R03C01
