# Supplementary material for: DNA methylation-based classifier and gene expression signatures detect BRCAness in osteosarcoma
Source: PLoS Comput Biol. 2021 Nov 11;17(11):e1009562. doi: 10.1371/journal.pcbi.1009562 (PMC8584788; doi:10.1371/journal.pcbi.1009562)
Supplement: S2 File — (ZIP) [file pcbi.1009562.s002.zip › S2_File/DEGenes/Table_A_all_DEG_results_deseq2.xlsx]

## Sheet: sim_condition_treated_results_d
Gene	baseMeanA_No	baseMeanB_Yes	baseMean	log2FoldChange	lfcSE	stat	pvalue	padj
DRAM1	3873.4	877.375	1758.56	-2.14279	0.269169	-7.96078	1.70964e-15	3.45057e-11
LILRA4	242.635	15.3012	82.1639	-4.00138	0.535777	-7.46836	8.12018e-14	8.19448e-10
IL2RG	2091.86	447.981	931.475	-2.22431	0.301958	-7.36626	1.75478e-13	1.18055e-09
CPB2	247.635	4.09417	75.7239	-5.92834	0.827179	-7.16693	7.66984e-13	3.87001e-09
SLC6A4	2932.68	43.9951	893.607	-6.06028	0.855942	-7.08025	1.43898e-12	4.8405e-09
VWA2	636.37	24.4106	204.399	-4.70153	0.66169	-7.10534	1.20023e-12	4.8405e-09
CCL18	10346.9	142.22	3143.6	-6.18539	0.886736	-6.97545	3.04886e-12	8.79073e-09
CCL22	221.426	21.4438	80.2621	-3.37451	0.485623	-6.94883	3.68321e-12	8.85575e-09
LAMC2	3577.5	146.349	1155.51	-4.61085	0.664483	-6.939	3.94896e-12	8.85575e-09
CD274	648.268	95.3773	257.992	-2.76567	0.400412	-6.90707	4.94753e-12	9.9856e-09
LRRN4	347.971	10.1547	109.512	-5.10223	0.740262	-6.89246	5.48346e-12	1.00612e-08
LOC283299	89.9863	1.01986	27.1865	-6.49992	0.950845	-6.83595	8.14661e-12	1.37019e-08
PKD2L1	365.088	11.0037	115.146	-5.05213	0.740776	-6.82005	9.10077e-12	1.41293e-08
RASGRP1	600.481	87.6247	238.465	-2.77921	0.408222	-6.80809	9.89019e-12	1.42581e-08
LINC00908	47.9932	2.80942	16.0988	-4.12086	0.614537	-6.70563	2.00535e-11	2.69827e-08
CD247	543.693	71.1419	210.127	-2.93634	0.448491	-6.54715	5.86474e-11	7.398e-08
CCL13	581.757	27.5015	190.518	-4.40657	0.685223	-6.43086	1.26882e-10	1.50639e-07
ANXA3	1858.56	115.811	628.384	-4.00494	0.630141	-6.35561	2.07595e-10	2.21681e-07
PRSS12	867.468	42.9168	285.432	-4.33659	0.682411	-6.35481	2.08687e-10	2.21681e-07
CD52	2549.13	288.336	953.277	-3.14533	0.497073	-6.3277	2.48842e-10	2.51119e-07
SLC44A4	850.436	32.3398	272.956	-4.71937	0.747007	-6.3177	2.6548e-10	2.55151e-07
HNRNPA1P33	39.2553	2.85644	13.562	-3.75176	0.601047	-6.24203	4.31915e-10	3.96243e-07
CLEC4C	23.5927	0.815968	7.51502	-4.95807	0.796561	-6.22434	4.83582e-10	4.24354e-07
SLAMF6	573.262	96.3609	236.626	-2.5747	0.41415	-6.21683	5.07294e-10	4.26613e-07
DAW1	52.3784	0.267658	15.5943	-7.43953	1.19905	-6.20454	5.48562e-10	4.42865e-07
BARX1	6.38281	1661.11	559.124	6.93436	1.12443	6.16699	6.96042e-10	5.40316e-07
ARAP2	1431.59	218.34	575.178	-2.71403	0.444882	-6.10056	1.057e-09	7.90125e-07
TEKT1	107.895	0.977725	32.4239	-6.79423	1.11548	-6.09084	1.12316e-09	8.09601e-07
LOC102723828	0	166.851	117.777	9.76938	1.60852	6.07351	1.25143e-09	8.70954e-07
MICALCL	232.439	35.1042	93.1439	-2.73454	0.453527	-6.02949	1.64483e-09	1.10658e-06
LINC00968	273.002	10.3787	87.621	-4.72704	0.785278	-6.01958	1.74873e-09	1.13854e-06
CCL23	73.3696	4.90695	25.043	-3.96144	0.660906	-5.99396	2.04796e-09	1.25254e-06
LRRK2	7585.72	731.184	2747.22	-3.37546	0.56309	-5.99453	2.04078e-09	1.25254e-06
TARP	100.817	10.1954	36.8488	-3.33909	0.55844	-5.97931	2.24085e-09	1.33021e-06
TIFAB	52.5521	6.40936	19.9807	-3.05063	0.51266	-5.95058	2.67187e-09	1.54075e-06
MAP1LC3C	289.181	40.7205	100.292	-3.74891	0.636342	-5.89134	3.83073e-09	2.14765e-06
EPHA1	244.359	29.5159	92.705	-3.05339	0.519304	-5.87978	4.10803e-09	2.24087e-06
CD6	848.253	149.671	355.136	-2.50516	0.427031	-5.86645	4.45214e-09	2.36467e-06
ANO9	432.426	56.9643	167.394	-2.9299	0.501008	-5.84801	4.97477e-09	2.4566e-06
CLDN7	1286.34	244.321	550.798	-2.39658	0.409633	-5.85056	4.89928e-09	2.4566e-06
SLAMF1	207.529	33.5041	84.6879	-2.63315	0.450305	-5.84749	4.99037e-09	2.4566e-06
KLRD1	168.107	29.8243	70.4956	-2.49703	0.428377	-5.82904	5.57481e-09	2.67896e-06
TTC16	62.1974	7.63663	23.6839	-3.05006	0.525537	-5.8037	6.48668e-09	3.04467e-06
FOXJ1	507.915	15.1786	160.101	-5.06372	0.878133	-5.76646	8.09533e-09	3.71337e-06
SCN1A	274.562	14.287	90.8386	-4.27496	0.742173	-5.76006	8.40834e-09	3.77123e-06
CCL5	2230.84	480.58	995.363	-2.21554	0.386452	-5.73304	9.86472e-09	4.15068e-06
ENPP3	65.2188	13.6394	28.8098	-2.2643	0.394671	-5.73719	9.62614e-09	4.15068e-06
ICAM1	10999	2051.04	4682.78	-2.42299	0.422644	-5.73293	9.8713e-09	4.15068e-06
FCN3	2257.34	101.365	735.476	-4.47754	0.781549	-5.72905	1.00993e-08	4.15987e-06
FGR	1856.45	481.917	886.191	-1.94678	0.341233	-5.70512	1.16259e-08	4.51241e-06
HOPX	3192.31	305.588	1154.62	-3.38531	0.593131	-5.70754	1.14624e-08	4.51241e-06
NLRP2	327.337	42.4487	126.239	-2.9528	0.517407	-5.70692	1.15038e-08	4.51241e-06
SPOCK2	6666.19	675.356	2437.37	-3.3032	0.579586	-5.69924	1.20341e-08	4.58273e-06
HTRA4	156.277	12.7662	54.9751	-3.62317	0.637503	-5.68338	1.32062e-08	4.93592e-06
FAM216B	224.728	6.00502	70.3353	-5.25612	0.925382	-5.67995	1.34736e-08	4.94434e-06
LAMP3	7205.66	307.583	2336.43	-4.55068	0.801889	-5.67494	1.38734e-08	5.00013e-06
LOC101929705	15.4579	278.91	201.424	4.172	0.736206	5.66689	1.45411e-08	5.06006e-06
PRRG4	439.217	74.9927	182.117	-2.55205	0.450236	-5.66826	1.44255e-08	5.06006e-06
DTHD1	107.102	5.80278	35.5968	-4.22702	0.747205	-5.6571	1.53949e-08	5.26636e-06
RASSF6	124.564	5.96457	40.8469	-4.38477	0.779772	-5.62315	1.87509e-08	6.27883e-06
VEPH1	996.554	94.5128	359.819	-3.39823	0.604551	-5.62108	1.89768e-08	6.27883e-06
ELF5	117.302	3.21366	36.769	-5.23746	0.939994	-5.57181	2.52113e-08	7.95061e-06
GNA14	453.932	96.3386	201.513	-2.23606	0.401277	-5.57235	2.51331e-08	7.95061e-06
VSIG1	95.7873	7.51934	33.4805	-3.67029	0.658683	-5.57216	2.51601e-08	7.95061e-06
TMIGD2	36.5459	5.47388	14.6127	-2.76798	0.498039	-5.55775	2.73275e-08	8.48539e-06
DCANP1	117.258	16.3357	46.0188	-2.85123	0.513486	-5.55269	2.81314e-08	8.60267e-06
CLEC12A	310.298	47.4352	124.748	-2.7112	0.489738	-5.53603	3.09405e-08	9.25438e-06
COL6A5	622.482	15.988	194.369	-5.29464	0.956629	-5.53468	3.11796e-08	9.25438e-06
SULT1A2	161.039	24.8446	64.9016	-2.7012	0.488864	-5.52545	3.28642e-08	9.61302e-06
CDS1	571.995	68.4639	216.561	-3.06297	0.55576	-5.51131	3.56179e-08	1.0125e-05
DNALI1	622.537	120.949	268.475	-2.36667	0.429403	-5.51153	3.55718e-08	1.0125e-05
HBG1	513.594	3.63418	153.622	-7.13274	1.29562	-5.50525	3.68642e-08	1.01922e-05
SIGLEC6	69.833	8.08198	26.2441	-3.15136	0.572228	-5.50717	3.64657e-08	1.01922e-05
CD48	1337.26	343.729	635.945	-1.9612	0.356813	-5.49643	3.87546e-08	1.05701e-05
MPPED2	106.478	581.338	441.674	2.44597	0.447097	5.47077	4.48076e-08	1.2058e-05
NCR3	52.3517	10.3385	22.6953	-2.33064	0.426537	-5.46411	4.65241e-08	1.22428e-05
SH2D1B	116.214	8.82983	40.4134	-3.72859	0.682466	-5.46341	4.67075e-08	1.22428e-05
LTB	648.874	90.6581	254.839	-2.84218	0.521786	-5.44703	5.12183e-08	1.32531e-05
CLEC12B	50.9626	3.96438	17.7874	-3.6635	0.673946	-5.4359	5.45217e-08	1.35853e-05
LINC00892	31.2562	2.90962	11.2469	-3.41253	0.627746	-5.43618	5.44365e-08	1.35853e-05
TJP3	265.683	13.6997	87.8126	-4.28977	0.788811	-5.43827	5.37992e-08	1.35853e-05
RSPH4A	223.642	24.8474	83.3163	-3.17358	0.584381	-5.43066	5.61445e-08	1.38191e-05
LOC100506314	91.8566	17.5064	39.3741	-2.40673	0.444653	-5.41259	6.2118e-08	1.50548e-05
TNNT3	94.2048	2916.73	2086.57	4.9537	0.915479	5.41105	6.26569e-08	1.50548e-05
LDLRAD1	147.894	1.88531	44.8291	-6.3568	1.17718	-5.40002	6.66324e-08	1.58217e-05
GRIA4	9.5163	411.692	293.405	5.42627	1.00754	5.38566	7.21778e-08	1.69391e-05
COL6A6	1763.59	45.2149	550.618	-5.28968	0.982774	-5.3824	7.35011e-08	1.70514e-05
CFAP57	85.4	20.8985	30.3639	-3.52161	0.656228	-5.36644	8.03061e-08	1.84184e-05
NXPH4	79.705	1022.55	745.244	3.68042	0.686769	5.35904	8.36661e-08	1.89734e-05
STAT4	519.202	375.534	261.788	-1.74959	0.326697	-5.35539	8.53738e-08	1.91455e-05
LINC00426	32.0976	5.21145	13.1191	-2.68349	0.501985	-5.34575	9.00446e-08	1.96919e-05
SNTA1	1215.4	5247	4061.24	2.11033	0.394665	5.34713	8.93592e-08	1.96919e-05
TMPRSS13	162.408	28.7496	68.0609	-2.50472	0.468667	-5.34436	9.07372e-08	1.96919e-05
F11R	6520.89	1616.73	3059.13	-2.01212	0.376794	-5.34011	9.28896e-08	1.99357e-05
RFPL1S	155.105	30.285	66.9967	-2.3576	0.441641	-5.33827	9.38362e-08	1.99357e-05
SLC5A1	119.416	3.94959	37.9102	-4.93316	0.924916	-5.33363	9.62703e-08	2.02398e-05
C11orf87	191.535	9.9097	63.3288	-4.26742	0.800775	-5.32911	9.8693e-08	2.05353e-05
C9orf152	154.371	11.8604	53.7753	-3.71344	0.698015	-5.32001	1.03762e-07	2.13696e-05
ATP2C2	433.286	23.3761	143.938	-4.21819	0.793215	-5.31784	1.05009e-07	2.1408e-05
BCL2L14	29.2941	4.95791	12.1156	-2.58654	0.486651	-5.31498	1.0667e-07	2.15292e-05
LCK	817.697	136.826	337.082	-2.58117	0.486361	-5.3071	1.11382e-07	2.19263e-05
MST1R	732.106	89.3933	278.426	-3.03647	0.571955	-5.30894	1.10263e-07	2.19263e-05
TBX21	198.143	34.0663	82.3243	-2.53896	0.478485	-5.30626	1.11896e-07	2.19263e-05
RIC3	178.074	19.553	66.1768	-3.18541	0.600725	-5.30261	1.14156e-07	2.21539e-05
SPN	1530.43	277.293	645.863	-2.46597	0.466591	-5.28509	1.25645e-07	2.41515e-05
CD96	527.566	84.4232	214.759	-2.64684	0.501264	-5.28033	1.2895e-07	2.45527e-05
NKG7	624.152	113.283	263.538	-2.46445	0.467116	-5.27588	1.3212e-07	2.49212e-05
FAM179A	184.081	27.2305	73.3629	-2.75425	0.522785	-5.26841	1.37612e-07	2.54809e-05
TESPA1	254.447	47.3569	108.266	-2.43204	0.461548	-5.26931	1.36938e-07	2.54809e-05
ACOXL	159.189	15.1502	57.5145	-3.40662	0.647047	-5.26487	1.40292e-07	2.5741e-05
ST8SIA2	8.20819	309.752	221.062	5.22952	0.9936	5.2632	1.4157e-07	2.57415e-05
LAD1	486.554	38.0163	169.939	-3.6784	0.700232	-5.25312	1.49546e-07	2.67105e-05
LECT1	1.81739	1327.54	186.743	7.14593	1.36032	5.25313	1.49532e-07	2.67105e-05
TNFRSF6B	140.211	19.2701	54.8409	-2.85857	0.544789	-5.24712	1.54499e-07	2.73531e-05
LY9	223.422	54.7207	104.339	-2.03864	0.389274	-5.23703	1.63185e-07	2.86397e-05
DHRS9	500.627	48.7027	181.622	-3.3633	0.643713	-5.22485	1.74298e-07	3.03263e-05
CCL17	97.5495	6.4705	33.2585	-3.90626	0.749319	-5.21307	1.85737e-07	3.19209e-05
FGF5	188.77	7.18259	60.5906	-4.71515	0.904639	-5.21219	1.86625e-07	3.19209e-05
IFNG	34.3267	4.99115	13.6192	-2.78187	0.535716	-5.19281	2.07148e-07	3.51333e-05
ESRP2	632.605	34.3205	210.286	-4.20689	0.810743	-5.18893	2.11504e-07	3.55733e-05
FCRL6	148.2	15.983	54.8704	-3.22287	0.621331	-5.18705	2.13649e-07	3.5637e-05
PDE6B	134.847	40.7786	68.4457	-1.73231	0.334873	-5.17303	2.30322e-07	3.81033e-05
TMPRSS4	69.7995	2.22356	22.0988	-4.9644	0.961674	-5.16225	2.43994e-07	4.00368e-05
VGLL1	31.187	1.49962	10.2312	-4.36133	0.845207	-5.16008	2.4685e-07	4.01788e-05
HIST1H4H	27.6471	231.378	171.457	3.05043	0.591596	5.15627	2.51919e-07	4.06759e-05
ATP13A4-AS1	152.17	1.48538	45.8045	-6.65535	1.29315	-5.14663	2.65205e-07	4.24812e-05
SYTL1	428.017	73.6414	177.87	-2.54124	0.494161	-5.14254	2.71055e-07	4.30764e-05
B3GNT8	332.159	81.2807	155.068	-2.03625	0.39664	-5.13375	2.84026e-07	4.44379e-05
PGR	614.745	84.5732	240.506	-2.86329	0.557683	-5.13427	2.83248e-07	4.44379e-05
AARD	190.804	20.3351	70.4729	-3.23414	0.632891	-5.11011	3.21969e-07	4.96054e-05
PYHIN1	161.707	23.0816	63.8538	-2.8154	0.550872	-5.11079	3.20806e-07	4.96054e-05
CNOT3	2132.33	3335.26	2981.45	0.645616	0.126555	5.10145	3.37053e-07	5.1536e-05
SH2D3A	282.044	39.8142	111.058	-2.8283	0.55499	-5.09612	3.4669e-07	5.26108e-05
TMC5	795.456	33.5059	257.609	-4.56855	0.898161	-5.08656	3.6462e-07	5.49188e-05
SYNDIG1L	48.1893	6.81142	18.9814	-2.85359	0.562003	-5.07753	3.82365e-07	5.7165e-05
TRIB1	4037.21	1087.06	1954.75	-1.8933	0.373607	-5.06763	4.02806e-07	5.97782e-05
LAX1	192.6	28.5809	76.8218	-2.76202	0.54612	-5.05753	4.24723e-07	6.25707e-05
DAPP1	493.818	129.663	236.767	-1.93286	0.383024	-5.04632	4.50409e-07	6.58739e-05
MMP24	340.299	57.0912	140.388	-2.57464	0.510406	-5.04429	4.55201e-07	6.60958e-05
EPHA5	20.7219	1133.33	806.092	5.77766	1.14899	5.02846	4.94433e-07	7.12796e-05
GNLY	601.438	77.682	231.728	-2.9549	0.588445	-5.02155	5.12569e-07	7.337e-05
ADAMTS19	54.3304	2.02495	17.4089	-4.80875	0.961157	-5.00308	5.64214e-07	7.96331e-05
UBXN10	318.214	38.9574	121.092	-3.03396	0.606266	-5.00434	5.60541e-07	7.96331e-05
CD5	590.901	79.711	230.061	-2.89325	0.580149	-4.98708	6.12982e-07	8.59154e-05
TMEM190	68.7167	2.83937	22.2151	-4.61056	0.92486	-4.98515	6.19153e-07	8.61819e-05
CCR5	829.483	225.047	402.822	-1.88391	0.378775	-4.97368	6.56923e-07	8.89845e-05
CDHR4	100.106	7.01774	34.3967	-3.84091	0.771883	-4.97603	6.49015e-07	8.89845e-05
CPM	15129.9	1694.35	5645.97	-3.15851	0.634671	-4.97661	6.47059e-07	8.89845e-05
P2RX2	33.1538	2.83957	11.7555	-3.53409	0.710407	-4.97474	6.53363e-07	8.89845e-05
ELF3	1838.48	68.7429	589.254	-4.74271	0.954162	-4.97055	6.67633e-07	8.98323e-05
EME1	263.832	851.839	678.896	1.69543	0.341244	4.96838	6.75147e-07	8.98607e-05
GVINP1	895.405	196.592	402.126	-2.18786	0.440397	-4.96792	6.76749e-07	8.98607e-05
CD1B	80.1017	5.56722	27.4891	-3.85847	0.777117	-4.96511	6.86619e-07	9.05754e-05
PTPN7	1142.64	320.454	562.275	-1.83504	0.369831	-4.96183	6.98325e-07	9.15214e-05
C8orf4	4995.39	900.381	2104.8	-2.47193	0.499288	-4.9509	7.38712e-07	9.61898e-05
P2RY10	117.055	19.947	48.5081	-2.56113	0.517544	-4.94862	7.47407e-07	9.66981e-05
ARHGAP18	5003.64	1848.1	2776.2	-1.43694	0.291049	-4.93712	7.92828e-07	0.000101921
SCNN1A	1866.95	128.08	639.512	-3.86639	0.78367	-4.93369	8.06901e-07	0.000103074
LOC285043	102.405	7.70997	35.5615	-3.74096	0.759437	-4.92597	8.39446e-07	0.000106557
ANKRD29	1000.89	127.534	384.402	-2.97424	0.604311	-4.9217	8.57937e-07	0.000108223
TMEM213	31.9311	1.2613	10.2818	-4.67624	0.951601	-4.91408	8.92014e-07	0.000111823
UBD	846.622	67.5146	296.664	-3.64886	0.74306	-4.91058	9.08063e-07	0.000113132
CD300LF	575.267	134.334	264.02	-2.10103	0.428207	-4.90659	9.26754e-07	0.000114753
TACSTD2	2025.59	173.257	718.062	-3.54802	0.723309	-4.90526	9.33016e-07	0.000114824
C9orf171	41.2428	1.24324	13.0078	-5.03218	1.02626	-4.90343	9.41779e-07	0.0001152
ROS1	2321.39	50.7212	718.566	-5.51857	1.12624	-4.89998	9.58444e-07	0.000116532
UBASH3A	190.822	27.2198	75.3381	-2.81929	0.576482	-4.89051	1.00577e-06	0.000121553
LYZ	28454.2	4309.87	11411.1	-2.72299	0.557776	-4.88187	1.05087e-06	0.000126248
SNX20	360.425	113.419	186.068	-1.67355	0.343061	-4.8783	1.07007e-06	0.000127794
MYZAP	544.464	71.5032	210.609	-2.92811	0.60053	-4.87588	1.08325e-06	0.000128607
KLHDC7A	81.0343	8.29102	29.6861	-3.30036	0.677372	-4.8723	1.10306e-06	0.000130193
ADGRG6	2787.24	445.282	1134.09	-2.64628	0.543453	-4.86937	1.11953e-06	0.000131369
ZAP70	760.652	150.071	329.653	-2.34302	0.481498	-4.8661	1.13823e-06	0.000132791
SH2D1A	213.214	32.1196	85.3828	-2.73608	0.562547	-4.86373	1.15192e-06	0.000133616
LIPH	424.326	19.7744	138.76	-4.42515	0.911283	-4.85596	1.19807e-06	0.000138175
ADRB2	567.669	105.166	241.196	-2.43439	0.503459	-4.83534	1.32921e-06	0.000152429
GPA33	95.8396	13.835	37.954	-2.82012	0.58339	-4.83402	1.338e-06	0.00015257
TEFM	322.005	590.689	511.664	0.873974	0.180883	4.83171	1.35368e-06	0.000153491
ALDH1A1	6139.22	667.462	2276.8	-3.20159	0.663117	-4.82809	1.3785e-06	0.000154568
SOWAHD	106.798	35.1987	56.2573	-1.60271	0.331898	-4.82892	1.37275e-06	0.000154568
TARID	116.525	8.52249	40.2879	-3.76658	0.780815	-4.8239	1.40775e-06	0.000156976
TMEM139	234.152	42.9122	99.1593	-2.44942	0.508667	-4.81537	1.46928e-06	0.000162937
ST6GALNAC1	204.49	13.1428	69.4213	-3.97074	0.825924	-4.80763	1.52727e-06	0.000168442
C9orf24	133.327	12.4181	47.9794	-3.43191	0.714303	-4.80456	1.5509e-06	0.000170119
MATN4	34.3584	9695.19	2397.05	6.62337	1.37951	4.80125	1.57682e-06	0.000172027
HHLA2	71.6119	5.11943	24.676	-3.82609	0.797808	-4.79576	1.62063e-06	0.000175856
MOXD1	1744.22	140.154	611.937	-3.63825	0.759573	-4.78986	1.66897e-06	0.000179435
MUC1	5554.8	675.265	2110.42	-3.04034	0.634891	-4.78876	1.67816e-06	0.000179435
PLA2G2D	108.615	9.51229	38.6601	-3.52429	0.73599	-4.7885	1.68029e-06	0.000179435
SIGLEC8	535.889	47.5276	191.163	-3.49654	0.730812	-4.78446	1.71447e-06	0.000182121
ADGRG5	121.872	26.8879	54.8243	-2.18409	0.456684	-4.7825	1.73131e-06	0.000182948
CFAP52	78.5242	2.93567	25.1676	-4.7684	0.997832	-4.77876	1.76376e-06	0.000185406
LGALS2	150.95	29.1562	64.978	-2.37575	0.497641	-4.77402	1.80582e-06	0.000188844
CXCR6	357.326	60.9025	148.086	-2.55424	0.535305	-4.77156	1.82802e-06	0.000189205
RPS6KA2	6866.08	2002.5	3432.97	-1.77777	0.372567	-4.77168	1.82691e-06	0.000189205
AGER	16770.8	1228.13	5799.5	-3.77152	0.791771	-4.7634	1.9036e-06	0.000195964
EHF	1047.02	37.553	334.456	-4.80316	1.00855	-4.76243	1.91275e-06	0.000195964
ITGAL	2149.44	482.891	973.051	-2.15505	0.452806	-4.75931	1.94256e-06	0.000198013
CYP2B7P	1414.05	47.2064	449.22	-4.90719	1.03182	-4.75587	1.97597e-06	0.000198108
HPN	396.437	44.6573	148.122	-3.15177	0.662824	-4.75505	1.98394e-06	0.000198108
KCNA3	690.335	106.574	278.268	-2.69649	0.567176	-4.75424	1.99195e-06	0.000198108
NDUFA4L2	1265.87	10721.3	7940.28	3.08232	0.64845	4.75337	2.00053e-06	0.000198108
PLCH1	249	27.2933	92.5011	-3.19378	0.671924	-4.75318	2.00238e-06	0.000198108
SCHIP1	15.2245	3.94055	5.47366	-3.44249	0.723902	-4.75547	1.9799e-06	0.000198108
GGT6	173.785	6.70598	55.847	-4.70067	0.989697	-4.74961	2.03811e-06	0.000200659
DMKN	335.75	29.5976	119.643	-3.50659	0.739326	-4.74295	2.10629e-06	0.00020619
IDO1	606.057	78.5406	233.692	-2.94826	0.621716	-4.74214	2.11471e-06	0.00020619
FAM182B	12.0822	114.206	84.1699	3.23383	0.682979	4.73489	2.19173e-06	0.000212672
SHMT2	4606.4	10717	8919.79	1.2181	0.257497	4.73052	2.23945e-06	0.000216262
LTF	1903.47	131.723	652.825	-3.85308	0.815051	-4.72741	2.27397e-06	0.00021855
TRAT1	115.126	13.5558	43.4293	-3.08392	0.6526	-4.72559	2.29444e-06	0.000219472
AADAC	119.798	4.37214	38.3209	-4.79259	1.01526	-4.72054	2.35219e-06	0.000220811
CD1C	573.728	69.7998	218.014	-3.0415	0.644208	-4.7213	2.34345e-06	0.000220811
LINC01272	956.853	116.875	363.928	-3.03551	0.642888	-4.72167	2.33916e-06	0.000220811
NLRC3	838.267	238.962	415.228	-1.81147	0.383673	-4.7214	2.34227e-06	0.000220811
CHIT1	3674.15	87.5214	1142.41	-5.39278	1.14352	-4.71596	2.40576e-06	0.000223758
DNAI2	70.4754	3.97062	23.5308	-4.18521	0.887297	-4.71681	2.39572e-06	0.000223758
FAM83E	179.08	13.2447	62.0199	-3.76682	0.799605	-4.71085	2.46687e-06	0.000225289
MARVELD2	241.111	25.5085	88.921	-3.24063	0.687806	-4.71155	2.45842e-06	0.000225289
MMP7	1008.69	57.5297	337.283	-4.1321	0.87682	-4.7126	2.44581e-06	0.000225289
SAMD3	190.528	49.3015	90.8388	-1.95066	0.413947	-4.71234	2.4489e-06	0.000225289
EIF3B	9269.4	19649	16596.2	1.08388	0.23062	4.69985	2.6035e-06	0.000234003
HIST1H1C	896.382	7748.15	5732.92	3.11138	0.661845	4.70107	2.58798e-06	0.000234003
PMS2CL	260.529	614.184	510.168	1.2397	0.263789	4.6996	2.60668e-06	0.000234003
TNFAIP3	5636.11	1702.6	2859.52	-1.72702	0.367495	-4.69945	2.60867e-06	0.000234003
MAP4K1	486.499	184.731	273.486	-1.39969	0.298051	-4.69615	2.65105e-06	0.000235873
TRG-AS1	168.299	43.7322	80.3694	-1.94771	0.414759	-4.69601	2.65288e-06	0.000235873
ERBB3	1723.07	153.784	615.338	-3.4867	0.742677	-4.69477	2.66904e-06	0.000236268
BCL2A1	600.919	96.2179	244.659	-2.64469	0.563655	-4.69204	2.70496e-06	0.000238273
RHOF	215.852	34.6439	87.9403	-2.63845	0.562419	-4.69126	2.7153e-06	0.000238273
COPRS	1246.12	2158.22	1889.96	0.791684	0.168804	4.68998	2.73237e-06	0.000238733
TMC4	673.092	133.276	292.045	-2.33754	0.49918	-4.68277	2.83027e-06	0.000246222
CD207	63.5687	93.0957	30.1942	-1.98082	0.42312	-4.68146	2.84842e-06	0.000246737
CCRL2	795.408	177.258	359.067	-2.16639	0.463486	-4.67413	2.95207e-06	0.000254622
FXYD3	1096.24	67.4447	370.032	-4.02315	0.861336	-4.67082	2.99998e-06	0.000256968
NCMAP	126.56	10.4913	44.6291	-3.59864	0.770552	-4.67021	3.00887e-06	0.000256968
TBC1D10C	839.094	193.675	383.504	-2.11685	0.453324	-4.66963	3.01746e-06	0.000256968
LOC100996579	46.8362	4.76196	17.1367	-3.28666	0.705874	-4.65616	3.22161e-06	0.000272999
VIPR1	2490.9	101.31	804.129	-4.61993	0.992372	-4.65545	3.23276e-06	0.000272999
C1orf168	79.4852	7.08443	28.3788	-3.51329	0.755131	-4.65255	3.27851e-06	0.000275709
KLRF1	90.0136	10.9263	34.1873	-3.04371	0.654473	-4.65063	3.3092e-06	0.000277136
OR7E47P	117.295	8.37842	40.4127	-3.81387	0.821098	-4.64484	3.40335e-06	0.000283843
LOC100128770	28.2304	4.45954	11.451	-2.68807	0.579243	-4.64066	3.47294e-06	0.000288454
ERVFRD-1	46.2778	6.76671	18.3876	-2.79315	0.602034	-4.63952	3.49215e-06	0.000288861
CDKL2	224.149	16.7673	77.762	-3.74934	0.808612	-4.63676	3.53904e-06	0.000291545
STX19	38.7025	4.16517	14.3232	-3.21942	0.695087	-4.63168	3.6271e-06	0.000297584
IL15	360.152	180.014	178.148	-1.81349	0.391661	-4.63024	3.65234e-06	0.000298157
PERP	2366.86	412.47	987.291	-2.52039	0.544406	-4.62961	3.66362e-06	0.000298157
KCNE1	116.171	13.4208	43.6415	-3.11894	0.674396	-4.62478	3.74992e-06	0.000303955
ACAP1	733.841	187.074	347.888	-1.97399	0.427215	-4.62059	3.82645e-06	0.000307259
FIGF	341.642	6.57541	105.124	-5.72232	1.23858	-4.62006	3.83636e-06	0.000307259
SULT1C2	181.185	19.8188	67.2796	-3.19794	0.692079	-4.62078	3.82308e-06	0.000307259
COL11A1	19011.6	192417	141415	3.33928	0.723204	4.61734	3.88683e-06	0.000310071
SEPT5	36.363	114.653	91.6264	1.63008	0.353363	4.61304	3.96828e-06	0.000315322
ACSL5	2121.76	585.593	1037.41	-1.85765	0.403934	-4.5989	4.24719e-06	0.000333802
DNMT3B	292.685	740.334	608.672	1.34033	0.291456	4.59874	4.25046e-06	0.000333802
LINC01254	1.4547	68.349	48.6742	5.74595	1.24909	4.60009	4.22302e-06	0.000333802
PAGE2B	2.18747	1238.26	106.176	6.06096	1.31862	4.59644	4.29763e-06	0.0003349
PAQR5	419.25	613.305	181.866	-2.3382	0.508618	-4.59717	4.28278e-06	0.0003349
LSR	1222.95	339.656	599.448	-1.8483	0.402246	-4.59495	4.32851e-06	0.000336009
IGSF6	1120.74	258.874	512.364	-2.11496	0.460632	-4.59142	4.40237e-06	0.000340433
CALCRL	6215.99	3593.88	3248.33	-1.62754	0.355283	-4.58098	4.62808e-06	0.000355166
KRTCAP3	153.245	36.3707	70.7455	-2.0766	0.453246	-4.58163	4.61372e-06	0.000355166
LGI3	679.215	34.8493	224.369	-4.28905	0.936737	-4.57871	4.67841e-06	0.000357668
GPR39	68.4956	10.7992	27.7687	-2.67012	0.583958	-4.57245	4.82057e-06	0.000367145
CYP2C18	35.3519	3.00899	12.5216	-3.59896	0.787578	-4.56965	4.88534e-06	0.000370679
SFN	402.107	29.7566	139.272	-3.75617	0.822715	-4.56558	4.98113e-06	0.000376532
HOXB-AS3	221.554	24.6625	82.5718	-3.16874	0.694359	-4.56355	5.02959e-06	0.000378777
ALOX15B	399.394	46.0871	150.001	-3.12145	0.68562	-4.55273	5.29533e-06	0.000384834
CD164L2	49.7555	3.19134	16.8867	-3.99773	0.87799	-4.55327	5.28179e-06	0.000384834
CD2	963.763	152.107	390.829	-2.66491	0.585343	-4.55272	5.2956e-06	0.000384834
CD3G	146.24	21.157	57.9461	-2.79233	0.613307	-4.55291	5.29097e-06	0.000384834
CORO2A	595.107	140.911	274.498	-2.0791	0.456324	-4.55619	5.20897e-06	0.000384834
DLEC1	288.723	50.1559	120.323	-2.52988	0.555452	-4.55463	5.24768e-06	0.000384834
MAPK15	297.124	27.1278	106.538	-3.455	0.75892	-4.55252	5.30069e-06	0.000384834
RASSF9	286.278	67.0331	131.517	-2.09668	0.460363	-4.55442	5.25308e-06	0.000384834
RUNX2	6999.35	22530.8	17962.7	1.68657	0.370267	4.55502	5.2381e-06	0.000384834
TMPRSS3	111.79	9.63423	39.6799	-3.54537	0.777731	-4.55861	5.14942e-06	0.000384834
ARHGAP25	2042.23	748.067	1128.7	-1.44908	0.318726	-4.54648	5.45506e-06	0.000394601
PRR15L	473.506	25.4021	157.197	-4.22044	0.928439	-4.54574	5.47432e-06	0.000394601
AOX1	818.152	136.906	337.272	-2.58044	0.569462	-4.53136	5.86046e-06	0.000420931
S1PR4	335.018	68.6547	146.997	-2.29072	0.506102	-4.5262	6.00529e-06	0.000429804
NFKB2	3204.18	1698.22	2141.15	-0.916404	0.203137	-4.51127	6.44419e-06	0.000457968
PIP5K1B	593.188	88.4609	236.91	-2.74462	0.608379	-4.51137	6.44098e-06	0.000457968
CXCR3	212.941	42.9187	92.9252	-2.31883	0.514532	-4.50667	6.58529e-06	0.000463113
GJB1	47.2874	3.07396	16.0779	-3.97419	0.881847	-4.50667	6.58541e-06	0.000463113
TAGAP	1337.97	332.535	628.252	-2.0094	0.445746	-4.50794	6.54611e-06	0.000463113
TAL1	916.289	418.476	461.354	-1.7541	0.389654	-4.50169	6.7416e-06	0.000472451
CCDC144CP	50.277	428.082	316.963	3.09692	0.688252	4.49969	6.80518e-06	0.000473033
DPYS	77.9247	5.95297	27.1211	-3.72206	0.827122	-4.50002	6.79486e-06	0.000473033
LOC101926935	27.9302	134.454	103.124	2.26701	0.503866	4.49922	6.82022e-06	0.000473033
CLIC2	1655.16	409.3	775.729	-2.01613	0.448457	-4.49571	6.93387e-06	0.000478607
SYCP2L	192.813	21.2563	71.7143	-3.18939	0.709497	-4.49527	6.94802e-06	0.000478607
ERP27	256.349	47.7089	109.074	-2.42951	0.540836	-4.49214	7.05098e-06	0.000484048
ATP12A	100.097	3.44009	31.8685	-4.87547	1.08814	-4.48055	7.44498e-06	0.000507664
JAKMIP1	64.5304	16.9347	30.9334	-1.93873	0.43277	-4.47982	7.47045e-06	0.000507664
MEGF6	3741.04	1017.78	1818.74	-1.87832	0.41925	-4.4802	7.45733e-06	0.000507664
AKAP14	24.5146	1.03654	7.94185	-4.60578	1.02884	-4.47667	7.58178e-06	0.0005135
GRAP2	358.05	81.2668	162.674	-2.14349	0.478918	-4.4757	7.61598e-06	0.000514092
CD69	716.101	140.748	309.969	-2.34756	0.524723	-4.4739	7.6805e-06	0.000516718
GBP4	5026.92	1076.02	2238.05	-2.22404	0.49721	-4.47304	7.71139e-06	0.000517073
IRF8	2240.9	699.002	1152.5	-1.68124	0.37617	-4.46936	7.84528e-06	0.000524309
KRT4	143.109	9.50147	48.7978	-3.92197	0.878127	-4.46629	7.95886e-06	0.000530144
WFDC21P	76.2463	8.81469	28.6475	-3.13102	0.701278	-4.46474	8.01676e-06	0.000532245
CCR6	183.728	35.2721	78.9357	-2.39097	0.53585	-4.46202	8.11919e-06	0.000535522
MFNG	1623.1	596.954	898.762	-1.44353	0.323505	-4.46214	8.1146e-06	0.000535522
SDK1	563.717	90.9791	230.02	-2.63315	0.590668	-4.45792	8.27587e-06	0.000544078
SRD5A2	41.7912	3.96718	15.0919	-3.41212	0.765723	-4.45608	8.34709e-06	0.000546978
CECR1	6206.76	1303.61	2745.71	-2.25158	0.505658	-4.45277	8.47696e-06	0.00055013
IL18RAP	201.624	34.3477	83.5466	-2.55429	0.573497	-4.45389	8.43284e-06	0.00055013
LOC102723854	3.65469	60.2341	43.5931	4.02697	0.904254	4.45337	8.45348e-06	0.00055013
CLUL1	54.9972	6.66341	20.8792	-3.03451	0.681614	-4.45195	8.50947e-06	0.00055047
LINC00551	94.1221	3.82472	30.3828	-4.59772	1.03418	-4.44575	8.75867e-06	0.00056478
CLEC9A	46.9668	28.7463	20.0756	-2.40848	0.54267	-4.4382	9.07152e-06	0.000582564
MISP	371.124	27.0431	128.243	-3.78221	0.852289	-4.43771	9.09219e-06	0.000582564
FSTL4	156.194	16.8462	57.831	-3.20193	0.721856	-4.43569	9.17797e-06	0.00058435
TNFSF10	6598.33	1436.21	2954.48	-2.19995	0.495921	-4.43608	9.16103e-06	0.00058435
EDN1	2564.55	258.445	936.711	-3.3113	0.7468	-4.43399	9.25053e-06	0.000587118
RAB37	327.771	69.3519	145.358	-2.2439	0.506312	-4.43185	9.34284e-06	0.000591118
CD8A	954.094	143.424	381.856	-2.73541	0.617485	-4.42993	9.42657e-06	0.000593362
LINC00607	112.166	20.3087	47.3256	-2.47519	0.558773	-4.42968	9.43711e-06	0.000593362
GCOM1	101.718	11.2588	37.8646	-3.17173	0.716482	-4.42681	9.56359e-06	0.000599447
CFP	267.21	68.3854	126.863	-1.96849	0.444943	-4.42414	9.68289e-06	0.000605046
TNFSF14	173.207	34.8302	75.5292	-2.32398	0.525847	-4.41949	9.89322e-06	0.00061628
PTGIR	487.361	144.783	245.541	-1.75229	0.396682	-4.41737	9.99092e-06	0.000620451
CCR2	525.338	94.6506	221.323	-2.47547	0.560539	-4.41624	1.00434e-05	0.0006218
LOC102724297	64.8992	17.4982	31.4397	-1.90896	0.432604	-4.41271	1.02085e-05	0.000630088
CLEC10A	722.769	121.988	298.688	-2.56859	0.582178	-4.41204	1.02403e-05	0.000630123
CCR4	116.167	16.7128	45.9641	-2.80476	0.636849	-4.40412	1.06212e-05	0.0006496
PPARGC1A	319.394	66.9396	141.191	-2.25609	0.512202	-4.40469	1.05934e-05	0.0006496
S100A14	915.479	56.762	309.326	-4.0135	0.911978	-4.40087	1.07817e-05	0.000657424
POFUT1	5049.65	8948.06	7801.47	0.825719	0.187691	4.39936	1.08572e-05	0.000660035
AK7	124.759	16.179	48.1144	-2.94702	0.670273	-4.39674	1.09888e-05	0.00066403
CAV2	6487.02	1582.31	3024.87	-2.03546	0.462945	-4.39676	1.09878e-05	0.00066403
ATP13A4	2091.11	112.485	694.432	-4.21628	0.959281	-4.39525	1.10644e-05	0.000665148
GPRIN2	245.813	18.99	85.7028	-3.697	0.841169	-4.39508	1.10732e-05	0.000665148
TMEM99	389.86	902.613	751.803	1.21178	0.276311	4.38557	1.15685e-05	0.000690787
USP43	232.567	23.6346	85.0853	-3.29873	0.752095	-4.38606	1.15422e-05	0.000690787
TLR10	116.942	29.1037	54.9385	-2.01957	0.460624	-4.38443	1.1629e-05	0.000692352
CYP3A5	225.161	32.1647	88.9284	-2.81116	0.641376	-4.38301	1.17051e-05	0.000694835
ADAMTS8	883.313	54.7663	298.457	-4.0139	0.916381	-4.38016	1.18592e-05	0.000701921
CCK	0.298256	132.245	93.4371	8.33577	1.90561	4.37433	1.21808e-05	0.000716748
FAM150B	89.0337	9.23335	32.704	-3.26854	0.747111	-4.37491	1.21481e-05	0.000716748
IL32	3420.2	813.906	1580.46	-2.07131	0.473967	-4.37015	1.24158e-05	0.000728456
HOXB-AS1	38.7137	115.546	92.9483	1.55934	0.357429	4.36266	1.28493e-05	0.000751705
PDZK1IP1	438.355	24.1821	145.998	-4.18464	0.95966	-4.36055	1.29739e-05	0.000756796
IL15RA	785.659	266.44	419.151	-1.55977	0.357774	-4.35965	1.30271e-05	0.00075771
SOWAHB	48.4898	12.1259	22.8212	-2.00386	0.459773	-4.35837	1.31034e-05	0.000759962
C4BPB	50.9567	5.2834	18.7167	-3.30306	0.758371	-4.35546	1.32787e-05	0.000767921
FOXA1	343.845	38.0228	127.971	-3.18044	0.730661	-4.35283	1.34391e-05	0.000774973
LRG1	292.27	36.8375	111.965	-2.9916	0.687535	-4.35119	1.35401e-05	0.000776363
RTKN2	3371.4	332.447	1226.26	-3.34222	0.768039	-4.35163	1.35131e-05	0.000776363
GAPDH	83376.4	223562	182331	1.42296	0.328132	4.33656	1.44727e-05	0.000827488
SEPT1	419.695	99.7173	193.828	-2.07707	0.479249	-4.33402	1.46411e-05	0.000834751
FCMR	423.378	112.672	204.056	-1.91084	0.440979	-4.33319	1.46964e-05	0.000835539
PRPSAP2	1604.73	5434.88	4308.36	1.75996	0.406295	4.33174	1.47935e-05	0.000838703
FLJ35934	16.0306	189.201	138.268	3.55834	0.821945	4.32917	1.49673e-05	0.000843815
RBM47	2309.31	587.76	1094.1	-1.97438	0.456031	-4.32949	1.49455e-05	0.000843815
CCND2	3196.63	650.707	1399.51	-2.2961	0.530683	-4.32669	1.51367e-05	0.000846399
CD40LG	159.529	20.3149	61.2602	-2.98071	0.688917	-4.32666	1.5139e-05	0.000846399
TC2N	1423.61	254.39	598.277	-2.48411	0.574115	-4.32685	1.51256e-05	0.000846399
CASS4	818.69	158.432	352.626	-2.37021	0.547895	-4.32603	1.51819e-05	0.000846455
PTPRQ	159.824	11.6669	55.2424	-3.78658	0.876027	-4.32245	1.54307e-05	0.000857953
TBC1D2	1941.8	737.423	1091.65	-1.39752	0.323508	-4.3199	1.56103e-05	0.000865556
C11orf16	36.7538	2.27384	12.415	-4.04778	0.937871	-4.31592	1.58937e-05	0.000878854
CES1	3691.39	307.669	1302.88	-3.58539	0.830885	-4.31515	1.59493e-05	0.000879313
MALL	342.732	69.3349	149.746	-2.30709	0.534716	-4.3146	1.59891e-05	0.000879313
MFSD4	329.054	68.1614	144.895	-2.27057	0.526404	-4.31337	1.60786e-05	0.000879444
PRF1	844.589	170.192	368.544	-2.31293	0.536158	-4.3139	1.604e-05	0.000879444
CAV1	21237.3	5060.07	9818.07	-2.06938	0.479885	-4.31225	1.61604e-05	0.00088153
ZNF831	193.477	33.9958	80.9019	-2.51556	0.583519	-4.31102	1.62504e-05	0.000884049
SCRG1	38.5308	1062.23	761.143	4.78574	1.11048	4.30961	1.63539e-05	0.000887289
RS1	48.8167	4.81016	17.7533	-3.34927	0.777334	-4.30866	1.64248e-05	0.000888743
IKZF1	1604.41	503.045	826.975	-1.67414	0.390499	-4.28719	1.80948e-05	0.000976491
CRB3	222.435	13.0328	74.6215	-4.09362	0.955426	-4.2846	1.83066e-05	0.000985288
LRRC36	302.783	43.8279	119.991	-2.78899	0.651132	-4.28329	1.84148e-05	0.000988471
SLC46A2	213.875	53.1529	100.424	-2.01348	0.470235	-4.28185	1.85347e-05	0.00099227
HPGD	5959.28	501.385	2106.65	-3.57097	0.834384	-4.27976	1.87092e-05	0.000998964
TNS4	88.8636	7.05029	31.113	-3.65647	0.855848	-4.27234	1.93436e-05	0.00103011
SHH	16.9691	1.45011	6.01453	-3.62794	0.849801	-4.26916	1.9621e-05	0.00104213
PDCD1LG2	554.481	167.857	281.57	-1.72378	0.404249	-4.26415	2.00665e-05	0.00106106
SLC5A9	180.55	20.7096	67.7216	-3.13102	0.734296	-4.26397	2.00825e-05	0.00106106
CCDC34	576.45	2041.15	1610.36	1.82384	0.427951	4.26178	2.02803e-05	0.00106871
LCP1	18655.6	5075.56	9069.68	-1.878	0.440791	-4.26053	2.03943e-05	0.00107192
MAL	162.364	19.0063	61.1702	-3.0971	0.72777	-4.2556	2.08485e-05	0.00109295
CD1E	342.213	40.1008	128.957	-3.09587	0.727653	-4.25459	2.09429e-05	0.00109505
HBG2	2175.35	41.4104	669.041	-5.71396	1.34386	-4.2519	2.11964e-05	0.00110545
CD27	195.716	59.8074	99.7804	-1.71847	0.404419	-4.24923	2.14504e-05	0.00111465
PDRG1	1074.51	2299.09	1938.92	1.0972	0.258233	4.24889	2.14833e-05	0.00111465
HAS3	869.169	143.599	357.002	-2.59749	0.61192	-4.24482	2.18772e-05	0.00113217
GCNT3	55.1293	6.07679	20.504	-3.17336	0.74818	-4.24144	2.22092e-05	0.00114642
STX11	981.663	349.091	535.142	-1.49213	0.352325	-4.23509	2.28465e-05	0.0011763
TVP23C	150.689	1090.12	813.814	2.85524	0.674305	4.23434	2.29222e-05	0.0011772
KIAA1804	290.877	61.4299	128.914	-2.24631	0.531384	-4.22729	2.36527e-05	0.00121163
MAGEA11	2.30754	477.711	146	6.44918	1.52609	4.22594	2.37943e-05	0.0012158
HNF1B	280.874	13.4651	92.1148	-4.38984	1.03936	-4.22362	2.40408e-05	0.00122529
AMICA1	1608.41	393.982	751.167	-2.03	0.480805	-4.22208	2.42056e-05	0.00123059
KIF17	256.232	82.8038	133.812	-1.62682	0.385445	-4.22062	2.43631e-05	0.00123548
PTPRC	8152.49	2369	4070.03	-1.78307	0.423328	-4.21202	2.531e-05	0.00128028
LMTK3	127.86	33.4435	61.2129	-1.93437	0.45987	-4.20634	2.59544e-05	0.0013096
HTR3C	37.5802	2.55198	12.8544	-3.88903	0.925204	-4.20343	2.62895e-05	0.00132319
PHF24	56.4572	16.1452	28.0017	-1.82572	0.434861	-4.19839	2.6882e-05	0.00134965
VSIG2	576.754	54.6735	208.226	-3.40002	0.812214	-4.18612	2.83767e-05	0.00142116
CENPQ	372.854	1098.53	885.098	1.55814	0.372375	4.18433	2.86014e-05	0.00142851
SLC16A11	72.1794	17.644	33.6838	-2.03759	0.487017	-4.18382	2.8665e-05	0.00142851
KRT13	14.3376	1.36901	5.1833	-3.43935	0.822869	-4.17971	2.91882e-05	0.00144768
KRT8	4586.31	450.918	1667.21	-3.34639	0.800791	-4.17886	2.9298e-05	0.00144768
MDFI	6622.99	27250.7	21183.7	2.04072	0.488372	4.17862	2.93279e-05	0.00144768
NUAK2	353.124	118.179	187.281	-1.58221	0.37865	-4.17856	2.93367e-05	0.00144768
IL1A	60.608	7.12918	22.8583	-3.11319	0.746074	-4.17277	3.00922e-05	0.00148135
DENND1C	724.496	256.653	394.254	-1.49914	0.359541	-4.16959	3.05146e-05	0.00149848
WNT7A	86.8939	8.1949	31.3417	-3.4081	0.818095	-4.1659	3.1013e-05	0.00151926
SGSM1	211.25	39.1605	89.7751	-2.43336	0.584365	-4.16411	3.1257e-05	0.00152751
ENO2	1648.38	7132.05	5519.21	2.11336	0.507682	4.16277	3.14409e-05	0.00153278
KLRC1	38.228	114.287	18.0063	-1.99258	0.479025	-4.15966	3.18723e-05	0.00155007
SCML4	183.603	25.397	71.928	-2.86135	0.688742	-4.15446	3.2606e-05	0.00158194
MIR210HG	137.978	814.752	615.701	2.56272	0.617364	4.15106	3.30936e-05	0.00160175
ALDH2	7870.44	2838.13	4318.22	-1.47151	0.354597	-4.1498	3.32761e-05	0.00160673
PPEF1	112.249	722.109	542.739	2.68491	0.648237	4.14187	3.44482e-05	0.00165935
JCHAIN	10685.7	642.978	3596.73	-4.05507	0.97918	-4.1413	3.45348e-05	0.00165956
HSD17B6	745.454	183.379	348.695	-2.02387	0.488989	-4.13889	3.48988e-05	0.00167307
CD226	160.105	37.0845	73.267	-2.1146	0.511056	-4.1377	3.50797e-05	0.00167379
CYB5A	4098.51	1644.28	2366.11	-1.31768	0.318445	-4.13785	3.50568e-05	0.00167379
RPAP2	705.86	1336.08	1150.72	0.92067	0.222539	4.13711	3.51701e-05	0.00167415
TTC22	39.4315	6.26787	16.0219	-2.64724	0.63998	-4.13644	3.52741e-05	0.00167515
NKAIN2	9.82307	95.2129	70.0982	3.28276	0.794876	4.1299	3.62917e-05	0.00171275
PLA2G12B	14.6734	1.81653	5.59797	-3.00099	0.726633	-4.13	3.62762e-05	0.00171275
TICRR	364.726	1047.12	846.417	1.52108	0.368324	4.12972	3.63204e-05	0.00171275
LOC100287072	3.17489	87.3604	62.6	4.75627	1.15234	4.1275	3.66732e-05	0.00172535
ANKRD66	29.6088	1.16157	9.52839	-4.72132	1.14436	-4.12574	3.69542e-05	0.00173453
KRT15	105.87	5.43714	34.9761	-4.28538	1.03968	-4.12181	3.75906e-05	0.0017603
APOL3	3068.15	1009.43	1614.94	-1.60378	0.389446	-4.11811	3.81985e-05	0.00178463
USP30-AS1	40.3723	10.0668	18.9802	-2.04491	0.496892	-4.11541	3.86495e-05	0.00180153
IYD	98.4608	159.647	33.4866	-3.93086	0.95544	-4.11418	3.88552e-05	0.00180694
ORM2	28.7379	2.03008	9.88531	-3.86493	0.93993	-4.11194	3.92352e-05	0.00181796
PTPRCAP	681.807	177.003	325.475	-1.94777	0.473713	-4.11172	3.92722e-05	0.00181796
CD3D	380.314	65.3955	158.019	-2.54295	0.61859	-4.11088	3.94151e-05	0.0018204
MARCO	3741.63	237.921	1268.42	-3.97614	0.967492	-4.10974	3.9611e-05	0.00182527
TUBA4B	54.2405	3.62635	18.5129	-3.93692	0.958591	-4.10698	4.00861e-05	0.00184295
CA9	16.7731	1183.19	166.007	3.75588	0.915045	4.10458	4.05054e-05	0.001858
NR2F1	4021.73	1166.81	2006.49	-1.7855	0.435674	-4.09824	4.16301e-05	0.00190526
ARHGEF3	2881.95	1002.67	1555.4	-1.5232	0.372008	-4.09453	4.2302e-05	0.00192932
SVOPL	16.1104	1.58696	5.85855	-3.3609	0.820875	-4.09429	4.2347e-05	0.00192932
TRAF3IP3	510.928	151.138	256.959	-1.75967	0.430438	-4.08809	4.3494e-05	0.00197712
LILRB3	785.247	205.955	376.335	-1.93212	0.472976	-4.08502	4.40725e-05	0.00199891
TMEM163	356.85	68.7571	153.49	-2.37571	0.582153	-4.0809	4.48624e-05	0.00203017
C2CD4A	87.2919	9.29465	32.235	-3.23872	0.795196	-4.07285	4.64411e-05	0.00209692
CXCL2	1604.08	194.481	609.069	-3.04484	0.747708	-4.07223	4.65647e-05	0.0020978
TTC39A	287.394	77.9179	139.529	-1.88438	0.463561	-4.06501	4.80295e-05	0.00215897
GPR15	22.2455	3.48171	9.00046	-2.71635	0.668946	-4.06064	4.89379e-05	0.00219492
RASSF5	2295.02	855.341	1278.77	-1.42454	0.351031	-4.05818	4.94571e-05	0.00221329
MGC32805	16.5429	1.72147	6.08072	-3.28981	0.811231	-4.05533	5.00641e-05	0.00223519
SCNN1G	253.58	20.5629	89.0973	-3.62169	0.893283	-4.05436	5.02725e-05	0.00223519
UPK3B	610.837	33.9862	203.648	-4.17083	1.02874	-4.05433	5.02787e-05	0.00223519
ANXA8L1	146.134	13.1047	52.2308	-3.4802	0.859431	-4.04943	5.1343e-05	0.0022714
LINC01215	43.5928	4.95194	16.3169	-3.16722	0.782217	-4.04903	5.1431e-05	0.0022714
NAPSB	704.473	123.131	294.114	-2.51662	0.621427	-4.04974	5.12746e-05	0.0022714
ARFGEF3	1635.18	280.686	679.066	-2.5424	0.628757	-4.04353	5.26516e-05	0.00230783
FGA	71.7733	6.31754	25.5692	-3.52342	0.871373	-4.04352	5.26539e-05	0.00230783
LANCL1-AS1	67.2816	6.966	24.7059	-3.29558	0.815181	-4.04275	5.28274e-05	0.00230783
TOP3A	2025.6	8287.33	6445.65	2.03261	0.502777	4.04277	5.2823e-05	0.00230783
TRHDE	820.814	37.5877	267.948	-4.44663	1.09969	-4.04353	5.26518e-05	0.00230783
KPNA7	15.6636	1.35991	5.56688	-3.52609	0.87289	-4.03955	5.35529e-05	0.00233447
BSPRY	164.859	18.0363	61.2195	-3.19458	0.791735	-4.03491	5.46238e-05	0.00237602
BHLHE22	106.762	15.3356	42.2256	-2.8125	0.698001	-4.02937	5.59264e-05	0.00242745
ABCC13	10.4825	0.914578	3.72867	-3.61224	0.89727	-4.02581	5.67793e-05	0.0024549
TNFAIP8	1381.51	635.48	854.901	-1.12124	0.278518	-4.02572	5.68022e-05	0.0024549
MYL1	1.23684	1055.73	127.734	7.15104	1.77684	4.02458	5.70763e-05	0.00246148
SDPR	5587.7	961.45	2322.11	-2.53882	0.631033	-4.02327	5.73949e-05	0.00246994
SLC13A2	28.4599	0.551496	8.75984	-5.79843	1.44219	-4.02057	5.80576e-05	0.00249314
GRHL2	304.376	16.785	101.371	-4.18316	1.0413	-4.01724	5.88848e-05	0.0025233
C8orf34-AS1	147.2	3.84779	46.0101	-5.27462	1.31401	-4.01414	5.96617e-05	0.00255117
CD3E	771.333	149.914	332.684	-2.36486	0.589291	-4.01307	5.99351e-05	0.00255744
FOXF1	1834	286.192	741.43	-2.68027	0.668258	-4.01082	6.0507e-05	0.0025764
DENND2D	1335.07	535.531	770.691	-1.31864	0.328866	-4.00965	6.08087e-05	0.00258379
GPR25	26.2634	3.31383	10.0637	-3.01625	0.75241	-4.00878	6.10336e-05	0.0025879
KRT19	2576.03	159.007	869.897	-4.01827	1.00264	-4.00767	6.13195e-05	0.00259457
OR7D2	2.10166	37.0667	26.7829	4.17564	1.04315	4.00293	6.25632e-05	0.00264166
HOXB7	654.169	1397.37	1178.78	1.097	0.274298	3.99928	6.35354e-05	0.00266598
KCNJ5	1218.07	192.346	494.03	-2.66353	0.665884	-4	6.33428e-05	0.00266598
SLC22A31	1007.39	78.3026	351.565	-3.68757	0.922054	-3.99931	6.35283e-05	0.00266598
ZNF287	480.032	2325.49	1782.71	2.27709	0.569706	3.99696	6.41606e-05	0.00268663
COPS3	3720.66	17089.4	13157.4	2.19944	0.550354	3.99641	6.43091e-05	0.00268727
SIDT1	279.192	93.41	148.052	-1.58324	0.396652	-3.99151	6.5653e-05	0.00273776
ISM1	1936.96	567.528	970.303	-1.77031	0.444135	-3.98597	6.72041e-05	0.00279666
PTCRA	49.0396	6.78879	19.2155	-2.8562	0.716768	-3.98484	6.7527e-05	0.00280431
ALPP	19.8558	0.967615	6.52295	-4.35819	1.09423	-3.98288	6.80848e-05	0.00282167
APOBEC3H	46.5312	11.6797	21.9301	-2.01179	0.505343	-3.98103	6.86167e-05	0.00283789
CTF1	225.545	54.173	104.577	-2.06241	0.518183	-3.98007	6.88948e-05	0.00284356
CEP72	227.896	503.647	422.544	1.14273	0.287352	3.97675	6.98645e-05	0.0028777
SMUG1	966.732	1707.5	1489.63	0.821496	0.206649	3.97532	7.02851e-05	0.00288913
FMO2	4230.43	255.769	1424.79	-4.04862	1.01956	-3.97095	7.15861e-05	0.00293663
C5orf49	110.706	12.8198	41.61	-3.11769	0.785302	-3.97005	7.18567e-05	0.00294175
CCSER1	75.9259	17.2814	34.5298	-2.14697	0.54129	-3.9664	7.29659e-05	0.00298112
SERPINB9	1760.55	687.684	1003.23	-1.35625	0.342226	-3.96303	7.40047e-05	0.00301745
AQP5	102.738	13.1951	39.5312	-2.96345	0.747961	-3.96204	7.43118e-05	0.00302386
C2orf54	246.28	8.58642	78.4964	-4.85014	1.2249	-3.95964	7.50635e-05	0.00302428
DPEP2	576.344	166.132	286.783	-1.79548	0.45343	-3.95978	7.50192e-05	0.00302428
IL2RB	1523.57	528.42	821.111	-1.52792	0.385695	-3.96146	7.44924e-05	0.00302428
LOC284578	40.1516	3.77288	14.4725	-3.40483	0.85989	-3.95961	7.50713e-05	0.00302428
TNFSF13	876.177	323.834	486.288	-1.43663	0.362702	-3.96092	7.46627e-05	0.00302428
TOR4A	1705.06	604.629	928.286	-1.4957	0.378169	-3.95511	7.64989e-05	0.00307565
RTN4RL2	115.024	495.098	383.311	2.10302	0.532245	3.95123	7.77519e-05	0.00311981
DNAAF5	1219.21	2466.07	2099.35	1.01583	0.25717	3.95004	7.81376e-05	0.00312907
RBPMS-AS1	30.3204	4.29974	11.9529	-2.83032	0.716732	-3.94893	7.85021e-05	0.00313744
LMNTD1	13.8409	0.733033	4.5883	-4.25355	1.0774	-3.94798	7.88132e-05	0.00314365
PCAT1	27.6215	3.76493	10.7816	-2.9092	0.737877	-3.94266	8.0582e-05	0.00320786
ZNF683	196.364	30.1964	79.0692	-2.70506	0.686206	-3.94205	8.07874e-05	0.00320971
ARL4D	968.754	3260.41	2586.39	1.75129	0.444464	3.94022	8.14062e-05	0.00322794
PC	1363.73	3643.18	2972.75	1.41754	0.359949	3.93818	8.21016e-05	0.00324913
CTSS	17593.3	4495.47	8347.77	-1.96852	0.500094	-3.93631	8.2745e-05	0.00326818
INHBB	275.494	1554.1	1178.04	2.49562	0.63436	3.93407	8.35191e-05	0.00329232
NHLRC4	153.834	57.7768	86.0289	-1.40635	0.357638	-3.93232	8.413e-05	0.00330993
FBN3	191.735	18.9546	69.7723	-3.33671	0.849509	-3.92781	8.5724e-05	0.00334788
ITGA3	5974.15	2058.42	3210.1	-1.53719	0.391371	-3.92771	8.5758e-05	0.00334788
NBEAL2	5190.43	1992.05	2932.75	-1.38163	0.351726	-3.92814	8.56047e-05	0.00334788
ZBBX	81.2623	1.79733	25.1694	-5.50298	1.40088	-3.92822	8.55771e-05	0.00334788
CFTR	438.748	16.5503	140.726	-4.73483	1.20588	-3.92646	8.62067e-05	0.0033589
SEC14L3	12.6647	0.932325	4.38302	-3.808	0.97023	-3.92484	8.67856e-05	0.00337494
ALKBH5	5972.68	20142.9	15975.2	1.75379	0.447382	3.92012	8.85058e-05	0.00342862
EFNB1	3231.71	8069.19	6646.4	1.32013	0.336728	3.92048	8.83729e-05	0.00342862
INMT	5319.12	418.725	1860.02	-3.6674	0.935715	-3.91935	8.87876e-05	0.00343295
DMBX1	7.88	110.74	80.4869	3.81004	0.973063	3.91552	9.02111e-05	0.00347468
KIT	1866.32	455.95	870.764	-2.0332	0.519244	-3.91569	9.0147e-05	0.00347468
GLOD5	7.84233	0.412429	2.59769	-4.22161	1.07842	-3.91462	9.0548e-05	0.00348101
WDR77	1772.85	2744.5	2458.72	0.630102	0.161205	3.9087	9.27929e-05	0.00356053
ITLN2	307.242	17.499	102.717	-4.13475	1.05822	-3.90727	9.33439e-05	0.00357488
C1orf116	2663.18	150.324	889.399	-4.1476	1.06236	-3.90415	9.45585e-05	0.0036077
CAPN9	73.5648	6.09955	25.9423	-3.59658	0.921213	-3.90418	9.45443e-05	0.0036077
CLDN4	1502.26	142.568	542.477	-3.39748	0.870398	-3.90336	9.48667e-05	0.00361263
ACVRL1	5400.12	1894.55	2925.6	-1.51116	0.387211	-3.90268	9.51342e-05	0.003616
TLX1	3.77215	147.623	105.314	5.25965	1.348	3.90182	9.54716e-05	0.003622
TOB2P1	101.401	376.413	295.527	1.88954	0.484528	3.89975	9.62916e-05	0.00364625
CAPN8	326.248	16.0463	107.282	-4.35299	1.11754	-3.89517	9.81315e-05	0.00370897
FASLG	101.595	19.8274	43.8767	-2.36999	0.60865	-3.89384	9.86683e-05	0.00371534
PRKCD	2663.44	1488.98	1834.41	-0.839315	0.215532	-3.89416	9.85413e-05	0.00371534
COLEC10	166.667	19.4159	62.7251	-3.09562	0.795463	-3.8916	9.95868e-05	0.00373598
FUCA1	6507.37	1962.85	3299.47	-1.72925	0.444329	-3.89183	9.94893e-05	0.00373598
RBP5	161.686	39.4998	75.4369	-2.0419	0.524838	-3.89054	0.000100023	0.00373843
SPINT2	3504.52	969.157	1714.85	-1.85448	0.476638	-3.89075	9.99344e-05	0.00373843
ERCC1	2864.97	5255.95	4552.72	0.875536	0.225252	3.88692	0.000101525	0.00378756
LAMA3	3312.71	502.766	1329.22	-2.72022	0.700315	-3.88428	0.000102635	0.00382191
DNAH5	375.157	36.8511	136.353	-3.35027	0.863107	-3.88164	0.000103756	0.00385341
TMC6	2562.66	1163.39	1574.94	-1.13983	0.293665	-3.88139	0.000103862	0.00385341
SMIM6	38.6571	5.34016	15.1393	-2.87718	0.742539	-3.87479	0.000106717	0.00395205
GPRC5A	4727.7	560.662	1786.26	-3.07606	0.79425	-3.87291	0.000107544	0.0039754
SP140	237.78	179.735	126.393	-1.57716	0.407407	-3.87123	0.000108289	0.0039956
PPFIA4	385.762	1365.87	1077.61	1.82381	0.471208	3.8705	0.000108613	0.00400024
CDC5L	3990.79	16198	12607.7	2.02107	0.522366	3.86907	0.000109253	0.00400917
KLHL6	1989	487.473	929.099	-2.02896	0.524385	-3.86922	0.000109184	0.00400917
NWD1	108.063	11.6271	39.9907	-3.21755	0.832083	-3.86686	0.000110244	0.0040382
MIA	8.11609	616.577	437.618	6.25371	1.61824	3.86452	0.000111307	0.00406977
NR0B2	60.4291	3.79588	20.4527	-4.00893	1.03779	-3.86295	0.000112027	0.00408867
CA4	939.536	56.3391	316.103	-4.05941	1.05164	-3.86008	0.000113351	0.00412645
PGC	2418.02	55.7926	750.565	-5.43983	1.40935	-3.85982	0.000113471	0.00412645
NAPSA	14159.1	512.319	4526.07	-4.78877	1.24115	-3.85834	0.000114161	0.00413729
TMEM125	1301.75	79.9999	439.338	-4.025	1.04321	-3.8583	0.000114179	0.00413729
FANK1	85.6695	18.5983	38.3251	-2.22369	0.576606	-3.85652	0.000115015	0.00416011
PROM1	432.687	33.5734	150.96	-3.68651	0.956035	-3.85604	0.000115239	0.00416075
CDH1	1939.88	128.796	661.468	-3.91265	1.01492	-3.85513	0.000115667	0.00416877
TVP23B	1757.04	5930.35	4702.91	1.75484	0.455657	3.85123	0.000117525	0.00422816
ABCC8	86.2329	10.9537	33.0947	-2.97892	0.773724	-3.85011	0.000118065	0.00422868
PIGL	267.527	1542.65	1167.61	2.52891	0.656877	3.8499	0.000118168	0.00422868
SLC26A5	10.7971	1.66287	4.34939	-2.73537	0.710438	-3.85025	0.000117995	0.00422868
KIF4A	1151.79	3115.4	2537.86	1.43515	0.373155	3.846	0.000120062	0.00428887
TPX2	3254.26	8738.32	7125.36	1.4249	0.370709	3.84372	0.000121182	0.00432124
ALOX5	2315.19	739.006	1202.59	-1.64799	0.428856	-3.84275	0.000121663	0.00433074
IL17B	6.38389	292.048	50.3596	3.43178	0.893185	3.84219	0.000121942	0.00433302
SSX1	6.64534	1537.96	1087.57	7.84856	2.04391	3.83998	0.000123044	0.00436451
FAM84B	1854.55	378.192	812.416	-2.29439	0.597908	-3.83736	0.000124364	0.00439704
LINC01558	66.2733	15.7726	30.6257	-2.07752	0.541462	-3.83686	0.000124615	0.00439704
RNF122	832.642	438.06	554.113	-0.926197	0.241379	-3.83711	0.00012449	0.00439704
KRT16P2	77.4051	4.18327	25.7191	-4.19425	1.09437	-3.83257	0.000126814	0.00446682
SLC2A1	1520.33	7714.01	5892.34	2.34308	0.611454	3.83199	0.000127113	0.00446954
APOC1	5683.3	1316.09	2600.56	-2.11067	0.551278	-3.82869	0.000128829	0.00451273
ARHGEF38	208.398	12.4938	70.1126	-4.06449	1.0618	-3.82794	0.000129222	0.00451273
MIA2	23.0388	3.19147	9.02892	-2.8997	0.757513	-3.82792	0.00012923	0.00451273
THSD1	1394.52	455.419	731.625	-1.61458	0.421791	-3.82791	0.000129235	0.00451273
FOXO3B	554.097	2434.54	1881.47	2.13542	0.558607	3.82275	0.000131971	0.00460028
VGLL2	1.33552	134.98	38.4509	5.30265	1.3879	3.82064	0.000133108	0.00463192
GCNT2	826.388	209.285	390.786	-1.98112	0.518746	-3.81906	0.000133961	0.00465359
SLC34A2	24536	745.176	7742.49	-5.04129	1.32096	-3.81639	0.000135419	0.00469616
IDO2	17.4552	2.07829	6.6009	-3.13339	0.821234	-3.81547	0.000135926	0.00470209
IRF4	311.206	61.7021	135.086	-2.33948	0.613196	-3.81523	0.000136056	0.00470209
CCDC141	313.812	59.997	134.648	-2.38717	0.625987	-3.81344	0.000137044	0.00472813
CLDN23	432.008	119.38	211.329	-1.85494	0.48686	-3.81001	0.000138962	0.00478611
SIRPG	108.269	35.1217	56.6356	-1.62832	0.427963	-3.80482	0.000141906	0.00487921
LIG3	1142.83	2746.67	2274.95	1.26499	0.332711	3.80208	0.000143488	0.00492521
SMIM22	96.3548	6.08056	32.6318	-4.00521	1.05391	-3.80032	0.000144509	0.00495183
VEGFA	8587.66	40576.2	31167.8	2.24028	0.590275	3.79532	0.000147454	0.00504416
SLC29A4	291.766	2066.22	1544.32	2.82352	0.744415	3.79293	0.000148878	0.00508426
OSR1	654.089	130.633	284.591	-2.32647	0.613462	-3.79236	0.000149221	0.00508738
ARHGEF26	1741.42	503.754	867.773	-1.78949	0.472484	-3.7874	0.000152234	0.00516392
BIRC3	5059.85	839.698	2080.92	-2.59108	0.684105	-3.78755	0.000152138	0.00516392
ITGB6	3855.05	150.536	1240.1	-4.67852	1.23504	-3.78814	0.000151781	0.00516392
CECR2	352.831	52.0679	140.528	-2.76325	0.730263	-3.78392	0.000154378	0.00522789
AP1M2	348.341	28.5587	122.612	-3.60836	0.954482	-3.78043	0.000156555	0.00529271
SLC38A3	92.579	711.894	529.743	2.94527	0.779365	3.77906	0.000157423	0.00531314
AARS2	1816.06	5978.87	4754.52	1.71916	0.455231	3.77646	0.000159074	0.00532438
FENDRR	2315.5	98.7563	750.74	-4.5513	1.20512	-3.77664	0.000158961	0.00532438
FUT7	68.6741	31.0664	42.1275	-1.16597	0.308715	-3.77686	0.00015882	0.00532438
HIF3A	635.557	62.1914	230.828	-3.35442	0.888105	-3.77706	0.000158692	0.00532438
SIT1	187.837	43.7072	86.0982	-2.10878	0.558209	-3.77776	0.000158247	0.00532438
FOXP1	2771.81	1023.56	1537.75	-1.43752	0.380767	-3.77533	0.000159797	0.0053309
TP53INP1	3444.49	1869.39	2332.65	-0.881814	0.233569	-3.77539	0.000159758	0.0053309
HSPA12B	1569.79	583.272	873.425	-1.42848	0.378435	-3.77469	0.000160206	0.00533571
HIST1H3B	3.50102	25.5362	19.0553	2.78115	0.737629	3.77039	0.00016299	0.00541947
BZW2	2724.73	5010.41	4338.15	0.878611	0.233082	3.76954	0.00016355	0.00542025
LINC00312	372.063	89.2875	172.457	-2.06029	0.546507	-3.76992	0.0001633	0.00542025
ST8SIA6	132.285	21.2476	53.9057	-2.64917	0.702978	-3.7685	0.000164235	0.00543401
ECEL1P2	54.9225	2.76846	18.1079	-4.34897	1.15449	-3.767	0.000165218	0.00543661
GRB7	358.16	46.9073	138.452	-2.93214	0.778178	-3.76796	0.000164586	0.00543661
NT5M	158.168	1251.75	930.108	2.98424	0.792239	3.76684	0.000165327	0.00543661
SCGB3A2	1258.4	45.2029	402.025	-4.80139	1.27468	-3.76674	0.000165391	0.00543661
TFCP2L1	807.945	177.653	363.033	-2.18498	0.580224	-3.76576	0.000166045	0.00544924
PDE1C	444.645	99.7505	201.19	-2.15595	0.572797	-3.76389	0.000167289	0.00548115
DDX27	3039	4863.17	4326.65	0.678928	0.180402	3.76342	0.000167608	0.0054827
KIZ	904.61	2363.04	1934.09	1.38547	0.368272	3.76208	0.000168509	0.00550327
CXCL1	581.472	93.9191	237.317	-2.63134	0.699885	-3.75967	0.000170137	0.00554745
C4orf19	130.857	20.4967	52.9556	-2.68598	0.714756	-3.75789	0.00017135	0.00557801
HHEX	865.983	396.166	534.347	-1.12926	0.300623	-3.75641	0.000172369	0.00560215
ADORA2B	204.822	1206.5	911.888	2.55772	0.681095	3.7553	0.000173131	0.00561786
NLE1	615.259	1279.82	1084.36	1.05573	0.281409	3.75157	0.000175732	0.00569309
CXCL3	348.164	64.3599	147.832	-2.43842	0.6503	-3.74968	0.00017706	0.00572692
CBLC	24.3623	1.5068	8.22901	-3.9928	1.06535	-3.74786	0.000178349	0.00575938
PIGR	3319.75	105.281	1050.71	-4.98023	1.33072	-3.74252	0.000182185	0.0058726
PLEK	3672.44	1264.43	1972.67	-1.53855	0.411139	-3.74217	0.000182437	0.0058726
FCN1	829.303	162.052	358.302	-2.35738	0.630453	-3.73919	0.000184617	0.00591833
LINC00861	278.247	34.7995	106.402	-3.0039	0.803393	-3.73902	0.000184737	0.00591833
RXFP1	311.364	23.2655	108	-3.74205	1.00068	-3.73951	0.000184383	0.00591833
TPPP	932.871	165.345	391.088	-2.49616	0.668599	-3.73343	0.000188893	0.00604188
ARHGEF26-AS1	55.4064	9.27199	22.8409	-2.58326	0.692504	-3.73031	0.000191242	0.00610099
LIPA	17885.2	5942.43	9455.01	-1.58968	0.426184	-3.73004	0.00019145	0.00610099
TMEM212	26.9876	0.859862	8.5445	-5.0545	1.35518	-3.72978	0.000191648	0.00610099
SRRM3	1611.35	183.619	603.541	-3.13337	0.840886	-3.72628	0.000194328	0.00617656
CCDC13	59.5537	20.7587	32.169	-1.5369	0.412735	-3.72371	0.000196319	0.00623003
PLA2G5	655.751	100.479	263.794	-2.70537	0.726839	-3.7221	0.000197571	0.00625992
KRT7	4713.49	335.704	1623.29	-3.81149	1.0248	-3.71926	0.000199808	0.00632089
HIST1H3D	30.2646	133.056	102.823	2.12607	0.571709	3.71879	0.000200181	0.00632278
FGG	423.603	5.01599	128.13	-6.41756	1.72696	-3.71609	0.000202326	0.00638052
HIST1H1E	14.4802	55.0681	43.1305	1.93883	0.521793	3.7157	0.000202641	0.00638052
PEMT	1055.36	5193.37	3976.31	2.29895	0.61973	3.70959	0.000207593	0.0065161
TNXB	5501.41	960.82	2296.29	-2.51761	0.67861	-3.70995	0.000207299	0.0065161
SLC26A1	227.323	98.3886	136.311	-1.20631	0.325295	-3.70835	0.000208612	0.00653792
PCDHA13	20.6718	3.59321	8.61632	-2.50289	0.675606	-3.70466	0.000211676	0.00662365
MAP6D1	134.611	312.435	260.134	1.21666	0.328492	3.70378	0.000212409	0.00662366
MYL6B	1545.26	3628.46	3015.75	1.23184	0.332582	3.70387	0.000212335	0.00662366
SCG3	35.1222	7.27794	15.4674	-2.27194	0.61346	-3.70348	0.000212661	0.00662366
OLR1	1741.48	290.687	717.391	-2.58333	0.697707	-3.7026	0.000213404	0.00663657
PRRG2	108.848	41.3575	61.2076	-1.39653	0.377468	-3.69972	0.000215838	0.00670194
ICOS	205.373	33.4527	84.0176	-2.62214	0.70893	-3.69874	0.000216676	0.00670744
TMPRSS2	2048.19	99.0006	672.292	-4.37102	1.18176	-3.69873	0.00021668	0.00670744
MCEMP1	627.874	43.623	215.462	-3.8517	1.04206	-3.69623	0.000218826	0.00675317
SLC26A9	325.731	35.5774	120.917	-3.2001	0.865705	-3.69653	0.000218567	0.00675317
WDFY4	2296.79	645.515	1131.18	-1.83161	0.49568	-3.69516	0.000219751	0.00677136
RIPK4	337.422	45.8801	131.628	-2.8794	0.780136	-3.69089	0.000223468	0.0068754
F10	489.211	85.4078	204.173	-2.52031	0.68305	-3.68979	0.000224438	0.00689472
CYP4B1	4634.57	156.355	1473.48	-4.88991	1.32565	-3.68869	0.000225414	0.0069105
ITIH6	3.72145	1109.07	117.662	5.48428	1.48689	3.68844	0.000225636	0.0069105
MYH7	2.48154	2809.46	17.7753	3.25652	0.883227	3.68707	0.000226852	0.0069372
LOC101926911	9.87804	29.7987	23.9397	1.64269	0.44575	3.68524	0.000228489	0.00697669
CPA3	1608.48	228.489	634.368	-2.81617	0.764841	-3.68204	0.000231375	0.00703067
GBP1P1	79.9091	17.9467	36.1709	-2.16688	0.588434	-3.68246	0.000230996	0.00703067
LINC00842	54.6188	11.8025	24.3955	-2.21319	0.601188	-3.68135	0.000231998	0.00703067
UGT2B4	13.8323	1.18761	4.90663	-3.56902	0.969353	-3.68186	0.000231539	0.00703067
UTP6	1853.2	3263.37	2848.62	0.816293	0.221728	3.6815	0.000231863	0.00703067
PLA2G3	51.0936	3.19491	17.2828	-4.05308	1.10151	-3.67958	0.000233618	0.00706915
ATAD5	369.405	838.967	700.861	1.18283	0.321567	3.67834	0.000234759	0.00707248
GINS2	383.716	1085.94	879.403	1.50024	0.407827	3.67862	0.000234497	0.00707248
MUC21	43.6201	5.33484	16.5952	-3.06045	0.832026	-3.67832	0.00023478	0.00707248
RGS7	6.29145	0.617648	2.28641	-3.25604	0.885405	-3.67745	0.000235574	0.00707697
STXBP2	2035.71	796.183	1160.75	-1.35498	0.368462	-3.67739	0.00023563	0.00707697
HIST1H2AC	338.069	1441.83	1117.2	2.0916	0.568917	3.67646	0.000236488	0.00709219
ATP6V0A4	23.4218	4.60038	10.1361	-2.38967	0.650274	-3.67486	0.000237979	0.00711574
DRG2	1332.24	6931.56	5284.7	2.37918	0.647401	3.67497	0.000237881	0.00711574
GBP5	1450.86	435.466	734.112	-1.73622	0.472512	-3.67445	0.000238365	0.00711676
TMEM45B	107.226	20.666	46.1248	-2.38081	0.648089	-3.67359	0.000239171	0.00713025
TSTD1	395.271	98.7931	185.993	-2.00174	0.545881	-3.667	0.000245414	0.00730559
XPO5	3015.33	10521.8	8313.98	1.80297	0.491811	3.66599	0.000246385	0.00732369
LTA4H	10115.6	3732.26	5609.72	-1.43854	0.392475	-3.6653	0.000247046	0.00733255
TCEB3-AS1	59.0486	125.102	105.674	1.08118	0.295115	3.66358	0.000248719	0.00737135
IRAK2	743.356	410.703	508.542	-0.855342	0.233556	-3.66226	0.000249998	0.00739841
GZMH	214.417	46.8591	96.141	-2.19809	0.600373	-3.66122	0.00025102	0.00741777
GMEB2	1297.87	1835.33	1677.26	0.50007	0.136622	3.66025	0.000251972	0.007435
POF1B	59.5166	10.5623	24.9607	-2.4911	0.680883	-3.65863	0.000253566	0.00747112
ARHGAP27	3057.35	1482.25	1945.51	-1.04472	0.285663	-3.65719	0.000254999	0.00750241
CCDC167	837.298	1971.29	1637.76	1.23564	0.337945	3.65634	0.000255841	0.00750528
CSF2	29.0247	1.81317	9.81655	-4.01712	1.09862	-3.65652	0.00025566	0.00750528
C1orf87	68.038	4.91397	23.4799	-3.79042	1.03687	-3.65564	0.000256546	0.00751503
C3orf22	1.42891	12.5721	9.29466	3.04545	0.833742	3.65274	0.000259456	0.00758136
CFAP221	276.794	34.5786	105.818	-3.00623	0.823029	-3.65264	0.000259561	0.00758136
TMEM61	11.4964	1.9833	4.78128	-2.60699	0.714046	-3.65101	0.000261208	0.00761844
EFCC1	799.824	185.659	366.295	-2.10729	0.577689	-3.6478	0.000264498	0.00768751
MS4A2	382.83	43.009	142.956	-3.15769	0.865596	-3.648	0.000264287	0.00768751
TTLL10	55.5463	5.93814	20.5288	-3.25909	0.893492	-3.64758	0.000264719	0.00768751
BIN2	1602.02	556.226	863.811	-1.52695	0.419003	-3.64425	0.000268172	0.00776318
C9orf66	30.1647	11.4091	16.9255	-1.44724	0.39724	-3.64324	0.00026923	0.00776318
CST6	270.371	42.2563	109.349	-2.67484	0.734024	-3.64407	0.000268361	0.00776318
GKN2	300.326	9.39714	94.9644	-5.00206	1.37312	-3.64285	0.000269632	0.00776318
GOLGA7B	450.259	117.685	215.501	-1.9369	0.531549	-3.64387	0.000268564	0.00776318
NUGGC	59.3181	17.1258	29.5353	-1.80937	0.496659	-3.64308	0.000269394	0.00776318
GUCY1B2	37.7781	5.2769	14.8361	-2.83339	0.778059	-3.64161	0.000270935	0.00777849
KCTD16	60.1938	18.3372	30.648	-1.71941	0.472144	-3.6417	0.000270847	0.00777849
PLA2G4F	718.594	71.9142	262.114	-3.32255	0.912605	-3.64073	0.000271869	0.00779422
FCGBP	722.544	5209.81	3890.03	2.85055	0.783109	3.64004	0.000272592	0.00780386
FAM131C	40.6697	170.226	132.122	2.06507	0.567679	3.63774	0.000275042	0.00786285
RELB	1371.72	617.868	839.591	-1.15106	0.316533	-3.63647	0.000276403	0.00789058
HIST1H2BD	188.239	922.158	706.299	2.29171	0.6304	3.63533	0.000277624	0.00791423
ELFN2	72.9111	15.6601	32.4986	-2.22787	0.613183	-3.63329	0.00027983	0.00796588
DNAH12	109.445	17.9317	44.8473	-2.61131	0.719469	-3.6295	0.000283967	0.00806034
PEX6	1990.44	7043.94	5557.62	1.82345	0.502403	3.62946	0.000284014	0.00806034
ZNF624	394.171	1479.48	1160.27	1.90838	0.525846	3.62916	0.000284346	0.00806034
LHFPL3	40.0492	3.9262	14.5506	-3.37339	0.931074	-3.62312	0.000291075	0.00823951
ANXA8	50.0824	5.62435	18.7002	-3.15868	0.872486	-3.62033	0.000294231	0.00830465
EVPL	850.529	103.617	323.297	-3.03764	0.838986	-3.62061	0.000293909	0.00830465
RAI1	4544.64	17849	13936	1.97362	0.545201	3.61999	0.000294611	0.00830465
MAD1L1	1599.3	3971.09	3273.51	1.31206	0.362518	3.61931	0.000295395	0.00831514
LINC01547	116.397	297.523	244.251	1.35344	0.374	3.61882	0.000295947	0.00831909
EIF2AK1	8263.53	13546.1	11992.4	0.712975	0.197128	3.61681	0.000298252	0.00836057
TTF2	964.032	1857.08	1594.42	0.945882	0.261513	3.61696	0.000298086	0.00836057
DROSHA	3259.76	6284.22	5394.67	0.947034	0.261876	3.61635	0.000298791	0.00836407
CSF2RB	2390.62	790.596	1261.19	-1.59686	0.441631	-3.61582	0.000299403	0.0083696
FILIP1L	6293.07	2580.64	3672.53	-1.28607	0.355727	-3.61535	0.000299945	0.00837316
C17orf53	208.316	478.926	399.335	1.20367	0.333041	3.61418	0.000301301	0.0083994
FUT1	466.164	136.752	233.638	-1.76835	0.48953	-3.61234	0.000303442	0.0084474
ZBP1	126.841	40.1959	65.6799	-1.66631	0.461514	-3.61052	0.000305579	0.00849519
CCR7	356.185	69.0693	153.515	-2.37043	0.656706	-3.60958	0.000306691	0.00851369
SLC15A3	3511.79	1304.4	1953.63	-1.42901	0.395931	-3.60925	0.000307088	0.00851369
MAST4	3307.8	1509.63	2038.51	-1.13155	0.313628	-3.60792	0.000308658	0.00854545
KLC4	1462.04	4832.25	3841.01	1.72479	0.478377	3.6055	0.000311555	0.00860736
ROMO1	1694.27	3427.54	2917.76	1.01638	0.28191	3.60534	0.000311746	0.00860736
LPXN	1577.71	695.935	955.282	-1.18181	0.327887	-3.60433	0.000312961	0.00861731
SLCO4A1	597.115	154.928	284.983	-1.94666	0.540088	-3.60434	0.00031295	0.00861731
WDR63	119.832	26.7204	54.1062	-2.17098	0.602466	-3.6035	0.000313966	0.00863321
TCF21	1924.99	90.4172	629.998	-4.41294	1.22505	-3.60225	0.000315475	0.0086629
APC2	30.8718	155.465	118.82	2.34885	0.65217	3.60159	0.000316277	0.00867314
CELF2	3469.9	1192.58	1862.38	-1.54111	0.428213	-3.59893	0.000319531	0.00874626
CIDEC	1.6145	679.269	51.7121	5.49585	1.52754	3.59784	0.000320869	0.00874626
HIST1H3H	30.6426	129.332	100.306	2.06313	0.57342	3.59794	0.000320747	0.00874626
IL20RA	160.187	22.4643	62.9709	-2.83965	0.789308	-3.59765	0.000321111	0.00874626
TFAP2B	2.21418	518.711	150.029	6.5715	1.82654	3.5978	0.000320926	0.00874626
HIST1H1T	0.845054	14.7652	10.671	3.99273	1.11038	3.59583	0.00032336	0.00878382
ZNF286A	712.221	3247.51	2501.84	2.1891	0.608732	3.59616	0.000322944	0.00878382
CCL2	2869.03	593.232	1262.59	-2.27425	0.632853	-3.59364	0.000326089	0.00884604
DNAJC5B	147.018	19.8044	57.2202	-2.88596	0.803302	-3.59262	0.000327368	0.00885692
RAB25	590.065	27.7699	193.151	-4.41029	1.22751	-3.59286	0.000327067	0.00885692
DLK2	54.4457	231.685	179.556	2.08519	0.580694	3.59087	0.000329578	0.00890479
ZNF750	94.0006	23.2256	44.0418	-2.02184	0.563325	-3.58912	0.000331797	0.00895276
MPP6	968.128	3306.37	2618.65	1.77204	0.493794	3.58863	0.000332426	0.00895776
P3H4	2844.76	6745.18	5598	1.24577	0.347368	3.58632	0.00033538	0.0090013
SIKE1	2989.78	4579.86	4112.19	0.615212	0.171526	3.58669	0.0003349	0.0090013
TRIM22	4808.07	2155.29	2935.52	-1.15766	0.322794	-3.58636	0.00033532	0.0090013
GANAB	33339.9	46563.3	42674.1	0.481979	0.134497	3.58357	0.00033893	0.0090845
HDC	288.411	54.2087	123.092	-2.41507	0.674533	-3.58035	0.000343134	0.00917632
SOX9-AS1	32.2326	132.532	103.032	2.04108	0.570093	3.58025	0.000343265	0.00917632
SCNN1B	682.243	50.4716	236.287	-3.75787	1.0499	-3.57925	0.00034458	0.00919928
CASP10	1348.84	610.512	827.667	-1.14391	0.319657	-3.57854	0.000345518	0.00921214
C6orf165	81.8804	20.0433	38.2307	-2.03315	0.568346	-3.57731	0.00034715	0.00924343
PACRG	57.0379	11.4407	24.8517	-2.32927	0.651195	-3.57692	0.000347663	0.0092449
AGR3	580.487	6.34239	175.208	-6.51781	1.82419	-3.57298	0.000352936	0.00935808
IL5RA	89.8862	12.6653	35.3773	-2.82984	0.792022	-3.57293	0.000353011	0.00935808
TXK	126.485	38.1314	64.1179	-1.73396	0.485334	-3.57271	0.00035331	0.00935808
CCDC114	161.731	37.0451	73.7176	-2.12566	0.595491	-3.5696	0.000357528	0.00944668
INTS1	7305.53	14605.2	12458.2	0.99941	0.279982	3.56955	0.000357591	0.00944668
DRD2	6.74392	191.926	57.0723	3.53552	0.991061	3.5674	0.000360534	0.00951197
PKNOX2	775.012	140.563	327.165	-2.46332	0.69096	-3.56506	0.000363771	0.00958484
CD22	783.733	143.158	331.562	-2.45398	0.689147	-3.56089	0.000369596	0.00972089
TEX29	5.56216	657.524	85.3261	4.40233	1.23637	3.56068	0.000369898	0.00972089
TMC8	1575.88	594.637	883.238	-1.40681	0.395555	-3.55656	0.000375745	0.00986171
NEBL	1954.14	381.143	843.789	-2.35818	0.663485	-3.55423	0.00037909	0.00993658
SLC15A2	990.328	265.954	479.005	-1.89716	0.534124	-3.55191	0.00038245	0.0100116
FAM107B	5744.17	2361.47	3356.38	-1.28252	0.361193	-3.55079	0.00038407	0.010041
GOSR2	3267.62	5171.57	4611.58	0.662858	0.186786	3.54875	0.000387071	0.0100853
MEIOB	2.4597	147.579	48.7418	4.76601	1.34292	3.549	0.000386695	0.0100853
PIK3CD	2480.76	974.803	1417.73	-1.34812	0.379899	-3.54862	0.00038726	0.0100853
RASL11A	397.534	134.928	212.165	-1.56058	0.439935	-3.54731	0.000389193	0.0101225
ADARB2	119.442	15.647	46.175	-2.92495	0.8251	-3.54497	0.000392663	0.0101996
NUDT1	1433.1	4331.78	3479.23	1.59592	0.450427	3.54312	0.000395416	0.0102579
RIPK3	559.792	214.288	315.907	-1.38642	0.391469	-3.54159	0.000397728	0.0103047
VWA3A	188.629	15.2542	66.2468	-3.63142	1.02558	-3.54084	0.00039886	0.0103208
AQP3	2159.85	457.142	957.94	-2.24092	0.633128	-3.53944	0.00040098	0.0103491
LEFTY1	76.8777	50.579	32.0845	-2.51687	0.711065	-3.53958	0.00040076	0.0103491
SCIMP	448.708	136.733	228.49	-1.71588	0.484938	-3.53834	0.000402647	0.0103788
TRIM16L	290.979	836.032	675.722	1.52267	0.430376	3.53799	0.000403181	0.0103793
PHACTR2	3535.85	1411.4	2036.24	-1.32488	0.374594	-3.53683	0.000404954	0.0104117
P2RX1	226.581	60.0584	109.036	-1.91833	0.542575	-3.53561	0.000406831	0.0104467
KLHL32	22.633	5.4365	10.4943	-2.08744	0.591022	-3.53192	0.00041255	0.01058
CHRM1	107.06	15.7964	42.6386	-2.76381	0.782679	-3.53122	0.000413644	0.0105946
CPNE9	44.5399	8.42315	19.0457	-2.41818	0.68494	-3.5305	0.000414777	0.0106102
KLRK1	44.9377	7.16516	18.2747	-2.67159	0.757064	-3.52888	0.000417315	0.0106616
ATPAF1	2232.52	3414.19	3066.64	0.612652	0.173725	3.52656	0.000420999	0.0107286
BIK	40.8908	8.70652	18.1725	-2.23036	0.632427	-3.52667	0.000420828	0.0107286
LOC101928697	0	6.24227	4.40631	5.03689	1.42847	3.52607	0.000421773	0.0107347
GRK5	2756.68	906.55	1450.71	-1.60447	0.455453	-3.52281	0.000427001	0.0108268
H2AFX	1739.82	3769.07	3172.23	1.11503	0.31648	3.52323	0.000426315	0.0108268
MORC1	11.5946	1.30149	4.32886	-3.15984	0.896964	-3.52281	0.00042699	0.0108268
ANTXRLP1	9.62314	2.00209	4.24357	-2.28975	0.6508	-3.51836	0.000434225	0.0109824
CRACR2B	364.248	137.071	203.888	-1.41063	0.400896	-3.51868	0.000433694	0.0109824
SPATA6L	86.7164	31.0587	47.4286	-1.48181	0.421235	-3.51778	0.000435169	0.0109925
SCTR	277.583	29.3248	102.342	-3.24723	0.92345	-3.51641	0.000437428	0.0110358
SCN7A	2314.41	130.434	772.78	-4.14935	1.1808	-3.51403	0.000441362	0.0111211
GID4	1980.02	6627.09	5260.31	1.74282	0.496145	3.51272	0.000443544	0.0111621
N4BP3	1404.54	533.89	789.963	-1.39522	0.39725	-3.5122	0.000444421	0.0111703
CFLAR	10569.1	5484.98	6980.32	-0.946328	0.269516	-3.51122	0.000446057	0.0111705
HIST1H1D	8.61753	40.3777	31.0365	2.26059	0.643705	3.51184	0.000445017	0.0111705
MYO1G	1013.83	359.644	552.053	-1.49622	0.426129	-3.5112	0.00044609	0.0111705
PTGES3	10700.2	16519	14807.6	0.626402	0.178535	3.50857	0.000450524	0.0112676
SLC40A1	23983.4	6958.98	11966.2	-1.78511	0.509058	-3.50669	0.000453712	0.0113332
ANGPTL4	705.98	3808.77	2896.18	2.4324	0.693902	3.5054	0.000455927	0.0113492
CAT	5927.17	3120	3945.64	-0.925764	0.264075	-3.50568	0.000455443	0.0113492
KLC2	1340.69	2370.75	2067.79	0.821918	0.234555	3.50416	0.000458042	0.0113492
LINC00885	14.6152	1.92388	5.65663	-2.89004	0.824586	-3.50483	0.000456895	0.0113492
LRRTM2	200.809	44.8355	90.71	-2.16013	0.616332	-3.50481	0.000456935	0.0113492
PAG1	3055.38	1271.96	1796.5	-1.2642	0.360762	-3.50425	0.000457894	0.0113492
TNIP3	60.3002	10.6744	25.2702	-2.51654	0.718187	-3.50402	0.000458285	0.0113492
LGALS9	3882.58	1733.55	2365.62	-1.16367	0.332132	-3.50362	0.000458978	0.0113524
ESYT3	978.584	276.529	483.015	-1.82344	0.520575	-3.50275	0.000460475	0.0113755
C2orf73	13.4306	2.35601	5.61325	-2.56677	0.733646	-3.49866	0.000467611	0.0115376
PRKAG3	4.18296	56.4586	41.0834	3.7577	1.07433	3.49772	0.00046926	0.0115642
LEFTY2	398.29	47.498	150.672	-3.0695	0.87777	-3.49693	0.000470643	0.0115841
ADH1A	10.8907	1.23226	4.07297	-3.24728	0.929372	-3.49406	0.000475738	0.0116819
LOC101929679	0.990126	11.6791	8.53528	3.74512	1.07186	3.49404	0.000475774	0.0116819
KRT18	3199.9	628.253	1384.62	-2.34878	0.672815	-3.49097	0.000481274	0.0117883
PLA2G4E-AS1	10.1183	0.432579	3.28133	-4.59739	1.3169	-3.49107	0.00048109	0.0117883
MAP3K8	1171.69	413.363	636.401	-1.50381	0.431026	-3.48892	0.000484982	0.0118647
FANCB	113.127	288.552	236.957	1.3465	0.386113	3.48731	0.000487896	0.0119216
FAM110C	212.58	28.216	82.4408	-2.91573	0.836361	-3.48621	0.000489909	0.0119274
NCOR1	6449.83	24251.6	19015.8	1.91078	0.547998	3.48683	0.000488789	0.0119274
SELPLG	4420.73	1463.41	2333.21	-1.59508	0.457516	-3.48639	0.000489584	0.0119274
TRAK1	4084.55	2383.86	2884.06	-0.777246	0.222997	-3.48546	0.000491289	0.0119466
CEBPA	2056.71	705.16	1102.67	-1.54495	0.443307	-3.48506	0.000492021	0.01195
NCF2	2614.75	884.768	1393.59	-1.56376	0.449075	-3.48217	0.000497362	0.0120652
ALK	74.9297	10.5155	29.4609	-2.84915	0.818395	-3.48139	0.000498816	0.012086
IER5	3978.41	1621.6	2314.78	-1.29488	0.372011	-3.48077	0.000499974	0.0120995
HIST1H4E	10.6145	57.9189	44.0058	2.42776	0.697921	3.47856	0.000504122	0.0121707
PJA1	1938.52	3989.6	3386.34	1.04195	0.29951	3.47884	0.000503581	0.0121707
GDF5	201.635	30.5076	80.8392	-2.72312	0.782961	-3.47798	0.000505216	0.0121825
COPZ2	1976.61	5614.56	4544.58	1.50648	0.433261	3.47707	0.000506922	0.0122091
HIST1H2BN	9.33767	44.1932	33.9416	2.23	0.641559	3.4759	0.000509138	0.0122478
GET4	1744.73	3554.21	3022.01	1.02646	0.295338	3.47554	0.000509821	0.0122497
FCRL5	90.3708	15.6086	37.5975	-2.54359	0.732445	-3.47274	0.000515176	0.0123636
E2F8	204.704	445.877	374.944	1.11845	0.322187	3.47142	0.000517708	0.0124096
ANKRD20A12P	77.3801	11.2299	30.6858	-2.7824	0.801715	-3.47056	0.000519375	0.0124348
RYR2	1361.92	161.213	514.363	-3.07823	0.88731	-3.46917	0.000522061	0.0124843
HIST4H4	6.22241	16.6877	13.6097	1.40207	0.404521	3.466	0.000528256	0.0126175
HDAC5	5590.41	8406.55	7578.27	0.588826	0.169905	3.46563	0.00052899	0.0126201
HHLA3	232.364	487.517	412.472	1.07332	0.309771	3.46489	0.000530455	0.0126401
ZFPL1	1300.42	2194.28	1931.38	0.754781	0.21816	3.45976	0.000540649	0.0128678
PCAT19	845.41	288.259	452.127	-1.55228	0.448756	-3.45908	0.000542024	0.0128763
SLITRK1	3.65602	68.2708	28.6285	3.3812	0.977522	3.45895	0.000542282	0.0128763
SLAMF9	14.8474	118.248	87.8357	2.99629	0.866796	3.45674	0.000546759	0.0129674
CLEC7A	1707.51	609.609	932.52	-1.48633	0.430094	-3.45583	0.000548596	0.0129957
CITED1	10.8137	66.6671	50.2396	2.60136	0.752866	3.45527	0.000549735	0.0130074
FAM228A	93.0978	14.9528	37.9367	-2.64209	0.765369	-3.45204	0.000556356	0.0130569
KLK11	267.694	8.3203	84.6067	-5.018	1.45361	-3.45211	0.000556229	0.0130569
MEGF11	163.875	99.2602	63.9926	-2.87085	0.831487	-3.45266	0.000555079	0.0130569
PAPPA2	106.934	42.4453	45.2392	-2.44714	0.708805	-3.45248	0.000555454	0.0130569
PTK6	134.677	43.0125	69.9727	-1.64615	0.476685	-3.45333	0.000553712	0.0130569
SFTPD	8197.44	409.008	2699.72	-4.32527	1.25292	-3.45215	0.000556144	0.0130569
TNRC6C-AS1	707.723	265.378	395.48	-1.41657	0.410216	-3.45322	0.000553935	0.0130569
DCDC2	147.743	27.0162	62.5241	-2.44842	0.709654	-3.45016	0.000560254	0.0131331
MMP10	128.4	17.248	49.9396	-2.89664	0.839726	-3.44951	0.000561613	0.0131497
IRF1	3460.26	1735.15	2242.54	-0.99589	0.288787	-3.44852	0.000563665	0.0131824
CHST4	14.1089	3.20886	6.41475	-2.19256	0.635976	-3.44755	0.000565692	0.0132056
CR2	24.9	4.454	10.4675	-2.49441	0.723558	-3.44742	0.000565962	0.0132056
FTSJ2	1827.57	3842.28	3249.72	1.07249	0.311227	3.44601	0.000568924	0.0132593
HCG17	4.64041	20.3736	15.7462	2.09928	0.609324	3.44527	0.000570497	0.0132807
C11orf97	17.5675	0.520515	5.53433	-5.02348	1.4587	-3.44381	0.000573586	0.0133372
BRCA1	931.002	1923.82	1631.82	1.0473	0.304212	3.44266	0.000576023	0.0133785
CST5	15.775	0.725294	5.15167	-4.51082	1.31058	-3.44185	0.000577752	0.0134032
SGPP2	77.9716	15.971	34.2065	-2.30494	0.67006	-3.4399	0.000581927	0.0134845
NRROS	1012.1	401.543	581.12	-1.33456	0.388044	-3.4392	0.000583443	0.0134887
SPATA22	4.29339	43.7484	32.144	3.37462	0.981197	3.43929	0.000583238	0.0134887
CITED2	5905.11	2402.71	3432.83	-1.29724	0.377331	-3.43795	0.000586135	0.0135292
WDR86	92.1699	601.696	451.835	2.70566	0.787039	3.43777	0.000586535	0.0135292
FAM129C	53.4716	16.552	27.4107	-1.69729	0.493916	-3.4364	0.000589507	0.0135822
MRPL2	1247.06	4074.35	3242.8	1.7079	0.497339	3.43407	0.000594591	0.0136629
MYO7B	199.484	41.216	87.7654	-2.27021	0.661125	-3.43387	0.00059504	0.0136629
WFDC2	935.836	106.505	350.426	-3.13549	0.913002	-3.43427	0.000594156	0.0136629
AMTN	52.3751	2.68918	17.3027	-4.30743	1.25504	-3.43212	0.000598886	0.0137278
MAGED2	14498.9	30559.3	25835.6	1.07574	0.313446	3.43196	0.000599228	0.0137278
GIPC2	311.517	73.1675	143.27	-2.08966	0.609027	-3.43114	0.000601046	0.0137539
ZDHHC3	5522.04	3141.82	3841.88	-0.813514	0.237167	-3.43013	0.000603303	0.0137899
MED9	1233.74	5124.7	3980.3	2.05447	0.599014	3.42975	0.000604143	0.0137935
IRAIN	17.9	188.832	138.558	3.39817	0.990927	3.42928	0.000605184	0.0138016
CLDN2	70.5751	9.40248	27.3944	-2.90126	0.846317	-3.4281	0.000607815	0.0138141
MEIS1	1571.52	726.342	974.925	-1.1131	0.324732	-3.42775	0.000608603	0.0138141
PDCD1	119.045	41.7627	64.4928	-1.52109	0.443706	-3.42814	0.000607741	0.0138141
PNOC	5418.73	293.044	1800.6	-4.20851	1.22751	-3.4285	0.00060693	0.0138141
TMBIM4	4925.4	2339.26	3099.89	-1.07376	0.313277	-3.42751	0.000609152	0.0138141
KCNH6	17.7086	3.17546	7.44993	-2.46465	0.719263	-3.42664	0.000611105	0.0138428
GPR55	62.7076	18.0907	31.2133	-1.80604	0.527491	-3.42384	0.000617437	0.0139706
PIK3IP1	3752	1369.89	2070.51	-1.45358	0.424588	-3.42351	0.000618173	0.0139715
IL6R	2403.19	953.534	1379.9	-1.33405	0.390038	-3.42031	0.000625507	0.0141215
BANCR	36.8646	3.64594	13.4161	-3.33366	0.975348	-3.41792	0.000631009	0.0142182
HLA-DQB1	14185.5	3666.89	6760.61	-1.95184	0.571074	-3.41784	0.000631199	0.0142182
KLRB1	359.83	65.0336	151.738	-2.46819	0.72224	-3.41741	0.000632189	0.0142246
LOC100505715	87.739	228.033	186.77	1.37843	0.403491	3.41625	0.000634888	0.0142694
DOK2	1600.09	611.846	902.505	-1.38736	0.406275	-3.41482	0.000638237	0.0143287
SAE1	5194.09	8602.81	7600.24	0.728016	0.213463	3.4105	0.000648429	0.0145414
FAM181A	28.7594	2.61652	10.3056	-3.46932	1.01756	-3.40947	0.000650904	0.0145807
CD83	3658.75	1254.53	1961.65	-1.54428	0.45308	-3.40839	0.000653469	0.0146219
CYP2J2	160.689	25.457	65.2311	-2.65617	0.779913	-3.40573	0.000659885	0.0147491
TP53I13	1664.76	3398.08	2888.28	1.02932	0.302274	3.40524	0.000661061	0.0147591
LOC100996286	30.4399	6.09616	13.2561	-2.34748	0.690117	-3.40157	0.000669999	0.0149421
FGD1	1845.59	3473.1	2994.42	0.912281	0.268219	3.40126	0.00067076	0.0149425
SPATA12	31.0414	7.23743	14.2386	-2.11428	0.621954	-3.39941	0.000675315	0.0150274
ATP13A5	12.1954	0.831249	4.17364	-3.82755	1.12616	-3.39876	0.000676909	0.0150336
ECT2L	82.5063	16.2428	35.7321	-2.35235	0.692223	-3.39826	0.000678159	0.0150336
GSAP	1928.37	569.739	969.336	-1.75919	0.517699	-3.39809	0.000678572	0.0150336
RHOV	55.5682	12.5867	25.2283	-2.14411	0.630896	-3.39852	0.000677524	0.0150336
HIST1H2AK	13.0978	52.0731	40.6098	1.97883	0.583104	3.39362	0.000689766	0.0152648
LMBRD2	624.313	1199.22	1030.13	0.941168	0.277381	3.39305	0.000691182	0.0152719
RALY-AS1	39.6866	96.709	79.9377	1.27728	0.376457	3.39289	0.000691599	0.0152719
DNAJB13	32.7288	6.36723	14.1206	-2.36857	0.698741	-3.38977	0.000699525	0.0154216
HIST1H2BC	63.9137	300.978	231.253	2.23124	0.658258	3.38962	0.000699906	0.0154216
HCAR2	206.58	41.0234	89.7164	-2.33586	0.689643	-3.38706	0.00070647	0.0155493
ARRB1	5457.53	2317.31	3240.9	-1.23583	0.365146	-3.38448	0.000713136	0.01558
DPH5	1096.44	2059.07	1775.94	0.908959	0.26847	3.38569	0.000709983	0.01558
EMC9	269.471	622.254	518.494	1.20766	0.356771	3.38497	0.000711855	0.01558
LOC730102	1080.76	444.325	631.511	-1.28267	0.378818	-3.38597	0.00070927	0.01558
LOC731424	67.4347	16.5501	31.5162	-2.0368	0.601692	-3.38512	0.000711462	0.01558
TMPRSS6	73.1165	20.983	36.3164	-1.80755	0.534077	-3.38443	0.00071327	0.01558
WDR49	33.9957	3.14998	12.2223	-3.45433	1.02053	-3.38484	0.000712192	0.01558
AGBL1	33.276	3.9848	12.5998	-3.07967	0.910465	-3.38253	0.000718225	0.0156654
DUSP2	987.381	307.507	507.47	-1.68359	0.497761	-3.38233	0.000718732	0.0156654
PYCR1	6212.9	13545.2	11388.6	1.1244	0.332534	3.38131	0.000721401	0.0157066
LLGL1	3165.1	11677.1	9173.59	1.88335	0.557119	3.38051	0.000723505	0.0157355
LRFN2	4.07554	56.9954	41.4307	3.78137	1.12064	3.37431	0.000740011	0.0160771
LOC100506082	0.928652	9.87698	7.24512	3.32643	0.986144	3.37317	0.000743077	0.016109
TOP2A	6138.28	15609.5	12823.9	1.34651	0.399165	3.37331	0.000742707	0.016109
KMO	377.518	110.326	188.912	-1.77605	0.526596	-3.37269	0.000744376	0.0161199
VNN1	1281.08	173.71	499.406	-2.88226	0.854946	-3.37128	0.000748192	0.0161852
MEA1	2227.34	7333.34	5831.58	1.71914	0.5102	3.36954	0.000752933	0.0162703
PCDHGA11	365.345	101.762	179.287	-1.84722	0.548287	-3.36906	0.000754238	0.0162811
CEACAM6	2195.06	98.6609	715.25	-4.47655	1.3299	-3.36608	0.000762456	0.016417
HIST1H2BF	4.63245	29.0454	21.8651	2.63358	0.782405	3.366	0.000762658	0.016417
PREPL	3371	5442.02	4832.89	0.690755	0.205222	3.36589	0.000762977	0.016417
MCM8	902.119	1779.5	1521.45	0.980594	0.291415	3.36495	0.000765588	0.0164557
RECQL4	1239.87	2808.12	2346.87	1.17932	0.350593	3.36378	0.000768819	0.01649
SPAG5	1551.4	4335.04	3516.32	1.4822	0.440603	3.36401	0.000768175	0.01649
KIAA1324	330.638	90.4078	161.064	-1.87383	0.557109	-3.36349	0.000769645	0.0164902
CYP27A1	5308.57	1456.91	2589.75	-1.86553	0.554714	-3.36304	0.000770887	0.0164993
EPHA5-AS1	1.67736	43.7438	31.3713	4.86967	1.44875	3.3613	0.000775774	0.0165863
GPC1	9202.73	33555.3	26392.8	1.86641	0.555375	3.36063	0.000777642	0.0166086
C6orf132	393.861	128.253	206.373	-1.62051	0.482609	-3.3578	0.000785643	0.0167618
PON3	220.146	49.7303	99.8525	-2.1471	0.639521	-3.35736	0.000786897	0.0167708
NCF1C	266.51	65.1616	124.382	-2.03409	0.605939	-3.35692	0.000788154	0.0167799
SEMA4A	1006.83	409.754	585.364	-1.29826	0.386831	-3.35614	0.000790376	0.0168094
ACTA1	24.1006	2491	213.5	3.59716	1.07254	3.35388	0.000796866	0.0169296
NPL	3601.2	1060.69	1807.89	-1.76377	0.526002	-3.35317	0.000798909	0.0169552
SSTR1	457.783	53.6901	172.541	-3.09216	0.922279	-3.35274	0.000800155	0.0169638
ADH6	14.6658	3.13976	6.52976	-2.2273	0.664491	-3.35189	0.000802616	0.0169803
LOC100506725	41.6721	5.3154	16.0085	-2.981	0.8893	-3.35207	0.000802096	0.0169803
SH3D19	6267.22	2518.07	3620.76	-1.31554	0.392529	-3.35144	0.000803922	0.0169901
SPEF1	57.1673	10.9854	24.5683	-2.38745	0.712611	-3.35029	0.000807261	0.0170428
CLCA2	103.257	17.0664	42.4165	-2.60775	0.778446	-3.34994	0.00080829	0.0170467
FAT3	3982.97	12659.7	10107.7	1.66833	0.498112	3.3493	0.000810157	0.0170683
EGFL6	2682.83	576.42	985.775	-3.26714	0.975723	-3.34844	0.000812693	0.0170971
TMEM132D	59.181	10.6857	24.949	-2.45708	0.73384	-3.34826	0.000813218	0.0170971
PKD1L2	79.8642	10.9593	31.2254	-2.88329	0.861371	-3.34733	0.000815937	0.0171364
ARHGAP40	16.4298	1.92676	6.19236	-3.09751	0.9259	-3.3454	0.000821632	0.0172381
FAM220A	1287.69	2198.39	1930.54	0.771808	0.230849	3.34335	0.000827744	0.0173302
TM4SF1	8161.97	2788.71	4369.08	-1.54932	0.463395	-3.3434	0.000827571	0.0173302
CPNE1	4671.72	9110.42	7804.92	0.963723	0.288342	3.34229	0.000830914	0.0173606
METTL1	7764.58	1642.77	3443.3	-2.24063	0.670353	-3.34246	0.000830394	0.0173606
ZWILCH	1074.36	1948.07	1691.1	0.859192	0.257102	3.34183	0.000832282	0.0173712
CLDN18	6794.75	389.231	2273.21	-4.1258	1.23493	-3.34092	0.000835024	0.0174104
PLA2G7	1736.84	393.097	788.316	-2.1438	0.641857	-3.34	0.000837794	0.0174501
STK33	173.634	30.7043	72.7425	-2.49731	0.747769	-3.33968	0.000838751	0.0174521
TIMELESS	2228.55	4287.11	3681.65	0.944406	0.28289	3.33842	0.000842554	0.0175132
TCL1A	64.4268	11.3302	26.9468	-2.51498	0.753629	-3.33716	0.000846382	0.0175746
SOX9	1420.64	5466.65	4276.64	1.94474	0.582843	3.33664	0.000847963	0.0175894
NOSTRIN	1073.06	352.866	564.687	-1.60439	0.480898	-3.33624	0.000849213	0.0175972
NPC2	16807.5	6485.4	9521.31	-1.37386	0.411883	-3.33556	0.000851275	0.0176218
DDX43	287.403	43.6841	115.366	-2.71686	0.814807	-3.33435	0.000854977	0.0176442
LZIC	913.255	1412.95	1265.98	0.630128	0.188978	3.3344	0.000854851	0.0176442
RBPMS	1901.76	675.965	1036.49	-1.49256	0.447575	-3.33478	0.000853668	0.0176442
ANXA11	8355.29	4736.18	5800.63	-0.819098	0.245768	-3.33281	0.00085974	0.0177243
SIGIRR	1146.82	575.379	743.45	-0.995547	0.298746	-3.33242	0.000860929	0.0177308
AKR1C1	703.426	178.421	332.834	-1.97986	0.594379	-3.33098	0.000865406	0.0178048
SLC24A4	126.145	43.9368	68.1158	-1.52903	0.459389	-3.32839	0.00087349	0.0179528
TRIM16	1045.65	3816.98	3001.88	1.86825	0.561632	3.32646	0.000879551	0.018059
CST2	48.2551	5.49909	18.0744	-3.1202	0.938377	-3.32511	0.000883844	0.0181287
ACSM1	15.2807	3.06658	6.65896	-2.32047	0.698105	-3.32396	0.00088749	0.0181677
HNF4A	70.3901	7.68363	26.1267	-3.19836	0.962217	-3.32394	0.000887545	0.0181677
CASC10	167.493	449.273	366.397	1.41985	0.427511	3.3212	0.000896306	0.0183099
KIF14	770.125	1484.46	1274.36	0.946764	0.285046	3.32145	0.000895521	0.0183099
DHCR24	15775	5786.83	8724.52	-1.4468	0.435718	-3.3205	0.000898567	0.0183101
HYDIN	316.473	64.2946	138.465	-2.30067	0.692866	-3.32052	0.000898502	0.0183101
LOC101927069	144.698	48.178	76.5662	-1.59129	0.479252	-3.32035	0.000899038	0.0183101
KRT1	33.3361	4.65708	13.0921	-2.84469	0.857325	-3.3181	0.000906331	0.01844
ACAN	4694.58	67919.1	49323.7	3.85475	1.16218	3.31683	0.000910434	0.0185048
PART1	30.9456	4.51511	12.2888	-2.8108	0.847686	-3.31585	0.000913662	0.0185517
GDF15	855.155	706.992	416.346	-1.87309	0.565187	-3.3141	0.000919394	0.0186494
CMTM8	389.588	145.699	217.431	-1.41857	0.42808	-3.31379	0.000920407	0.0186512
COL9A2	1228.76	6109.39	4673.91	2.31383	0.698923	3.31057	0.000931066	0.0188482
PPIL1	1637.36	3505.92	2956.34	1.0984	0.331857	3.30986	0.000933441	0.0188639
PRSS8	1718.81	127.095	595.247	-3.75827	1.13551	-3.30978	0.00093371	0.0188639
GUCY1A2	3134.26	1131.93	1720.85	-1.46934	0.444076	-3.30875	0.000937127	0.018914
GBP6	36.3468	6.41774	15.2204	-2.52906	0.764707	-3.30722	0.000942262	0.0189987
HSP90AB1	48437.4	176326	138712	1.86405	0.563832	3.30604	0.00094623	0.0190596
ARHGDIB	10363.2	5269.49	6767.65	-0.975785	0.2956	-3.30103	0.0009633	0.0193648
ZCCHC5	61.7247	738.278	203.392	2.08121	0.630437	3.30122	0.000962671	0.0193648
ATP11A	7301.06	3078.21	4320.22	-1.24606	0.377642	-3.29958	0.000968309	0.0194461
EPHA1-AS1	33.3392	7.47927	15.0851	-2.15806	0.654127	-3.29915	0.000969778	0.0194563
MPRIP	20873.5	72196.3	57101.4	1.79026	0.542833	3.298	0.000973763	0.0195168
TAC1	0.326122	96.6446	10.1779	5.08743	1.54303	3.29704	0.000977086	0.019564
HCG22	16.3509	455.491	98.2473	3.02103	0.916452	3.29644	0.000979191	0.0195867
MYBPC1	2.04864	1320.4	42.4093	4.8857	1.48247	3.29566	0.000981924	0.019622
STX7	4576.2	2638	3208.06	-0.794689	0.2412	-3.29473	0.00098517	0.0196673
RYR1	240.844	936.885	732.167	1.96036	0.595213	3.29353	0.000989361	0.0197315
INSL3	16.5902	2.79876	6.85508	-2.57871	0.783116	-3.29289	0.000991635	0.0197573
CEACAM5	21.9515	2.72155	8.37742	-3.05494	0.928084	-3.29166	0.000995969	0.0198012
LINC00431	0.217366	10.2301	7.28516	5.16606	1.56939	3.29177	0.000995604	0.0198012
NTNG2	97.5653	36.059	54.1491	-1.43898	0.437191	-3.29143	0.000996782	0.0198012
ACR	26.2836	4.32499	10.7834	-2.61954	0.796146	-3.29027	0.00100092	0.0198639
CCS	1294.08	2120.73	1877.6	0.712872	0.216749	3.28892	0.00100571	0.0199394
C1orf210	153.347	12.7983	54.1362	-3.58433	1.09009	-3.28809	0.00100869	0.0199789
C6orf222	28.4871	4.00747	11.2074	-2.81724	0.857375	-3.28589	0.00101662	0.0200767
LBX2	26.1367	82.6038	65.9958	1.66652	0.507092	3.28642	0.00101469	0.0200767
RPL7L1	2144.54	6333.56	5101.5	1.56233	0.475433	3.28613	0.00101575	0.0200767
AGR2	1446.59	39.4763	453.334	-5.19773	1.5821	-3.28535	0.00101857	0.0200956
SMPX	1.62986	127.407	25.6276	4.45475	1.35631	3.28446	0.00102178	0.0201393
HCAR3	107.334	21.7787	46.9419	-2.30796	0.702758	-3.28415	0.00102292	0.0201421
EBF3	197.165	1167.55	882.142	2.56613	0.781649	3.28296	0.00102722	0.0202069
STAB2	495.476	47.7717	179.449	-3.37453	1.02817	-3.28206	0.0010305	0.0202518
FRMPD4	185.033	919.035	703.152	2.31088	0.70425	3.28133	0.00103319	0.0202849
RASGEF1B	2146.71	924.296	1283.83	-1.21606	0.370746	-3.28004	0.00103794	0.0203583
ACE	8427.8	2497.02	4241.37	-1.75492	0.535152	-3.27929	0.0010407	0.0203927
SLAMF7	1692.85	382.701	768.04	-2.14516	0.655174	-3.27418	0.00105968	0.0207444
LPAR4	181.935	1388.66	1033.74	2.93091	0.895375	3.27339	0.00106266	0.0207827
DHRS2	35.9856	230.757	173.471	2.68762	0.821448	3.2718	0.00106863	0.0208792
NELFCD	3358.5	5165.98	4634.36	0.621451	0.189987	3.27102	0.00107159	0.0209166
LOC643441	10.6815	0.526361	3.51318	-4.64961	1.42194	-3.2699	0.00107584	0.0209794
HIGD1B	404.59	72.0646	169.866	-2.48866	0.761479	-3.26819	0.00108237	0.0210661
SRP54	2551.85	5178.73	4406.12	1.02127	0.312486	3.2682	0.00108235	0.0210661
TRIM29	130.96	28.6536	58.7437	-2.19224	0.671034	-3.26696	0.00108708	0.0211373
BLMH	2048.92	3583.51	3132.16	0.806979	0.247048	3.26648	0.00108893	0.0211529
AQP4	7126.53	210.605	2244.7	-5.0806	1.55633	-3.26447	0.00109668	0.021283
PLIN1	21.8804	483.269	123.616	2.9237	0.895856	3.26359	0.00110012	0.0213291
GATA6-AS1	102.56	15.8579	41.3585	-2.70349	0.82862	-3.26264	0.00110381	0.0213802
P2RY14	434.384	96.5456	195.91	-2.16909	0.665151	-3.26105	0.00111	0.0214795
GATA3	263.902	83.1224	136.293	-1.66793	0.511684	-3.25968	0.00111539	0.0215631
GDA	7.69713	73.9022	54.4301	3.25522	0.998746	3.25931	0.00111684	0.0215704
DOCK8	3359.11	1312.25	1914.27	-1.35636	0.416281	-3.25828	0.00112089	0.0216279
UGT1A6	8.47647	0.81731	3.07001	-3.38397	1.03882	-3.25752	0.0011239	0.0216655
H19	4094.25	21412.4	16318.8	2.38675	0.732848	3.25681	0.0011267	0.0216962
RBP2	26.5992	2.0579	9.27593	-3.70889	1.13889	-3.25658	0.00112765	0.0216962
RPA3	658.047	1383.05	1169.81	1.07069	0.328988	3.2545	0.0011359	0.0218342
ALDH1A2	835.085	161.33	359.493	-2.37267	0.729185	-3.25386	0.00113848	0.0218629
BTNL8	27.5683	5.44945	11.955	-2.32899	0.716311	-3.25137	0.0011485	0.0220134
FAM106B	11.7747	57.2864	43.9006	2.31182	0.711001	3.2515	0.00114798	0.0220134
ADH1B	12091.3	642.464	4009.76	-4.23435	1.30281	-3.25017	0.00115334	0.0220499
ILDR1	154.489	32.4679	68.3565	-2.24586	0.691071	-3.24982	0.00115477	0.0220499
SCEL	1320.38	30.8635	410.134	-5.41993	1.6675	-3.25033	0.00115273	0.0220499
TUB	1227.35	2842.08	2367.16	1.21163	0.372806	3.25004	0.0011539	0.0220499
FBXL18	1238.34	1975.76	1758.87	0.673879	0.207524	3.24723	0.00116533	0.0222304
CHRNA2	12.6007	2.22888	5.27941	-2.4784	0.763418	-3.24645	0.00116854	0.0222707
CENPV	302.642	2835.09	2090.25	3.22713	0.994516	3.24493	0.0011748	0.0223689
AOC1	38.5143	12.4847	20.1404	-1.65121	0.50926	-3.24236	0.00118544	0.0225501
NFASC	2058.22	318.19	829.964	-2.69361	0.831091	-3.24106	0.00119088	0.0226323
NEB	126.291	2463.94	494.626	2.35992	0.728765	3.23824	0.00120269	0.0228279
RARRES2	2816.28	509.022	1187.63	-2.46829	0.762336	-3.2378	0.00120456	0.0228279
SLC2A9	285.567	116.803	166.44	-1.29364	0.39953	-3.2379	0.00120413	0.0228279
BNIPL	194.829	65.9766	103.874	-1.56453	0.483696	-3.23453	0.00121843	0.0230669
MACC1	369.779	107.168	184.406	-1.78892	0.55311	-3.23429	0.00121946	0.0230669
DNAAF3	104.385	16.1973	42.1347	-2.68788	0.831377	-3.23305	0.00122477	0.0230808
DUSP16	2715.84	1531.1	1879.55	-0.826679	0.25568	-3.23325	0.00122389	0.0230808
LL22NC03-75H12.2	5.38957	0.576743	1.99228	-3.24368	1.0031	-3.23367	0.00122211	0.0230808
SERTM1	109.187	14.1546	42.1053	-2.95183	0.912969	-3.23322	0.00122405	0.0230808
CXCL9	2399.67	552.535	1095.81	-2.1188	0.656072	-3.22952	0.00123999	0.0233458
LRRC1	1676.1	4783.73	3869.72	1.51326	0.468722	3.22849	0.00124445	0.023408
LRP1B	17.6728	132.554	98.7657	2.89958	0.89828	3.22793	0.0012469	0.0234104
PHF8	2416.64	3864.74	3438.83	0.677649	0.209918	3.22816	0.0012459	0.0234104
AGTR2	178.262	19.5435	66.2254	-3.18519	0.987318	-3.22611	0.00125487	0.0235163
CYP4F22	15.6677	4.09677	7.49997	-1.93242	0.59897	-3.22624	0.00125429	0.0235163
CDK5RAP1	1139.1	1717.6	1547.45	0.594143	0.184198	3.22557	0.00125724	0.0235389
XKRX	70.5949	13.7713	30.4841	-2.35709	0.731244	-3.22341	0.00126676	0.0236951
FOXC2	308.761	945.766	758.412	1.61426	0.501075	3.2216	0.00127475	0.0238012
IL33	3736.07	555.698	1491.1	-2.74935	0.853484	-3.22133	0.00127597	0.0238012
STAP2	643.642	181.307	317.288	-1.82739	0.567271	-3.22137	0.0012758	0.0238012
SLA2	274.722	83.2835	139.589	-1.72562	0.535862	-3.22026	0.00128074	0.0238242
ZNF80	21.4292	4.98771	9.82345	-2.10341	0.653179	-3.22027	0.00128071	0.0238242
ZP2	19.3482	2.22729	7.26285	-3.11647	0.967731	-3.22039	0.00128017	0.0238242
TIAM1	2812.93	1254.95	1713.18	-1.16442	0.361667	-3.2196	0.0012837	0.0238573
POU3F1	18.3673	105.878	80.1395	2.53309	0.78715	3.21805	0.00129064	0.0239642
SNRPN	5.43141	0.352499	1.8463	-3.69207	1.14756	-3.21732	0.00129393	0.0240032
CTSH	12956.5	4704.21	7131.35	-1.46173	0.454403	-3.21682	0.0012962	0.0240232
ABHD17C	1258.15	569.743	772.215	-1.14292	0.355338	-3.21644	0.0012979	0.0240326
CYP4Z1	20.227	3.61186	8.49866	-2.50716	0.779817	-3.21506	0.00130417	0.0241265
C17orf51	1464.33	5075.76	4013.57	1.79357	0.557926	3.21471	0.00130578	0.0241342
MYBL2	1477.46	3693.81	3041.94	1.32165	0.411218	3.214	0.001309	0.0241495
MYO15A	84.7907	402.336	308.94	2.24875	0.699655	3.21408	0.00130863	0.0241495
LRRC59	10089.6	16726.1	14774.2	0.729228	0.22698	3.21274	0.00131474	0.0242333
MVP	9481.68	4463.71	5939.59	-1.08692	0.338388	-3.21205	0.0013179	0.0242693
TAF1	3002.79	6412.11	5409.37	1.09471	0.340859	3.21162	0.00131989	0.0242837
SLC35B2	4432.51	13232.6	10644.3	1.5779	0.491673	3.20925	0.0013308	0.0244622
PSD4	1917.99	775.286	1111.37	-1.30731	0.407457	-3.20847	0.00133444	0.0245068
PYGM	285.818	1345.37	1033.74	2.23517	0.696948	3.20708	0.00134089	0.0245805
VNN2	277.103	82.9649	140.064	-1.74371	0.543688	-3.20719	0.00134039	0.0245805
SERPINB1	3844	2085.42	2602.65	-0.882283	0.275157	-3.20647	0.00134375	0.0246106
LINC00877	23.0682	5.71159	10.8165	-2.03176	0.633713	-3.20612	0.00134536	0.0246178
C19orf48	2963.82	6693.67	5596.66	1.17516	0.366573	3.20579	0.00134692	0.024624
KU-MEL-3	1.31442	18.2587	13.2751	3.68582	1.15022	3.20443	0.0013533	0.0247182
LAIR2	18.2057	4.60948	8.60837	-1.96729	0.614195	-3.20303	0.0013599	0.0248163
SLCO2A1	5528.62	1137.87	2429.26	-2.28062	0.712294	-3.2018	0.0013657	0.0248996
PRKCE	2193.79	1059.69	1393.25	-1.0497	0.328193	-3.19843	0.00138177	0.0251698
HILS1	17.7396	88.2896	67.5396	2.32604	0.727616	3.1968	0.00138962	0.0252901
GOLT1A	66.5435	4.08116	22.4524	-4.05591	1.26935	-3.19527	0.00139702	0.025379
MFSD7	645.819	251.628	367.567	-1.36051	0.425765	-3.19545	0.00139611	0.025379
SLC1A7	154.181	38.9201	72.8205	-1.99473	0.624408	-3.19459	0.00140031	0.0254158
FAM107A	1162.81	206.21	487.563	-2.49507	0.781173	-3.194	0.00140314	0.0254215
FRS3	459.434	1438.25	1150.36	1.64663	0.515529	3.19406	0.00140286	0.0254215
KDF1	101.029	7.92439	35.3082	-3.66957	1.1503	-3.1901	0.00142222	0.025721
MROH9	15.4589	2.17742	6.08373	-2.8555	0.895091	-3.19018	0.00142184	0.025721
CSRNP1	4956.4	1905.71	2802.97	-1.379	0.4324	-3.18919	0.00142673	0.0257335
DBF4B	506.223	931.663	806.533	0.880822	0.276168	3.18944	0.00142547	0.0257335
MAPK4	171.202	31.1723	72.3574	-2.46001	0.77128	-3.18952	0.00142512	0.0257335
LRRC74B	41.5572	5.21078	15.9009	-3.02195	0.948175	-3.18712	0.00143699	0.0258953
ART3	4.68349	53.8821	39.4119	3.52022	1.10462	3.18681	0.00143853	0.0259
HMX3	0.149128	18.0675	6.92548	5.10244	1.60141	3.18622	0.00144147	0.0259297
LINC00636	9.98168	2.96672	5.02994	-1.81198	0.568752	-3.18589	0.00144309	0.0259357
TROAP	878.176	2274.08	1863.52	1.37255	0.431097	3.18385	0.00145329	0.0260959
POLD2	3999.89	6667.2	5882.7	0.737104	0.231546	3.18341	0.00145554	0.026113
PLXNA3	4320.87	9460.35	7948.74	1.1307	0.355291	3.18248	0.00146022	0.0261737
FBXW10	13.8734	44.6597	35.6049	1.69665	0.53338	3.18095	0.00146794	0.0262888
LOC101927156	6.75157	1.09476	2.75852	-2.72116	0.855762	-3.17981	0.00147372	0.0263688
MRPS18A	1376.1	3383.63	2793.18	1.29798	0.408235	3.1795	0.0014753	0.0263737
BCO1	9.03146	1.38708	3.63543	-2.7385	0.861501	-3.17876	0.00147907	0.0264178
AAR2	2666.72	3990.91	3601.44	0.582263	0.183188	3.1785	0.00148039	0.026418
HLA-DQA1	11147.2	2970.83	5375.65	-1.9078	0.600422	-3.17743	0.00148586	0.0264711
PRSS22	100.509	7.86649	35.1144	-3.67947	1.15818	-3.17695	0.00148834	0.0264711
SYCE2	28.7067	92.958	74.0606	1.71627	0.540198	3.17712	0.00148744	0.0264711
XPOT	6866.15	11597.2	10205.7	0.756268	0.238053	3.17689	0.00148862	0.0264711
TIPIN	272.22	530.32	454.408	0.96285	0.303204	3.17558	0.00149537	0.0265678
LRRTM1	8.91669	98.5591	72.1937	3.4683	1.09233	3.17515	0.00149762	0.0265835
PEBP4	706.988	69.6189	257.081	-3.34669	1.05418	-3.17467	0.00150008	0.0265835
PRDM1	2250.53	951.481	1333.55	-1.24223	0.391297	-3.17464	0.00150021	0.0265835
ARHGAP30	3410.48	1469.64	2040.47	-1.21485	0.382784	-3.17373	0.00150496	0.026621
CLEC18B	23.1757	135.653	102.572	2.55799	0.805975	3.17379	0.00150464	0.026621
CAPN2	18364.6	10339.5	12699.8	-0.828756	0.261361	-3.17093	0.00151952	0.0268551
SKIV2L	2951.79	5081.04	4454.79	0.783611	0.247178	3.17022	0.00152322	0.0268969
CACNA1D	681.517	172.436	322.166	-1.98238	0.62551	-3.16922	0.00152849	0.026966
KRT16P1	15.1104	1.56971	5.55226	-3.28786	1.03752	-3.16897	0.00152981	0.026966
LOC100506585	222.164	69.6819	114.53	-1.67739	0.52952	-3.16775	0.00153625	0.0270559
GCSAM	180.868	61.4009	96.5384	-1.5638	0.493831	-3.16667	0.00154193	0.0271323
HIST2H2BC	3.46727	13.7871	10.7519	1.85441	0.585776	3.16574	0.00154691	0.0271962
PLA2G1B	126.345	16.6562	48.9176	-2.92475	0.924457	-3.16375	0.0015575	0.0273349
UNC13D	2223.85	896.129	1286.64	-1.31163	0.414556	-3.16395	0.00155643	0.0273349
MGAT3	694.657	451.506	343.552	-1.81661	0.574277	-3.1633	0.00155993	0.0273536
TMEM98	3068.88	5477.62	4769.17	0.836211	0.264389	3.1628	0.00156258	0.0273764
LINC00469	17.8149	1.25166	6.12321	-3.9008	1.23387	-3.16143	0.00156995	0.0274817
CENPI	171.72	365.252	308.331	1.08681	0.343845	3.16076	0.0015736	0.027492
ENAM	26.8851	6.47663	12.4791	-2.07682	0.657105	-3.16057	0.00157463	0.027492
SPDEF	26.203	4.01724	10.5425	-2.70961	0.857202	-3.161	0.0015723	0.027492
COL4A3	2201.89	270.884	838.828	-3.02303	0.957154	-3.15836	0.00158662	0.0276774
CYTIP	1087.8	390.129	595.326	-1.47975	0.468784	-3.15657	0.00159635	0.0277991
LINC01087	0.506426	64.7622	14.2281	5.11539	1.62049	3.15669	0.00159571	0.0277991
ALG10	231.672	493.586	416.552	1.08971	0.345451	3.15444	0.00160806	0.0279789
GAD1	28.5162	231.44	171.756	3.02725	0.96012	3.153	0.00161604	0.0280451
KRT85	0.39767	7.2846	5.25904	4.08449	1.29537	3.15314	0.00161526	0.0280451
MFAP4	12092	1959.99	4939.98	-2.62518	0.83247	-3.15348	0.00161335	0.0280451
SULT2B1	155.462	17.4552	58.0455	-3.15473	1.00098	-3.15164	0.00162354	0.0281512
C7orf50	1535.93	3732.36	3086.35	1.28065	0.406435	3.15093	0.00162751	0.0281958
CLECL1	88.237	31.6392	48.2856	-1.48634	0.471942	-3.14941	0.00163602	0.0283189
NKPD1	18.9449	71.2318	55.8533	1.89828	0.602948	3.14833	0.00164204	0.0283987
ACKR4	157.331	46.5565	79.1373	-1.76156	0.559787	-3.14684	0.00165047	0.0284678
BCL2L12	814.744	1431.79	1250.31	0.813772	0.258648	3.14625	0.00165378	0.0284678
CARD11	721.931	308.707	430.244	-1.22698	0.389899	-3.14691	0.00165003	0.0284678
CIB2	234.874	467.808	399.298	0.999295	0.317602	3.14637	0.00165308	0.0284678
LRRC31	8.63843	1.25055	3.42346	-2.85821	0.908486	-3.14612	0.0016545	0.0284678
PCAT7	12.8567	93.9749	70.1166	2.88355	0.916294	3.14697	0.00164972	0.0284678
DMBT1	3747.55	236.317	1269.03	-3.98746	1.26764	-3.14558	0.00165759	0.0284731
EOGT	5979.15	1925.31	3117.61	-1.63483	0.519735	-3.14551	0.00165797	0.0284731
PPP2R5D	3570.3	10985	8804.21	1.62145	0.515513	3.14532	0.00165904	0.0284731
BTK	1324.39	516.311	753.98	-1.35961	0.43236	-3.14462	0.00166303	0.0284931
GAS6	8729.98	3552.39	5075.21	-1.29724	0.412504	-3.14479	0.00166206	0.0284931
DUSP1	44196	15173	23709.2	-1.54241	0.490665	-3.14351	0.00166932	0.0285675
LOC101928063	14.7087	33.2945	27.8281	1.18973	0.378489	3.14336	0.0016702	0.0285675
CASC3	6052.89	9680.6	8613.63	0.677616	0.215595	3.14301	0.00167219	0.0285774
TJAP1	2640.71	7481	6057.39	1.50231	0.478083	3.14236	0.00167591	0.0286166
PCED1B	448.98	206.175	277.588	-1.12547	0.358226	-3.14179	0.00167919	0.0286485
MCF2L-AS1	24.7076	4.73501	10.6093	-2.38103	0.7581	-3.14078	0.00168497	0.0287227
CD53	5129.11	2035.69	2945.52	-1.33337	0.424578	-3.14047	0.00168679	0.0287295
DHX34	1117.79	1750.63	1564.5	0.646868	0.206006	3.14005	0.00168918	0.028746
BATF	320.772	135.469	189.97	-1.24383	0.396302	-3.13859	0.00169764	0.0288413
LILRA6	247.779	70.1943	122.425	-1.82441	0.58126	-3.13872	0.00169686	0.0288413
PRKAG2	1334.19	760.525	929.25	-0.812089	0.258797	-3.13794	0.0017014	0.0288566
SEMA6A	2880.32	1094.16	1619.5	-1.3963	0.444966	-3.13799	0.00170109	0.0288566
PDE6A	96.2047	21.1079	43.1952	-2.1925	0.698844	-3.13733	0.00170495	0.0288926
PFKFB2	1385.28	738.252	928.556	-0.908902	0.289834	-3.13594	0.00171305	0.0290055
CCR8	24.6422	6.2383	11.6512	-1.98475	0.633482	-3.13308	0.00172985	0.0292653
PPP1R13B	1881.56	792.514	1112.82	-1.24738	0.398195	-3.13259	0.00173273	0.0292894
TMEM100	3804.58	690.386	1606.32	-2.46222	0.786195	-3.13182	0.00173728	0.0293418
ATPAF2	830.088	2253.26	1834.68	1.44063	0.460143	3.13083	0.00174311	0.0294156
OBFC1	2129.22	1213.27	1482.67	-0.811022	0.259201	-3.12892	0.00175447	0.029558
PAMR1	2584.04	691.104	1247.85	-1.90248	0.608001	-3.12908	0.00175356	0.029558
DDX56	3457.51	5259.85	4729.75	0.605399	0.193628	3.12662	0.0017683	0.0297583
NKX2-8	16.688	2.22513	6.47892	-2.8877	0.923634	-3.12645	0.00176931	0.0297583
DENND3	2719.64	1207.99	1652.59	-1.1709	0.374583	-3.12588	0.00177276	0.0297668
POU5F1B	52.4395	9.92855	22.4318	-2.41551	0.772725	-3.12596	0.00177227	0.0297668
OTX2	2.1482	252.872	27.119	4.15149	1.32862	3.12467	0.00178005	0.0298643
BLM	440.461	1255.27	1015.62	1.51062	0.483559	3.12395	0.00178439	0.0299123
HOXC-AS1	24.2329	66.8711	54.3304	1.48407	0.475187	3.12312	0.00178947	0.0299725
BYSL	1434.4	5914.85	4597.07	2.04376	0.654589	3.1222	0.00179505	0.030041
HNF1A	38.0189	115.203	60.9807	0.906069	0.290254	3.12164	0.00179845	0.030073
YIPF3	6228.5	15862.3	13028.8	1.34863	0.432121	3.12095	0.00180272	0.0301194
ARHGEF2	12804.6	8599.25	9836.13	-0.574247	0.184075	-3.11964	0.00181074	0.0302284
PACSIN1	96.0453	24.5599	45.585	-1.97574	0.633397	-3.11927	0.00181297	0.0302407
KRT10	944.645	2132.63	1783.22	1.17506	0.376844	3.11815	0.0018199	0.0303185
PGM5	1072.76	322.98	543.504	-1.73213	0.555519	-3.11803	0.00182064	0.0303185
ACTR5	714.016	1075.57	969.228	0.592545	0.190151	3.11618	0.0018321	0.0304842
TRHDE-AS1	236.446	23.5536	86.169	-3.32801	1.06811	-3.1158	0.00183446	0.0304982
FAM106A	5.91885	51.7214	38.2501	3.08482	0.99121	3.11217	0.00185715	0.0308501
ZNF772	516.592	1086.34	918.768	1.0727	0.344723	3.11177	0.00185967	0.0308666
KCNJ15	1843.89	604.657	969.139	-1.60892	0.517191	-3.11088	0.00186528	0.0309342
FUT3	97.7835	16.0288	40.0743	-2.61328	0.840201	-3.11031	0.00186893	0.0309693
CLEC19A	11.2507	1.93081	4.67195	-2.55083	0.820441	-3.10909	0.00187663	0.0310714
FOXP4	2417.47	10286.1	7971.77	2.08911	0.671995	3.10882	0.00187837	0.0310748
EYA1	457.899	2511.24	1907.32	2.45477	0.78976	3.10824	0.00188203	0.0311097
RAB17	443.788	108.579	207.17	-2.03132	0.653643	-3.1077	0.00188552	0.031142
PSMC3IP	265.48	570.82	481.014	1.10667	0.356413	3.10502	0.00190267	0.0313995
DPCR1	90.7634	18.0622	39.4449	-2.34112	0.754111	-3.10448	0.00190612	0.0314307
GSTM3	1902	3847.09	3275	1.01637	0.327504	3.10339	0.0019132	0.0314987
PTPN6	2372.84	1096.14	1471.64	-1.11451	0.359131	-3.10336	0.00191337	0.0314987
CLDN9	22.689	6.84738	11.5067	-1.7393	0.560503	-3.10311	0.00191498	0.0314996
CLEC11A	8216.99	28624.9	22622.6	1.80057	0.580588	3.10129	0.00192681	0.0316684
CUL9	2270.27	6171.37	5023.99	1.44271	0.465362	3.1002	0.00193392	0.0317247
GINS1	713.105	1921.96	1566.41	1.43029	0.461377	3.10004	0.00193495	0.0317247
NT5C3B	1806.03	3133.13	2742.81	0.795062	0.256461	3.10013	0.00193433	0.0317247
DLC1	8024.67	3449.71	4795.29	-1.21801	0.393102	-3.09847	0.00194524	0.0318417
TFPI	5328.89	1963.68	2953.45	-1.44025	0.464821	-3.09851	0.00194498	0.0318417
RAB27A	2480.26	1269.52	1625.62	-0.966798	0.312359	-3.09515	0.00196711	0.032148
SASH3	1879.21	758.327	1088	-1.30985	0.423195	-3.09515	0.00196714	0.032148
REPS2	571.45	270.648	359.119	-1.07875	0.348607	-3.09446	0.00197174	0.0321654
RRP36	1830.52	5461.72	4393.72	1.57712	0.509649	3.09452	0.00197134	0.0321654
SCARF1	3615.11	1444.25	2082.74	-1.32371	0.427795	-3.09427	0.00197299	0.0321654
SYNGR3	61.3969	27.2361	37.2834	-1.18808	0.384017	-3.09383	0.0019759	0.0321748
TNS1	21921.3	7333.81	11624.3	-1.57972	0.510624	-3.0937	0.00197675	0.0321748
PLIN5	133.632	29.0186	59.7873	-2.21003	0.714816	-3.09175	0.00198983	0.0323615
PSMD11	3674.48	6037.18	5342.27	0.7162	0.23168	3.09134	0.00199257	0.0323801
KIF18A	523.785	1125.97	948.855	1.10335	0.356979	3.0908	0.00199615	0.0324122
MECOM	2231.22	798.701	1220.03	-1.48205	0.479598	-3.0902	0.00200022	0.0324521
CTDSP2	53177.8	20639.4	30209.5	-1.3654	0.442029	-3.08893	0.00200879	0.0325128
MREG	850.685	336.783	487.931	-1.3368	0.432772	-3.08894	0.00200874	0.0325128
TMEM232	47.5698	11.0531	21.7933	-2.11527	0.684743	-3.08914	0.00200738	0.0325128
ABCA3	9375.38	1763.4	4002.22	-2.41053	0.780494	-3.08846	0.00201195	0.0325377
KIF7	1935.98	4364.27	3650.07	1.17307	0.379901	3.08784	0.00201618	0.0325801
B3GNT5	1336.6	653.245	854.231	-1.03331	0.334763	-3.08669	0.00202398	0.0326538
SGK1	12183.6	4262.8	6592.46	-1.51507	0.49084	-3.0867	0.00202395	0.0326538
GBX2	9.95022	45.5158	35.0553	2.16802	0.702733	3.08513	0.00203462	0.0327993
SASH1	8257.54	4895.74	5884.5	-0.754075	0.244475	-3.08447	0.00203917	0.0328464
PTOV1	4273.04	6992.42	6192.6	0.710587	0.230429	3.08375	0.00204409	0.0328994
NABP2	1301.73	2415.61	2088	0.892346	0.28943	3.08311	0.00204847	0.0329174
SIK1	7956.6	2910.69	4394.78	-1.45084	0.470553	-3.08325	0.00204751	0.0329174
YKT6	5675.8	9720.2	8530.67	0.776108	0.251768	3.08263	0.00205178	0.0329443
ASCL1	7.76196	127.941	59.2234	3.39746	1.10234	3.08204	0.00205585	0.0329834
FAM162B	467.132	72.7994	188.78	-2.6812	0.870169	-3.08124	0.00206138	0.0330459
CYHR1	1334.87	2250.44	1981.16	0.754047	0.244768	3.08066	0.00206545	0.0330849
FLCN	3009.73	10334	8179.83	1.77972	0.577831	3.07999	0.00207007	0.0331326
SERPING1	16395	6252.17	9235.37	-1.39089	0.451862	-3.07813	0.00208306	0.0333141
POLR1C	1079.58	2834.09	2318.06	1.39231	0.452412	3.07752	0.00208733	0.033356
GRIA1	1148.68	127.995	428.196	-3.16564	1.02937	-3.07533	0.00210273	0.0335755
FA2H	35.7892	5.39663	14.3356	-2.72868	0.887583	-3.07428	0.00211012	0.0336669
TSFM	8516.6	2096.99	3985.11	-2.02185	0.65772	-3.07404	0.00211184	0.0336677
DDC	10.0202	2.2987	4.56972	-2.1057	0.685134	-3.07342	0.00211622	0.0337109
HIST1H2AE	30.9161	107.658	85.0872	1.79665	0.584725	3.07263	0.0021218	0.0337731
B9D1	337.045	985.261	794.609	1.54618	0.503283	3.07219	0.00212493	0.0337962
SERPINA11	6.66166	99.3459	72.0858	3.94067	1.2837	3.06976	0.0021423	0.0340189
USP11	4261.21	8818.62	7478.21	1.04948	0.341857	3.06994	0.00214102	0.0340189
TCTEX1D1	125.745	36.1309	62.4879	-1.80346	0.587731	-3.06851	0.00215129	0.0341348
MIEF2	721.999	2890	2252.35	2.00117	0.652241	3.06814	0.00215395	0.0341502
SUPT3H	580.79	2036.32	1608.22	1.80938	0.590154	3.06594	0.00216985	0.0343753
LOC101929450	40.2948	3.5576	14.3627	-3.49122	1.13979	-3.06302	0.00219114	0.0346853
GRIN2C	18.1664	172.588	57.2424	2.00601	0.655068	3.0623	0.00219646	0.0347423
CXorf65	20.8204	4.34443	9.19031	-2.29359	0.749123	-3.0617	0.00220087	0.0347848
ADGRF1	167.375	19.604	63.066	-3.09448	1.01154	-3.05919	0.00221936	0.035019
AGRP	13.8599	1.50323	5.13754	-3.2747	1.07052	-3.05898	0.0022209	0.035019
NCOA7	3320.15	1676.09	2159.63	-0.986279	0.322376	-3.0594	0.00221779	0.035019
LGALS3	14093.9	6450.59	8698.62	-1.12763	0.368673	-3.05862	0.0022236	0.0350343
TTI1	1635.87	2659.11	2358.15	0.701521	0.229383	3.0583	0.00222597	0.0350443
ART4	67.1827	11.3257	27.7542	-2.57523	0.84231	-3.05734	0.00223311	0.0351019
FMO3	410.142	106.755	195.987	-1.94391	0.635789	-3.05747	0.00223211	0.0351019
CXCL6	70.784	7.26104	25.9443	-3.29863	1.07904	-3.05701	0.00223557	0.0351132
ZFR	5401.78	8442.68	7548.3	0.644337	0.210917	3.05494	0.00225107	0.0353017
ZNF316	3015.39	4977.55	4400.45	0.722998	0.236664	3.05496	0.00225091	0.0353017
IFNG-AS1	19.9414	3.79162	8.54154	-2.41482	0.79106	-3.05264	0.00226835	0.0355451
HEY2	638.568	1658.59	1358.58	1.37806	0.451541	3.0519	0.00227399	0.0356059
SLC51B	49.6201	7.79382	20.0957	-2.6891	0.881229	-3.05153	0.00227678	0.0356219
CDCA3	520.45	1192.09	994.552	1.1956	0.392083	3.04935	0.00229336	0.0358535
C9orf72	1284.63	699.664	871.712	-0.877717	0.287913	-3.04855	0.0022995	0.0359218
HLF	1528.24	253.904	628.71	-2.58963	0.84979	-3.04737	0.00230852	0.0360347
PRMT5	3438.83	7202.31	6095.41	1.06682	0.350164	3.04663	0.00231425	0.0360962
CLEC4M	44.5397	4.99461	16.6255	-3.13964	1.0314	-3.04406	0.00233405	0.0362929
FMO5	828.269	228.515	404.914	-1.85863	0.610539	-3.04424	0.00233271	0.0362929
NUBPL	638.412	1116.1	975.604	0.805196	0.2645	3.04421	0.00233289	0.0362929
TPSAB1	1461.7	290.013	634.628	-2.33411	0.766704	-3.04434	0.00233193	0.0362929
IL17RE	396.419	179.253	243.125	-1.14451	0.376038	-3.0436	0.00233769	0.0363214
LOC100130476	42.7559	18.07	25.3306	-1.2507	0.411045	-3.04273	0.00234443	0.0363829
PRC1	2809.77	7332.84	6002.52	1.3839	0.454838	3.04262	0.00234525	0.0363829
SASS6	467.057	938.682	799.969	1.00604	0.330718	3.04198	0.00235024	0.0364323
KIR2DS4	7.2999	0.469117	2.47817	-4.10114	1.34865	-3.04093	0.00235847	0.0365038
TREM1	747.879	476.379	362.229	-1.89283	0.62242	-3.04108	0.00235731	0.0365038
LMOD2	1.86833	397.361	19.0227	3.86344	1.27093	3.03984	0.002367	0.0366078
AQP4-AS1	5.17218	0.220332	1.67676	-4.10355	1.35037	-3.03883	0.002375	0.0366753
KRT5	187.319	26.8298	74.0325	-2.80108	0.921754	-3.03886	0.00237477	0.0366753
HK3	1369.73	547.94	789.644	-1.32265	0.435586	-3.0365	0.00239343	0.0369317
PRX	2716.35	823.293	1380.08	-1.72196	0.567153	-3.03616	0.00239615	0.0369453
CASKIN1	14.6727	147.063	108.125	3.31684	1.09263	3.03564	0.00240026	0.0369805
TFAP2D	0.39436	177.185	5.73215	4.19401	1.38237	3.03392	0.00241396	0.0371631
SEC61G	2490.16	5101.78	4333.66	1.03448	0.341105	3.03273	0.0024235	0.0372532
THTPA	1066.49	1937.54	1681.35	0.862518	0.284398	3.03278	0.00242309	0.0372532
CD80	193.592	80.9488	114.079	-1.26137	0.416037	-3.03186	0.00243049	0.0373322
ADAMTS18	207.23	1460.42	1091.84	2.8165	0.929551	3.02995	0.00244593	0.0375409
GABRQ	11.1535	65.3199	49.3886	2.53511	0.83679	3.02956	0.00244908	0.0375606
SAMD12	547.742	111.64	239.905	-2.29546	0.75841	-3.02668	0.00247258	0.0378923
VPS37D	103.081	228.306	191.475	1.14471	0.378269	3.02617	0.00247676	0.0379275
DOCK2	3257.96	1236.88	1831.32	-1.39759	0.461923	-3.02559	0.00248146	0.0379418
LOC101929124	0	4.30646	3.03986	4.4651	1.47575	3.02566	0.00248092	0.0379418
CECR7	16.2009	220.671	160.532	3.76474	1.24534	3.02307	0.00250221	0.0382302
FNBP1	3337.74	1466.66	2016.98	-1.18654	0.392599	-3.02228	0.00250876	0.0383013
GNAS	56611.7	84277.6	76140.6	0.574066	0.189972	3.02184	0.00251244	0.0383285
LOC101928372	9.27809	0.886787	3.35482	-3.31521	1.09756	-3.02052	0.00252341	0.0384668
EVI2B	3016.31	1105.34	1667.39	-1.44848	0.47963	-3.02001	0.00252769	0.0384817
PSPH	642.989	1078.36	950.31	0.74501	0.246697	3.01995	0.0025282	0.0384817
CCDC69	2599.71	1016.7	1482.29	-1.3545	0.448674	-3.01889	0.00253704	0.038506
CSTF1	1468.43	2238.39	2011.93	0.608304	0.201502	3.01884	0.00253743	0.038506
EPAS1	50070.5	14796	25170.9	-1.75874	0.582546	-3.01906	0.00253562	0.038506
PARPBP	356.301	725.688	617.045	1.02421	0.33922	3.0193	0.00253358	0.038506
PCSK9	384.332	81.9156	170.862	-2.22943	0.738761	-3.0178	0.00254618	0.0386097
PCOLCE2	1640.88	5750.51	4541.8	1.80915	0.599747	3.01653	0.00255689	0.0387431
S100A12	50.3142	29.0335	21.6131	-2.40212	0.796674	-3.01519	0.0025682	0.0388852
C12orf49	4359.06	2525.51	3064.79	-0.787404	0.261219	-3.01435	0.00257534	0.0389641
C12orf56	6.05474	54.567	40.2987	3.17846	1.05456	3.01401	0.00257818	0.0389778
CATIP	26.2833	4.21145	10.7032	-2.6402	0.876254	-3.01305	0.00258633	0.0390606
CGN	1387.58	200.825	549.871	-2.78832	0.925455	-3.01291	0.00258753	0.0390606
GGT1	858.647	372.536	515.51	-1.20569	0.400227	-3.01251	0.002591	0.0390838
SLAMF8	1702.45	652.236	961.122	-1.38443	0.459637	-3.01201	0.00259526	0.0391189
CLPTM1L	6409.4	9578.39	8646.34	0.579631	0.192516	3.01081	0.00260549	0.0392437
STAMBPL1	517.895	233.471	317.125	-1.14954	0.381899	-3.01007	0.00261185	0.0393102
HILPDA	938.855	3142.62	2494.45	1.74297	0.579432	3.00807	0.00262914	0.0395409
BPIFB2	6.80651	110.204	79.7931	4.00315	1.33113	3.00733	0.00263553	0.0396075
CD79A	121.345	39.3809	63.4881	-1.62815	0.541541	-3.00652	0.00264261	0.0396455
CDC6	922.164	2116.27	1765.06	1.19868	0.39874	3.00618	0.00264552	0.0396455
LDB2	4048.7	1421.7	2194.35	-1.50975	0.502142	-3.00661	0.00264175	0.0396455
LMCD1	3578.76	1673.43	2233.82	-1.09631	0.364698	-3.00607	0.00264644	0.0396455
TMEM106C	2805.39	5369.62	4615.44	0.936803	0.311654	3.00591	0.00264788	0.0396455
CKM	57.8625	1304.03	249.848	2.51099	0.835616	3.00495	0.00265621	0.0397408
LRFN1	224.256	590.78	482.979	1.39576	0.464553	3.00451	0.00266005	0.0397687
HPR	10.0636	3.16346	5.19292	-1.68448	0.560704	-3.00423	0.00266252	0.0397763
ADIPOQ	0.627688	548.198	78.1519	7.39959	2.46383	3.00328	0.00267083	0.0398547
PTAFR	2665.29	902.43	1420.92	-1.56286	0.5204	-3.00318	0.00267173	0.0398547
CTB-7E3.1	0.298256	26.1841	10.1052	5.11362	1.70324	3.0023	0.00267952	0.0398781
GZF1	1633.75	3052.71	2635.37	0.901892	0.30042	3.0021	0.0026812	0.0398781
LINC01581	0	2.77116	1.95612	3.87396	1.29019	3.00263	0.00267658	0.0398781
STX3	2506.54	1094.31	1509.68	-1.19615	0.398386	-3.00248	0.00267791	0.0398781
SLC16A12	169.039	29.9443	70.8546	-2.4999	0.832784	-3.00186	0.00268335	0.0398808
SLC16A6	509.5	133.524	244.105	-1.93235	0.643912	-3.00095	0.00269137	0.0399704
BTNL3	12.062	2.25856	5.14194	-2.4959	0.831939	-3.0001	0.00269893	0.0400239
HID1-AS1	31.0843	7.83422	14.6725	-1.96343	0.65444	-3.00016	0.00269836	0.0400239
C1orf141	11.3034	0.755756	3.85799	-3.8742	1.29168	-2.99935	0.00270558	0.040093
ZFP41	737.17	1371.54	1184.96	0.896906	0.299105	2.99864	0.00271191	0.0401574
ATP1A1-AS1	148.05	291.389	249.23	0.980392	0.32713	2.99695	0.00272693	0.0403502
NTSR1	295.13	43.8854	117.781	-2.7473	0.916828	-2.99653	0.00273071	0.0403766
CFAP99	27.7171	3.39808	10.5507	-3.04591	1.01699	-2.99503	0.00274422	0.0405465
SKP2	1455.71	3550.27	2934.22	1.28606	0.429603	2.99361	0.00275695	0.0407049
CASP1	1769.4	873.017	1136.66	-1.01937	0.340796	-2.99115	0.00277932	0.0410052
IL22RA2	6.75851	4.18542	2.52821	-3.11921	1.04324	-2.98991	0.00279056	0.0411408
FCER2	115.059	20.1788	48.0846	-2.5181	0.842502	-2.98884	0.00280042	0.0412562
NUMBL	1922.6	3708.44	3183.19	0.94754	0.317119	2.98796	0.00280845	0.0413443
GOLGA6L3	0.990126	9.17577	6.76823	3.36893	1.12767	2.98751	0.00281261	0.0413753
RAB44	47.6215	18.2046	26.8566	-1.40565	0.470676	-2.98645	0.00282235	0.0414883
USP49	1008.69	3811.3	2987.01	1.91796	0.642399	2.98562	0.00283002	0.0415708
AGPAT9	354.69	138.178	201.858	-1.36301	0.456882	-2.98329	0.00285167	0.0418027
CCDC9	1122.98	1713.85	1540.06	0.610142	0.204548	2.98288	0.00285555	0.0418027
MYH8	1.15852	62.4954	10.3329	3.58305	1.20103	2.9833	0.00285155	0.0418027
TIMM9	1042.21	1731.02	1528.43	0.731825	0.245323	2.98311	0.00285336	0.0418027
USP22	15263.1	36788.7	30457.7	1.26923	0.425516	2.98281	0.00285616	0.0418027
ARX	19.4651	164.639	121.941	3.07145	1.02989	2.98231	0.00286085	0.041841
IL12A-AS1	7.51482	1.7443	3.44151	-2.03711	0.683244	-2.98152	0.00286818	0.0418995
SPACA4	8.64322	1.39627	3.52773	-2.65503	0.890521	-2.98144	0.00286901	0.0418995
SRP72	7593.81	11039.9	10026.3	0.539569	0.180995	2.98113	0.00287188	0.04191
STOM	14165.1	6867.24	9013.67	-1.04452	0.35043	-2.98069	0.00287596	0.04191
ZNF207	5903.84	8769.81	7926.88	0.570785	0.191491	2.98074	0.00287557	0.04191
PFN2	7943.68	15151.2	13031.4	0.931416	0.312543	2.98012	0.00288134	0.0419583
EGOT	13.272	3.04232	6.05104	-2.09087	0.701744	-2.97953	0.00288687	0.0420084
TEK	2967.53	851.686	1473.99	-1.80089	0.604574	-2.97878	0.00289402	0.0420822
CHID1	3052.67	5218.03	4581.16	0.7735	0.25972	2.9782	0.00289944	0.0420961
GATA2	1950.07	510.272	933.741	-1.93423	0.649552	-2.97779	0.00290332	0.0420961
MAP3K9	399.853	105.587	192.136	-1.92206	0.645377	-2.9782	0.00289946	0.0420961
PRPF31	3141.7	4733.85	4265.57	0.591564	0.198655	2.97784	0.00290286	0.0420961
ESPNP	10.9109	78.2944	58.4757	2.81622	0.946037	2.97687	0.00291211	0.0421933
HAL	55.4495	19.3826	29.9905	-1.53033	0.514117	-2.97662	0.00291442	0.0421963
ZNF226	799.28	1477.75	1278.2	0.887846	0.298335	2.97601	0.00292028	0.0422509
OOEP	8.97677	0.973376	3.32732	-3.27022	1.09912	-2.97531	0.00292689	0.0423111
R3HDML	11.748	0.760621	3.9922	-3.9211	1.31796	-2.97513	0.00292863	0.0423111
LURAP1L	874.251	295.18	465.495	-1.56664	0.526665	-2.97465	0.00293327	0.0423478
LRRC75A	302.878	1233.66	959.903	2.02632	0.681353	2.97396	0.00293981	0.0424118
KLHL25	633.34	4228.51	1617.52	1.67915	0.564912	2.97241	0.00295475	0.042597
CSRNP2	2794.92	3960.75	3617.86	0.503306	0.169377	2.97151	0.0029634	0.0426912
C1orf56	380.632	763.694	511.221	0.576108	0.193921	2.97084	0.00296987	0.0427233
CCL4	768.762	269.037	416.015	-1.51523	0.510003	-2.97103	0.00296803	0.0427233
BLK	31.5176	122.248	16.6558	-1.60417	0.540116	-2.97004	0.0029776	0.042804
PCYT1B	209.916	56.2279	101.43	-1.90099	0.64019	-2.96941	0.00298368	0.042861
PLA2G4C	927.98	404.095	558.179	-1.19938	0.404129	-2.9678	0.00299936	0.043025
ZNF286B	202.133	838.583	651.392	2.05252	0.691592	2.96783	0.00299915	0.043025
LOC642846	323.58	618.025	531.423	0.933373	0.314547	2.96736	0.00300368	0.0430563
DPYSL2	13560.5	7430.18	9233.22	-0.868018	0.292557	-2.967	0.00300721	0.0430763
RASSF2	5302.85	2865.56	3582.41	-0.887955	0.299326	-2.96652	0.00301194	0.0431134
LOC100288748	14.0487	1.72904	5.35249	-3.01814	1.01799	-2.9648	0.0030288	0.0433241
ACTR3C	53.5902	12.5676	24.6331	-2.09763	0.707769	-2.96373	0.00303938	0.0434139
CTSZ	38091.6	14799.8	21650.3	-1.3639	0.46018	-2.96385	0.00303816	0.0434139
CUL7	4792.49	14078	11346.9	1.55459	0.525016	2.96104	0.00306603	0.0437636
TGFBR2	19100.8	10239.2	12845.6	-0.899518	0.30385	-2.9604	0.00307241	0.0438236
CSRP1	13337.8	7941.78	9528.83	-0.747961	0.252744	-2.95936	0.00308278	0.0439095
TGFBR3	2852.61	1051.03	1580.91	-1.44058	0.486752	-2.95958	0.00308063	0.0439095
ASAH1	17629.4	7930	10782.8	-1.15263	0.389578	-2.95865	0.00308986	0.0439483
PGK1	18685.2	69193.8	54338.3	1.88873	0.638367	2.95869	0.00308947	0.0439483
PLA1A	251.57	81.5509	131.557	-1.62557	0.549693	-2.95723	0.00310421	0.0441214
TBC1D9	4574.15	2465.3	3085.55	-0.891833	0.301711	-2.95591	0.00311744	0.0442782
FAM205A	1.17632	7.76938	5.83024	2.84501	0.963498	2.95279	0.00314911	0.0446966
PDE4B	2683.9	894.897	1421.07	-1.58445	0.536718	-2.95211	0.00315612	0.0447645
FAM105A	2235.75	1003.36	1365.82	-1.15565	0.391627	-2.95089	0.00316861	0.0449101
LOC100272217	68.3641	164.447	136.188	1.26911	0.43012	2.9506	0.00317156	0.0449204
PCDHGA10	120.94	762.227	573.613	2.65573	0.900163	2.95027	0.00317494	0.0449367
IFT57	2913.6	1530.68	1937.42	-0.928995	0.314966	-2.9495	0.00318285	0.0450126
ITGAD	319.526	60.2535	136.51	-2.40717	0.816179	-2.94932	0.00318476	0.0450126
KLHL31	95.5245	319.828	253.857	1.73973	0.590092	2.94824	0.00319587	0.0450749
METTL21B	4584.28	1286.88	2256.7	-1.83254	0.621538	-2.94841	0.00319418	0.0450749
RILPL2	2021.79	1273.45	1493.55	-0.666571	0.226075	-2.94845	0.00319376	0.0450749
RLTPR	342.443	135.545	196.398	-1.33757	0.453736	-2.9479	0.00319938	0.0450929
CSDE1	32640	47166.5	42894	0.531126	0.180224	2.94704	0.00320834	0.0451877
ZNF812	55.3106	276.905	211.73	2.33061	0.790971	2.94651	0.00321377	0.0452326
SOAT1	4588.82	2398.74	3042.88	-0.936031	0.317711	-2.94617	0.00321731	0.0452508
NSUN2	4399.32	6850.05	6129.24	0.638911	0.216953	2.94493	0.00323027	0.0453738
RBM10	3665.14	5672.98	5082.44	0.630498	0.214098	2.9449	0.00323055	0.0453738
ALS2CR11	89.3534	337.654	264.625	1.92172	0.652609	2.94467	0.00323299	0.0453765
LINC01010	12.4873	4.01373	6.50597	-1.68132	0.571145	-2.94376	0.00324247	0.0454463
PLA2G10	12.5367	1.86414	5.00312	-2.80092	0.951421	-2.94394	0.00324066	0.0454463
LMNTD2	94.0439	41.7995	57.1655	-1.16977	0.397634	-2.94184	0.00326269	0.0456725
SNX31	8.18316	2.14666	3.92211	-1.92855	0.655568	-2.9418	0.00326313	0.0456725
CDK4	51177.8	13167.5	24347	-1.95851	0.666058	-2.94044	0.00327745	0.0458411
EMP2	16575.2	6211.34	9259.53	-1.41601	0.481639	-2.93998	0.00328236	0.045865
OR52N4	13.4615	3.50842	6.4358	-1.92134	0.65355	-2.93985	0.0032837	0.045865
ABCC6	492.29	124.352	232.569	-1.98429	0.675178	-2.93891	0.00329365	0.0459722
INMT-FAM188B	15.5655	0.740691	5.10093	-4.45553	1.51657	-2.9379	0.00330445	0.0460798
LOC101928304	31.3359	8.34125	15.1044	-1.92649	0.655768	-2.93776	0.00330593	0.0460798
PKMYT1	451.632	904.668	771.422	1.00338	0.342007	2.93381	0.0033483	0.0466383
SDR9C7	2.83736	11.7735	9.1452	2.10001	0.716031	2.93284	0.00335873	0.0467513
AIM1L	37.2234	11.8047	19.2808	-1.65335	0.563779	-2.93263	0.00336107	0.0467515
LST1	817.71	340.515	480.866	-1.26482	0.431389	-2.93198	0.00336805	0.0468163
FUT9	7.99536	1.59993	3.48094	-2.38663	0.814539	-2.93004	0.00338922	0.0470782
PRH2	6.13352	27.1389	12.6144	1.28364	0.438209	2.9293	0.00339725	0.0471573
LOC100288181	117.55	555.317	426.562	2.24092	0.765357	2.92795	0.00341208	0.0473307
PARD6G-AS1	19.7424	63.9429	50.9427	1.70937	0.583928	2.92737	0.00341846	0.0473865
ACKR2	108.685	38.3105	59.009	-1.50605	0.51463	-2.92648	0.0034282	0.0474394
CTLA4	130.76	39.1435	66.0895	-1.74166	0.595195	-2.92619	0.0034314	0.0474394
ECSCR	1094.89	478.096	659.507	-1.19523	0.408517	-2.92578	0.00343594	0.0474394
SART1	3430.07	5723.28	5048.81	0.738728	0.252493	2.92574	0.00343638	0.0474394
SLC22A3	818.088	159.466	353.178	-2.36051	0.80676	-2.92591	0.00343449	0.0474394
SPARCL1	34056.6	10352	17323.9	-1.71802	0.587012	-2.92671	0.00342563	0.0474394
DCAKD	1244.08	2036.54	1803.46	0.710955	0.243024	2.92545	0.00343956	0.0474508
CD8B	182.551	51.6895	90.1781	-1.82738	0.624838	-2.92456	0.00344938	0.0475539
LINC00326	8.70694	10.8203	2.7772	-4.621	1.58028	-2.92416	0.00345387	0.0475832
WFS1	3210.83	1857.01	2255.19	-0.789712	0.270107	-2.9237	0.00345898	0.0476211
FXYD2	6.1632	1.25797	2.70068	-2.34862	0.803563	-2.92275	0.00346952	0.0477336
CXorf21	340.821	147.084	204.066	-1.21482	0.415758	-2.92193	0.00347865	0.0477581
GZMK	406.939	153.723	228.198	-1.40593	0.481238	-2.92148	0.0034837	0.0477581
KCTD1	553.261	1061.41	911.954	0.942629	0.3226	2.92197	0.00347822	0.0477581
PDZD11	1379.29	2521.6	2185.62	0.8703	0.297863	2.92181	0.00348002	0.0477581
PHYHD1	441.756	167.519	248.177	-1.39752	0.478387	-2.92132	0.00348549	0.0477581
VAX2	63.6137	127.505	108.714	1.02736	0.351656	2.92149	0.0034836	0.0477581
FOXM1	2694.68	6767.24	5569.43	1.3284	0.454855	2.92048	0.00349487	0.0478217
TES	2426.32	1091.09	1483.81	-1.153	0.394777	-2.92063	0.00349329	0.0478217
AARSD1	116.052	203.376	177.692	0.812516	0.278352	2.91902	0.00351131	0.0479057
CCL11	23.3218	2.20369	8.41491	-3.42341	1.17279	-2.91904	0.00351113	0.0479057
GATA6	876.872	188.241	390.78	-2.22066	0.760791	-2.91888	0.00351288	0.0479057
HID1	1181.22	401.07	630.527	-1.55887	0.53398	-2.91933	0.00350781	0.0479057
SLC39A8	7966.85	3117.22	4543.59	-1.35374	0.463772	-2.91898	0.00351179	0.0479057
CARD6	1279.06	630.825	821.481	-1.02013	0.349552	-2.91838	0.00351852	0.047927
NFS1	1017.77	1709.71	1506.2	0.748071	0.256336	2.91832	0.00351919	0.047927
BTG2	10125.2	4086.47	5862.56	-1.30913	0.448856	-2.9166	0.00353871	0.0480307
CD4	12602.7	4835.62	7120.06	-1.382	0.473769	-2.91703	0.00353386	0.0480307
GALNT18	2654.16	1003.36	1488.89	-1.40338	0.48111	-2.91696	0.00353462	0.0480307
NF1	3772.11	6364.38	5601.95	0.754703	0.258757	2.91665	0.00353815	0.0480307
ZNF318	3421.46	10780.8	8616.26	1.65581	0.567599	2.91721	0.00353179	0.0480307
LINC01091	13.4299	4.71409	7.27758	-1.52021	0.521266	-2.91637	0.00354126	0.048033
SIPA1L2	3786.61	1709.52	2320.43	-1.14724	0.393435	-2.91595	0.00354608	0.0480662
IPO4	2611.7	5050.37	3520.35	0.577798	0.198203	2.91519	0.00355474	0.0481512
TMEM14A	937.241	1572.31	1385.53	0.745784	0.255916	2.91418	0.00356625	0.0482747
ACHE	106.956	59.01	56.9967	-1.56537	0.537195	-2.91397	0.00356869	0.0482754
LOC200772	29.2891	8.56108	14.6576	-1.76608	0.606249	-2.91313	0.00357824	0.0483464
PCBP2	22236.7	33252.2	30012.4	0.580522	0.199295	2.91288	0.00358113	0.0483464
PRMT5-AS1	15.0951	31.9397	26.9854	1.16218	0.398979	2.91288	0.0035811	0.0483464
POTEH	0.447384	11.5994	8.31938	4.41696	1.5166	2.91241	0.00358647	0.0483861
C12orf57	4483.67	7891.18	6888.97	0.815752	0.280164	2.9117	0.00359472	0.0484448
LRRC37BP1	722.683	1101.76	990.269	0.608497	0.209002	2.91144	0.00359767	0.0484448
ST13P4	6.16543	15.453	12.7214	1.26349	0.43398	2.91141	0.00359801	0.0484448
HS3ST3A1	423.206	1744.17	1355.65	2.04341	0.702092	2.91046	0.00360897	0.0485276
LINC01556	0.845054	9.90875	7.24295	3.42807	1.17777	2.91063	0.00360699	0.0485276
SLFN12L	53.6389	16.5479	27.457	-1.71204	0.588305	-2.91013	0.0036128	0.0485467
LIN7B	171.869	318.46	275.345	0.892646	0.306846	2.9091	0.00362474	0.0486748
MATN2	6013.66	21333.4	16827.6	1.82682	0.62809	2.90853	0.00363134	0.0487309
MCM10	401.038	1053.72	861.752	1.39243	0.478809	2.90812	0.0036361	0.0487624
RNF125	1063.62	453.762	633.131	-1.22873	0.422553	-2.90787	0.00363896	0.0487683
PADI3	1.62067	103.888	17.4352	3.89786	1.34057	2.90761	0.00364205	0.0487774
EGLN3	494.168	2469.62	1888.6	2.3211	0.798625	2.90637	0.0036565	0.0489384
CT45A10	40.7784	1.90676	13.3396	-4.42744	1.52361	-2.90588	0.00366225	0.0489505
LOC100126784	152.833	52.7637	82.1959	-1.53175	0.527118	-2.90589	0.0036621	0.0489505
OLFM3	2.61728	241.256	14.2884	2.8909	0.994948	2.90558	0.00366576	0.0489649
KIR3DX1	9.11799	2.08596	4.1542	-2.09541	0.721324	-2.90495	0.00367311	0.049011
SNF8	2312.31	3865.06	3408.37	0.741121	0.255131	2.90487	0.00367406	0.049011
RBM14	2457.89	3654.7	3302.7	0.572351	0.197114	2.90365	0.00368841	0.0491698
MPHOSPH9	947.281	1568.73	1385.95	0.72829	0.250878	2.90297	0.00369647	0.0492447
N4BP2L1	1076.22	473.678	650.897	-1.18463	0.40816	-2.90236	0.00370358	0.049307
PRIM1	593.132	1208.39	1027.43	1.02666	0.353764	2.9021	0.00370674	0.0493165
GJA5	3341.95	717.894	1489.68	-2.21897	0.764781	-2.90145	0.00371443	0.0493862
HLA-DOB	269.153	90.4421	143.004	-1.57686	0.543551	-2.90103	0.00371932	0.0494188
ADRA2C	84.0716	326.163	254.96	1.95472	0.673982	2.90026	0.00372858	0.0494993
TEX41	45.2631	170.831	133.899	1.91783	0.661294	2.90011	0.00373029	0.0494993
LINC00922	36.1607	294.874	218.782	3.02961	1.04484	2.89959	0.00373647	0.0495487
ZNF473	668.183	1215.84	1054.76	0.86397	0.298047	2.89877	0.00374624	0.0496457
POLH	1763.3	4493.94	3690.81	1.34964	0.46574	2.89785	0.00375733	0.0497599
IRF2	2546.6	1907.51	2095.48	-0.417278	0.144025	-2.89726	0.00376434	0.0498202
PERM1	71.9762	181.452	149.253	1.32876	0.458814	2.89608	0.00377853	0.0499751
CCDC64B	147.676	25.9667	61.7637	-2.51047	0.866951	-2.89575	0.00378251	0.049981
URGCP-MRPS24	0.552084	3.77738	2.82876	3.11346	1.07522	2.89563	0.00378393	0.049981
LOC400685	46.0718	9.85475	20.5068	-2.21544	0.76523	-2.89513	0.00379001	0.0500287
PRKCSH	12720.6	19062.3	17197.1	0.583617	0.201607	2.89482	0.00379372	0.0500448
LOC403323	8.691	52.8628	39.8711	2.61147	0.902274	2.89431	0.00379987	0.0500632
WNT3A	123.898	16.8998	48.3698	-2.88392	0.996414	-2.8943	0.00380007	0.0500632
GOLGA3	6825.6	11565.6	10171.5	0.76089	0.262921	2.89399	0.00380381	0.0500798
TSPAN13	5342.84	1539.16	2657.89	-1.79551	0.620698	-2.89273	0.0038191	0.0502483
CNGA4	33.1513	8.29733	15.6073	-2.01135	0.695548	-2.89175	0.00383106	0.0503073
XG	377.524	67.9549	159.005	-2.47402	0.855452	-2.89207	0.00382716	0.0503073
ZNF12	2009.63	2940.49	2666.71	0.549245	0.189923	2.89194	0.00382875	0.0503073
GPX2	25.9574	5.11021	11.2417	-2.3666	0.818583	-2.8911	0.00383899	0.0503786
PRAC1	15.7638	12.8686	4.78108	-5.70821	1.9751	-2.89008	0.00385141	0.0505088
GHITM	9256.76	6261.09	7142.17	-0.564344	0.195328	-2.88922	0.003862	0.0505819
SPINT1	2358.25	832.18	1281.02	-1.50292	0.520165	-2.88931	0.00386084	0.0505819
LOC100505530	4.95902	0.922675	2.10984	-2.51782	0.871641	-2.8886	0.00386963	0.0506162
LSM5	1376.27	2330.74	2050.01	0.759747	0.263012	2.88864	0.00386911	0.0506162
HEATR9	7.22208	1.30493	3.04527	-2.38978	0.827389	-2.88834	0.00387281	0.050625
PLEKHS1	208.498	28.7285	81.6018	-2.86302	0.991379	-2.88791	0.0038781	0.0506486
SP7	14346	32789.4	27364.9	1.19266	0.413	2.88779	0.00387964	0.0506486
STX5	2644.21	3801.59	3461.18	0.523837	0.181421	2.88741	0.00388431	0.0506768
COA1	1491.76	2447.41	2166.34	0.714349	0.247478	2.88651	0.00389537	0.0507808
SULT1E1	75.6732	6.74484	27.0179	-3.48821	1.20852	-2.88636	0.00389731	0.0507808
LLGL2	1504.54	581.134	852.724	-1.37263	0.475704	-2.88548	0.00390815	0.0508563
SMCR2	3.279	20.4073	15.3695	2.63433	0.912923	2.8856	0.0039067	0.0508563
PSMG3	1702.45	3822.15	3198.71	1.16695	0.404557	2.8845	0.00392033	0.0509819
FAM173B	589.984	1018.65	892.571	0.787152	0.272961	2.88375	0.00392972	0.0510504
NPAS3	39.2024	158.02	123.074	2.00693	0.695964	2.88367	0.00393065	0.0510504
MACF1	31884.9	18652.2	22544.2	-0.773485	0.268254	-2.88341	0.00393394	0.0510602
PRSS36	275.366	141.379	180.787	-0.964988	0.334752	-2.8827	0.00394288	0.0511434
CRTAM	159.852	62.4304	91.0838	-1.36287	0.473031	-2.88114	0.00396238	0.0513633
EDA2R	228.082	61.9674	110.825	-1.88009	0.653291	-2.87788	0.00400358	0.0517582
ICAM4	168.261	37.9937	76.3075	-2.14744	0.74623	-2.87772	0.00400566	0.0517582
OVCH2	24.9711	1.59285	8.46881	-4.01057	1.39359	-2.87787	0.00400374	0.0517582
PECAM1	10728.2	4967.8	6662.03	-1.11072	0.385915	-2.87813	0.00400039	0.0517582
ZC3H12A	871.873	447.551	572.352	-0.963315	0.334686	-2.87826	0.00399875	0.0517582
PLEKHG7	25.1542	3.15551	9.62572	-3.01319	1.04719	-2.8774	0.00400964	0.0517765
GAB3	806.628	382.492	507.238	-1.07709	0.374382	-2.87697	0.00401513	0.0518141
RHOBTB2	4245.94	2072.21	2711.55	-1.03502	0.359884	-2.87597	0.00402791	0.0519459
CHD4	16132.1	26392.3	23374.6	0.710211	0.247024	2.87508	0.00403931	0.0520597
KIR3DL2	6.82485	1.23593	2.87973	-2.47295	0.860429	-2.87409	0.00405197	0.0521562
PSMA2	4859.66	7530.38	6744.88	0.631742	0.2198	2.87417	0.00405095	0.0521562
GPAA1	5534.53	8912.37	7918.89	0.687366	0.239354	2.87176	0.00408194	0.0524417
MAD2L1BP	1296.04	3304.9	2714.06	1.3505	0.470245	2.87191	0.00408	0.0524417
TTC26	537.289	828.375	742.761	0.624358	0.217402	2.87191	0.00408	0.0524417
NFKBID	339.518	144.09	201.569	-1.23931	0.43162	-2.87131	0.00408776	0.0524829
FYB	2372.87	1044.34	1435.08	-1.18447	0.41259	-2.8708	0.00409429	0.0525334
DENND4C	3874.63	2362.94	2807.56	-0.713757	0.248654	-2.87049	0.0040984	0.0525528
HLA-DRB5	13340.6	2924.86	5988.32	-2.18943	0.762895	-2.8699	0.00410599	0.0525981
RAPGEF5	5061.73	1932.91	2853.15	-1.38875	0.483915	-2.86981	0.00410715	0.0525981
TLR8	543.493	183.241	289.198	-1.56957	0.547105	-2.86887	0.00411946	0.0527199
TUT1	1531.89	2245.49	2035.61	0.551651	0.192301	2.86868	0.00412189	0.0527199
SPRYD4	669.253	1109.61	980.09	0.729967	0.254518	2.86804	0.00413025	0.0527935
RPS6KA1	2986.99	1687.47	2069.68	-0.82429	0.287445	-2.86764	0.00413542	0.052826
CMAS	1525.43	2372.15	2123.11	0.63685	0.222105	2.86733	0.00413948	0.0528362
FCHO1	273.175	126.081	169.344	-1.11995	0.390609	-2.86718	0.00414145	0.0528362
GINS3	667.596	1052.74	939.459	0.658686	0.229824	2.86604	0.00415636	0.0529619
SDHAP2	342.435	636.355	549.908	0.894412	0.312073	2.86603	0.00415655	0.0529619
PRTFDC1	687.486	1720.04	1416.35	1.32288	0.461686	2.86532	0.00416591	0.0530476
ADD3-AS1	19.2288	6.63182	10.3368	-1.55462	0.542964	-2.86322	0.00419364	0.0533671
ALB	27.4248	7.72469	13.5189	-1.8388	0.642302	-2.86282	0.0041989	0.0534004
KCTD4	19.9229	3.10748	8.0532	-2.68114	0.936661	-2.86244	0.00420389	0.0534014
PLCXD2	23.7614	6.97724	11.9138	-1.77383	0.619699	-2.86241	0.00420427	0.0534014
IL10	216.445	54.4773	102.115	-1.99356	0.696517	-2.86218	0.0042074	0.0534076
LOC101929698	9.5421	1.86462	4.12271	-2.32873	0.81369	-2.86194	0.00421057	0.0534141
AGTR1	609.008	180.197	306.318	-1.75744	0.614486	-2.86002	0.00423617	0.0537052
HSP90B2P	29.7618	68.3709	57.0153	1.21057	0.423311	2.85976	0.00423965	0.0537156
MORN2	580.297	996.674	874.21	0.780131	0.272976	2.85787	0.00426493	0.054002
KRT84	0.149128	4.69996	3.36148	4.04297	1.41481	2.8576	0.00426862	0.0540148
C10orf128	1264.5	457.803	695.068	-1.46664	0.513504	-2.85615	0.00428815	0.0542279
CNBD2	7.49014	18.6993	15.4025	1.30359	0.456459	2.85589	0.0042917	0.0542388
GSDMC	63.9088	13.6844	28.4563	-2.22153	0.778022	-2.85536	0.00429877	0.0542942
HLA-DRA	71993.2	27230.8	40396.2	-1.40263	0.491316	-2.85484	0.00430589	0.0543501
ABCA6	925.43	246.906	446.472	-1.90648	0.668037	-2.85385	0.00431934	0.0544857
COPS8	3099.79	4848.67	4334.29	0.645085	0.22614	2.85259	0.00433644	0.0545651
GIMAP1	1169.42	485.967	686.982	-1.26697	0.44406	-2.85316	0.00432874	0.0545651
HGH1	94.1734	157.23	138.684	0.740158	0.259462	2.85266	0.00433546	0.0545651
HP	735.819	72.8393	267.833	-3.3389	1.17047	-2.85262	0.00433611	0.0545651
KDM4B	2586.26	3752.47	3409.47	0.537698	0.188523	2.85216	0.00434228	0.0546045
LOC100996324	4.21375	35.2341	26.1105	3.11618	1.09294	2.8512	0.00435546	0.0546104
LOC105747689	39.8444	12.8059	20.7584	-1.65582	0.580683	-2.8515	0.00435129	0.0546104
LRRC7	16.346	81.146	62.0872	2.32916	0.816781	2.85163	0.00434951	0.0546104
SMPDL3A	852.307	378.156	517.612	-1.1723	0.411197	-2.85094	0.00435898	0.0546104
XKR9	10.071	54.7808	41.6308	2.42216	0.849479	2.85134	0.00435347	0.0546104
ZNF133	1107.37	1932.46	1689.79	0.803986	0.281993	2.85108	0.00435706	0.0546104
CD37	1085.54	464.814	647.381	-1.22456	0.429614	-2.85036	0.00436693	0.054676
MIR205HG	20.4788	0.87035	6.63754	-4.54989	1.59673	-2.84951	0.00437872	0.0547897
CCDC108	127.444	18.9656	50.8711	-2.7526	0.966073	-2.84926	0.00438205	0.0547973
ATP7A	1218.34	3689.67	2962.81	1.59844	0.561184	2.84834	0.00439482	0.054889
HS3ST3B1	403.478	1764.95	1364.52	2.12924	0.747522	2.8484	0.00439397	0.054889
XYLT2	2422.93	3688.52	3316.29	0.606678	0.213078	2.84721	0.00441044	0.0550501
ETS2	8222.77	4181.03	5369.78	-0.975796	0.342765	-2.84684	0.00441557	0.05508
OIP5	196.383	379.73	325.804	0.948897	0.333466	2.84556	0.00443333	0.0552674
RLN2	12.9646	2.94911	5.89484	-2.18642	0.768477	-2.84514	0.00443922	0.0553066
TMIGD3	482.859	113.016	221.793	-2.09635	0.737121	-2.84397	0.00445546	0.0554747
PPP2R1A	10130.6	17216.3	15132.3	0.765041	0.269161	2.84232	0.00447863	0.0557265
ZSWIM7	841.706	2557.36	2052.76	1.60327	0.564108	2.84214	0.00448121	0.0557265
FER1L4	110.821	356.301	284.101	1.68733	0.593737	2.84189	0.00448475	0.0557363
FERMT3	4424.62	1775.9	2554.94	-1.31716	0.463655	-2.84083	0.00449964	0.0558526
GCA	1137.72	605.648	762.139	-0.909938	0.320301	-2.84088	0.00449889	0.0558526
JAK3	1699.54	727.089	1013.1	-1.22526	0.43135	-2.84052	0.00450399	0.0558722
C2orf16	86.1533	165.888	142.437	0.94735	0.333575	2.83999	0.00451144	0.0559303
KLHL35	103.218	248.088	205.479	1.26849	0.44669	2.83975	0.00451483	0.0559379
HSD17B2	41.559	5.81534	16.3282	-2.84075	1.00068	-2.83883	0.00452794	0.0560316
LOC101929657	16.9521	3.96952	7.78793	-2.05604	0.724243	-2.83888	0.0045272	0.0560316
ABCC6P1	71.6761	12.0607	29.5946	-2.56439	0.90355	-2.83813	0.00453787	0.0560739
BLOC1S2	2120.59	1517.21	1694.67	-0.483724	0.170443	-2.83804	0.00453913	0.0560739
MSLN	1456.91	114.121	509.057	-3.67463	1.2948	-2.838	0.0045397	0.0560739
GABRP	40.9811	10.8647	19.7225	-1.91906	0.676283	-2.83766	0.00454461	0.0560977
TNFRSF17	47.765	9.65177	20.8615	-2.33139	0.821641	-2.83748	0.00454718	0.0560977
PLEKHA2	6209.68	3426.49	4245.07	-0.85778	0.302412	-2.83646	0.0045617	0.0562375
PLOD2	14099.1	28919.4	24560.5	1.03641	0.36541	2.83629	0.00456409	0.0562375
ADORA2A	9.75179	3.07327	5.03754	-1.66127	0.585877	-2.83553	0.00457498	0.0563251
PSCA	16.6111	93.7213	71.0418	2.50627	0.883919	2.8354	0.00457678	0.0563251
LACC1	1729.1	785.355	1062.93	-1.13895	0.40179	-2.8347	0.00458682	0.0564143
LINC00704	31.6385	4.97214	12.8152	-2.68627	0.948031	-2.83353	0.00460375	0.0565616
TACC2	1723.6	650.691	966.252	-1.40549	0.496029	-2.83348	0.0046044	0.0565616
NCEH1	1694.84	740.985	1021.53	-1.19381	0.421357	-2.83325	0.00460768	0.0565674
CLEC6A	8.89192	1.10386	3.39447	-3.00256	1.05999	-2.83262	0.0046168	0.0565761
CYBA	6132.88	2740.9	3738.54	-1.16199	0.410193	-2.83278	0.00461448	0.0565761
FITM2	151.537	286.193	246.588	0.919029	0.324427	2.83277	0.00461459	0.0565761
C1orf158	27.3563	3.78894	10.7205	-2.85466	1.00787	-2.83237	0.00462049	0.056587
GPR63	92.8303	28.4243	47.3672	-1.70023	0.600409	-2.83179	0.00462881	0.0566546
EIF1	25112.9	33815.8	31256.1	0.429311	0.151632	2.83128	0.00463627	0.0567115
SUV39H1	650	1167.14	1015.04	0.84374	0.29803	2.83105	0.00463948	0.0567162
CDRT1	19.5089	146.14	62.9607	2.05055	0.724688	2.82956	0.00466116	0.0569468
MSX2P1	15.4026	2.92395	6.59414	-2.38971	0.844891	-2.82843	0.00467775	0.057115
HAMP	52.431	11.6685	23.6575	-2.17557	0.769338	-2.82784	0.00468625	0.0571782
NEK3	870.729	510.984	616.791	-0.76718	0.271311	-2.82768	0.00468861	0.0571782
SLC39A12	9.37463	2.04759	4.20261	-2.23438	0.790235	-2.82749	0.00469143	0.0571782
NGFR	631.969	2029.57	1618.51	1.68342	0.595514	2.82684	0.00470095	0.0572597
HPSE2	148.587	16.9644	55.677	-3.13508	1.10921	-2.8264	0.00470748	0.0573046
SPTBN1	33962.3	18235.9	22861.3	-0.897146	0.31756	-2.82512	0.00472627	0.0574987
RAC2	5035.61	1484	2528.59	-1.76269	0.624257	-2.82367	0.00474776	0.0576906
SLC10A2	7.45982	0.862942	2.8032	-3.16557	1.12104	-2.82378	0.00474612	0.0576906
EVX1	40.6334	8.25713	17.7796	-2.29387	0.812427	-2.82347	0.00475066	0.0576911
RASSF3	3660.2	2010.46	2495.68	-0.864476	0.306313	-2.8222	0.00476956	0.0578858
TMEM164	3136.47	1910.26	2270.91	-0.715416	0.253516	-2.82198	0.00477279	0.0578901
CKAP5	6499.7	12686.1	10866.6	0.964847	0.341977	2.82138	0.00478178	0.0579295
MNDA	1224.1	530.898	734.782	-1.20606	0.427464	-2.82144	0.00478091	0.0579295
IL1RL1	780.539	111.16	308.036	-2.81095	0.996731	-2.82017	0.00479981	0.0581131
POU2AF1	194.992	65.2101	103.381	-1.58456	0.562098	-2.819	0.00481732	0.0582901
MZB1	364.207	59.1654	148.884	-2.6255	0.932123	-2.81669	0.00485219	0.0586769
LINC00689	12.9558	2.77623	5.77024	-2.23708	0.794474	-2.8158	0.00486566	0.0588046
KLHL40	0.750181	44.6977	7.30573	4.53185	1.61009	2.81466	0.00488288	0.0589774
SCAF1	3084.22	4839.68	4323.37	0.65016	0.231017	2.81434	0.00488782	0.0590017
ROBO4	4458.48	1903.39	2654.88	-1.22801	0.436405	-2.81393	0.00489405	0.0590416
HLA-E	59639.8	29536.3	38390.2	-1.01378	0.360419	-2.81278	0.00491148	0.0592165
LRRC6	194.47	85.7988	117.761	-1.18282	0.420645	-2.81193	0.00492451	0.0593137
MRPL14	2397.45	6887.84	5567.14	1.52245	0.541472	2.8117	0.0049281	0.0593137
SVIL-AS1	1323.26	1985.38	1790.64	0.58507	0.208085	2.81168	0.00492836	0.0593137
PRICKLE2	2060.82	854.232	1209.11	-1.27013	0.451845	-2.81099	0.00493893	0.0594054
ZNF75A	898.165	1538.92	1350.46	0.777263	0.276579	2.81027	0.00494998	0.0595029
BRD9	2246.96	3470.95	3110.96	0.627649	0.22336	2.81003	0.00495365	0.0595116
TNFSF13B	945.674	409.681	567.326	-1.20752	0.42975	-2.80982	0.00495685	0.0595147
TMEM5	987.541	1532.73	1372.38	0.635862	0.226316	2.80962	0.00495999	0.0595169
LINC00865	425.498	162.581	239.909	-1.38759	0.493939	-2.80923	0.00496597	0.0595533
ARL10	307.426	669.283	562.854	1.12361	0.400046	2.80869	0.00497438	0.0595567
HIST1H2AI	9.5774	39.5733	30.751	2.00458	0.713628	2.809	0.00496956	0.0595567
TRIP13	894.222	1834.15	1557.7	1.03568	0.368748	2.80864	0.00497511	0.0595567
C9orf135	38.1711	5.65496	15.2185	-2.75113	0.979709	-2.80811	0.00498337	0.0596202
BET1L	4042.76	7658.08	6594.75	0.92173	0.328266	2.80788	0.00498693	0.0596275
LILRB5	1753.53	458.63	839.483	-1.9352	0.689328	-2.80738	0.00499469	0.0596496
SUN1	8066.42	12455	11164.3	0.626798	0.22326	2.80748	0.00499315	0.0596496
ACSL6	54.1948	16.0445	27.2651	-1.76081	0.627556	-2.80582	0.0050189	0.0598539
ARHGEF34P	112.609	32.1338	55.803	-1.81265	0.646079	-2.80561	0.00502214	0.0598539
LOC101926975	20.5577	3.47584	8.49991	-2.57202	0.916772	-2.80551	0.00502366	0.0598539
LRRC71	44.1784	7.82548	18.5175	-2.51886	0.897702	-2.8059	0.00501764	0.0598539
ARHGAP9	1332.53	643.364	846.059	-1.05111	0.37473	-2.80498	0.00503202	0.0599182
TNFSF15	659.298	231.905	357.609	-1.50722	0.537637	-2.8034	0.00505662	0.0601756
PIFO	300.098	64.8459	134.038	-2.21339	0.789801	-2.80247	0.00507136	0.0603154
RILP	734.857	346.133	460.463	-1.08644	0.38777	-2.80176	0.00508247	0.0604119
ZNF346	878.398	1427.56	1266.04	0.70126	0.250364	2.80096	0.00509513	0.0605268
CXCL10	1224.09	490.925	706.562	-1.31816	0.470664	-2.80063	0.00510022	0.0605517
CNTNAP4	5.46242	34.8644	26.2168	2.6544	0.947987	2.80004	0.00510965	0.0606279
AATBC	142.732	48.0742	75.9147	-1.57072	0.561084	-2.79944	0.00511914	0.0606691
SLC39A6	4293.88	9388.67	7890.2	1.12864	0.403149	2.79955	0.00511732	0.0606691
IRF6	524.359	114.258	234.876	-2.20063	0.7862	-2.79906	0.00512508	0.060704
LMF1-AS1	13.4762	5.48308	7.834	-1.28507	0.459255	-2.79815	0.0051396	0.0608337
PTPRE	2930.15	1238.35	1735.94	-1.24274	0.444155	-2.798	0.00514206	0.0608337
COL17A1	314.732	78.283	147.827	-2.00705	0.717447	-2.79749	0.00515007	0.0608927
KIAA1462	9503.02	3977.31	5602.52	-1.25657	0.449336	-2.7965	0.005166	0.0610096
TTC5	736.172	1358.9	1175.75	0.886627	0.317038	2.79659	0.0051645	0.0610096
KIAA0408	32.9944	3.55797	12.2158	-3.21256	1.14943	-2.7949	0.00519158	0.06124
NEFM	62.9214	13.729	28.1973	-2.20708	0.789658	-2.79498	0.00519023	0.06124
ABLIM2	469.163	158.139	249.617	-1.5708	0.562275	-2.79366	0.00521154	0.0612964
LILRA5	172.856	60.15	93.2987	-1.52506	0.545767	-2.79435	0.00520041	0.0612964
PORCN	660.709	1368.82	1160.55	1.05106	0.376216	2.79376	0.00520984	0.0612964
RGL1	7802.02	4048.94	5152.79	-0.946202	0.33867	-2.79387	0.00520812	0.0612964
SLC6A14	1159.32	28.2083	360.888	-5.36237	1.91928	-2.79396	0.00520674	0.0612964
LINC01587	0.298256	8.40615	6.02148	4.35214	1.55866	2.79223	0.00523462	0.0615319
BEX4	1964.11	860.52	1185.1	-1.19066	0.426524	-2.79153	0.00524589	0.0615927
GUCY2D	11.4798	5.67911	5.25396	-2.13053	0.763208	-2.79155	0.00524567	0.0615927
FAM178B	14.5408	51.2492	40.4526	1.82212	0.653083	2.79002	0.00527043	0.061773
SMCR8	3769.4	9558.72	7855.98	1.34244	0.481139	2.79013	0.00526874	0.061773
TRPV6	36.4391	10.1696	17.8959	-1.83071	0.656158	-2.79005	0.00526998	0.061773
MAPK13	3508.31	1233.79	1902.77	-1.50782	0.540503	-2.78965	0.00527644	0.0617787
TM6SF1	703.17	353.95	456.662	-0.991525	0.355434	-2.78962	0.00527704	0.0617787
NEK2	574.79	1519.11	1241.37	1.40128	0.502391	2.78922	0.00528349	0.0618184
FCRL3	74.2993	14.0998	31.8055	-2.40553	0.862778	-2.78812	0.00530147	0.0619928
AGAP3	7445.33	4320.51	5239.57	-0.785221	0.281984	-2.78463	0.00535896	0.0626288
LOC100506178	30.519	12.0566	17.4867	-1.33687	0.4802	-2.784	0.00536938	0.0627143
LINC00645	0	10.0179	7.07144	5.71435	2.05305	2.78335	0.00538012	0.0628034
GNL3L	2259.92	3666.36	3252.7	0.698057	0.250859	2.78267	0.00539134	0.0628979
KIAA0040	7827.72	2606.31	4142.02	-1.58658	0.570259	-2.7822	0.00539914	0.0629525
HHIPL2	95.8128	413.412	320.001	2.10726	0.757511	2.78183	0.00540538	0.0629889
IFT52	1580.37	2436.31	2184.56	0.625814	0.225036	2.78095	0.00542006	0.0631235
GEMIN2	484.082	970.178	827.209	1.00428	0.361352	2.77921	0.00544905	0.0634092
STARD8	4271.57	1581.99	2373.04	-1.43285	0.51558	-2.77911	0.00545087	0.0634092
COL9A3	389.318	12040.2	2426.73	3.07255	1.10572	2.77878	0.00545628	0.0634356
FNDC8	25.9481	50.4015	43.2093	0.928196	0.334127	2.77798	0.00546987	0.0634838
LENG1	426.717	728.936	640.048	0.774158	0.278677	2.77798	0.0054698	0.0634838
ZNF185	896.821	426.636	564.926	-1.07259	0.386069	-2.77824	0.00546546	0.0634838
DIO2-AS1	0	7.41284	5.2326	5.27329	1.89854	2.77755	0.005477	0.06353
TPI1	20498.8	38854.8	33456	0.922547	0.332176	2.77728	0.00548159	0.0635468
NEMP1	2108.11	3464.82	3065.79	0.717339	0.258339	2.77674	0.00549074	0.0636163
C10orf67	31.2234	4.86265	12.6158	-2.70893	0.975681	-2.77645	0.00549561	0.0636362
CHRM4	24.6588	130.906	99.6565	2.40242	0.865434	2.77598	0.00550364	0.0636684
PTBP2	1351.87	2986.75	2505.91	1.14359	0.41197	2.77591	0.0055047	0.0636684
TUBA1B	44822.9	74876.1	66036.9	0.740266	0.266767	2.77495	0.005521	0.0638204
HMX2	2.1482	22.0071	16.1662	3.38724	1.22096	2.77424	0.00553303	0.0639229
MRPL27	1688.16	2917.87	2556.19	0.789751	0.284727	2.77372	0.00554197	0.0639895
FAM83D	943.112	1884.06	1607.31	0.997903	0.35989	2.7728	0.0055576	0.0641332
FLII	11682.3	33001.6	26731.2	1.49823	0.540423	2.77232	0.00556576	0.0641907
TRIM7	124.12	441.509	348.159	1.83686	0.662788	2.77141	0.00558138	0.0643341
C2orf44	881.567	1369.46	1225.97	0.636038	0.229643	2.76968	0.00561113	0.064436
CES5AP1	1.32544	13.7435	10.0911	3.43346	1.23982	2.76931	0.00561746	0.064436
GPR171	189.421	54.8433	94.425	-1.79009	0.646363	-2.76947	0.00561469	0.064436
IL18	786.511	329.216	463.715	-1.25756	0.454111	-2.76927	0.00561819	0.064436
NEDD4L	4258.02	1991.83	2658.36	-1.09594	0.395714	-2.76954	0.00561361	0.064436
RAB3IP	484.666	174.665	265.841	-1.47287	0.53159	-2.77068	0.0055939	0.064436
SEPT4-AS1	16.9538	48.0885	38.9312	1.5051	0.543391	2.76983	0.00560848	0.064436
ZG16B	26.7217	7.88258	13.4235	-1.79067	0.646401	-2.77022	0.00560188	0.064436
ZNF716	1.22676	31.7891	22.8002	4.68545	1.69197	2.76923	0.00561896	0.064436
RNF43	384.471	90.2048	176.754	-2.09248	0.755679	-2.769	0.00562279	0.0644433
NLRP7	15.3977	4.45743	7.67517	-1.7998	0.650048	-2.76872	0.00562776	0.0644559
SUPT5H	6553.73	9466.71	8609.95	0.530731	0.191699	2.76857	0.00563027	0.0644559
CCL21	8804.33	894.323	3220.79	-3.29927	1.19202	-2.7678	0.00564358	0.0645351
FZD9	78.4039	354.48	273.281	2.17913	0.787295	2.76787	0.00564234	0.0645351
NDRG4	2070.53	628.012	1052.28	-1.72113	0.621997	-2.76711	0.00565564	0.0646363
MYBPHL	15.3587	3.7469	7.16215	-2.07153	0.748808	-2.76644	0.00566724	0.0646956
ZAR1	10.5094	2.45062	4.82084	-2.08441	0.753462	-2.76645	0.00566706	0.0646956
AMBP	37.4967	4.92802	14.507	-2.94654	1.06579	-2.76464	0.00569859	0.0650168
OTC	26.8543	3.63684	10.4655	-2.92282	1.05747	-2.76398	0.00571006	0.0651109
LOC100996351	22.0144	7.31629	11.6393	-1.56726	0.567188	-2.7632	0.0057237	0.0652295
GPR87	19.586	3.11084	7.95649	-2.66643	0.965115	-2.76281	0.00573061	0.0652714
AURKA	1032.3	1986.97	1706.18	0.94406	0.341795	2.76207	0.00574368	0.0653834
IGHMBP2	1461.27	2041.52	1870.86	0.481917	0.174566	2.76066	0.00576855	0.0656295
MGC27382	6.31698	0.75283	2.38934	-3.03874	1.10083	-2.76042	0.0057728	0.0656408
HARBI1	163.315	282.17	247.212	0.790064	0.286261	2.75994	0.00578112	0.0656984
ALAS2	331.235	28.8585	117.793	-3.52066	1.27584	-2.75949	0.00578919	0.0657531
LAMTOR5-AS1	5.41636	16.6656	13.357	1.56515	0.567323	2.75884	0.00580075	0.0658473
RASAL3	961.424	491.227	629.52	-0.969311	0.351387	-2.75853	0.00580622	0.0658724
ADAM21	13.264	40.9321	32.7944	1.63924	0.5944	2.7578	0.00581917	0.0659822
FGF1	632.648	221.474	342.408	-1.51583	0.549786	-2.75713	0.00583105	0.0660798
C1QL4	39.2653	241.182	181.795	2.61983	0.950331	2.75675	0.00583784	0.0661196
F11	114.283	6.25688	38.0294	-4.20838	1.52743	-2.7552	0.00586571	0.0663761
HSPE1-MOB4	2.70825	8.76704	6.98504	1.63224	0.592438	2.75512	0.00586706	0.0663761
DLGAP1	131.917	129.493	64.2255	-1.87704	0.6814	-2.75469	0.00587483	0.0664267
HSD3B2	1.20235	9.30755	6.92367	2.82844	1.02747	2.75282	0.00590842	0.0666944
TBX4	1973.54	397.258	860.869	-2.31249	0.840004	-2.75296	0.005906	0.0666944
TIGD7	771.358	1621.52	1371.47	1.07186	0.389322	2.75314	0.00590268	0.0666944
TTC19	2234.68	6554.93	5284.27	1.5525	0.564062	2.75236	0.00591679	0.0667516
LINC00371	4.67697	0.755572	1.90892	-2.60994	0.948357	-2.75206	0.00592218	0.066775
LOC101241902	48.0472	21.5991	29.378	-1.1443	0.415869	-2.75158	0.00593081	0.0667978
SDF2	1856	3054.83	2702.23	0.719045	0.261305	2.75175	0.00592785	0.0667978
MLLT11	1381.27	9319.63	3286.13	1.56262	0.568024	2.75098	0.00594171	0.0668832
APOH	24.7982	2.67305	9.18046	-3.23873	1.17739	-2.75078	0.0059453	0.0668863
ARL6IP5	13680	7075.93	9018.3	-0.951064	0.345822	-2.75015	0.00595673	0.0669775
PCDHA12	43.1366	13.4834	22.2049	-1.68491	0.613001	-2.74862	0.00598466	0.0672542
ALOXE3	2.97546	22.6604	16.8707	2.90593	1.05743	2.74811	0.00599396	0.0673117
MBP	2860.24	1024.47	1564.4	-1.4813	0.53905	-2.74798	0.00599645	0.0673117
PARP8	1807.1	1654.14	1191.06	-0.952055	0.346611	-2.74676	0.00601877	0.0675247
CSTA	325.714	119.5	180.151	-1.44956	0.527814	-2.74634	0.00602649	0.0675737
PCDH19	45.4669	170.55	133.761	1.90788	0.694784	2.746	0.0060326	0.0676047
SF1	10463.8	14205.8	13105.2	0.441108	0.160661	2.74558	0.00604044	0.0676549
FOXQ1	113.055	26.302	51.8175	-2.10076	0.765362	-2.7448	0.00605484	0.0677431
ZNF467	592.67	294.55	382.232	-1.00964	0.36784	-2.74479	0.00605502	0.0677431
TMED7-TICAM2	22.2174	54.4691	44.9833	1.29411	0.471539	2.74444	0.00606146	0.0677775
GYLTL1B	134.795	39.0968	67.2433	-1.78555	0.650715	-2.74398	0.00606986	0.0678325
NOL3	1144.05	2457.62	2071.28	1.10395	0.402341	2.74381	0.0060731	0.0678325
DNTTIP1	1520.11	2228.67	2020.27	0.552352	0.201385	2.74276	0.00609252	0.0680113
MPZL2	2198.24	778.613	1196.15	-1.49731	0.54595	-2.74258	0.00609584	0.0680113
CCHCR1	1408.38	2751.98	2356.8	0.966507	0.352522	2.74169	0.00611236	0.0681396
OCLN	688.624	97.0479	271.041	-2.82704	1.03117	-2.7416	0.0061141	0.0681396
TMEM252	14.0314	3.46673	6.57398	-2.03921	0.743888	-2.74129	0.0061199	0.0681667
SLC18B1	1816.82	783.37	1087.33	-1.21353	0.442807	-2.74054	0.00613378	0.0682835
ZBTB4	7005.79	4447.29	5199.79	-0.655676	0.23929	-2.74009	0.00614216	0.0683392
CSF3	122.403	12.1274	44.5613	-3.34008	1.21905	-2.7399	0.00614583	0.0683398
DYNLRB2	38.152	10.4951	18.6295	-1.88795	0.6891	-2.73973	0.00614899	0.0683398
SNRK	2947.32	1637.71	2022.89	-0.847638	0.309558	-2.73822	0.00617734	0.0686171
YAE1D1	716.825	1233.75	1081.71	0.783663	0.286276	2.73744	0.006192	0.0687421
CTSE	2015.74	70.099	642.346	-4.84523	1.77082	-2.73616	0.00621616	0.0689345
KIAA1024	250.668	600.866	497.866	1.26109	0.460873	2.73631	0.00621327	0.0689345
FFAR2	42.2419	29.2708	24.7283	-1.27524	0.466243	-2.73513	0.00623556	0.0691116
BANP	756.258	1118.22	1011.76	0.563983	0.206265	2.73426	0.00625207	0.0692566
HLA-DMB	6561.12	2427.55	3643.3	-1.43452	0.524736	-2.73379	0.00626103	0.0692798
STX12	4371.24	3092.16	3468.36	-0.499592	0.182746	-2.73381	0.00626057	0.0692798
CSE1L	5397.27	8288.22	7437.94	0.618754	0.226402	2.73299	0.00627615	0.069325
GPD1L	2449.2	1307.48	1643.28	-0.90537	0.331249	-2.7332	0.0062723	0.069325
NFE2L2	6997.1	5183.45	5716.87	-0.43282	0.158377	-2.73285	0.00627886	0.069325
PTGER4	1786.89	727.291	1038.94	-1.29743	0.474671	-2.73333	0.00626975	0.069325
FSTL3	2904.27	1086.46	1621.11	-1.41875	0.519233	-2.73238	0.00628778	0.069359
VNN3	39.9829	7.65859	17.1657	-2.398	0.87764	-2.73233	0.00628881	0.069359
UBQLN2	2807.02	4457.63	3972.16	0.667256	0.24424	2.73196	0.00629579	0.0693981
CCT5	10298.9	18341.4	15976	0.832579	0.304923	2.73045	0.0063247	0.0696787
CASR	17.234	6.22553	9.46333	-1.44082	0.52778	-2.72996	0.00633426	0.0697459
C1QL2	0.149128	25.3745	2.39327	3.50917	1.28572	2.72935	0.00634593	0.0697516
NCAPH	992.851	2091.86	1768.62	1.07496	0.393873	2.72921	0.00634859	0.0697516
PLAT	6825.71	2608.67	3848.97	-1.38745	0.50834	-2.72938	0.00634532	0.0697516
SERPINB2	44.104	6.61532	17.6414	-2.73634	1.00242	-2.72973	0.00633856	0.0697516
SARS	7845.55	11763.5	10611.2	0.584544	0.214218	2.72873	0.00635782	0.069815
GLMN	439.008	884.201	753.262	1.00958	0.370269	2.72661	0.00639896	0.0701627
MIA-RAB4B	0.149128	17.1166	5.2158	4.68242	1.71734	2.72656	0.00639991	0.0701627
PI4K2A	3767.36	2264.66	2706.63	-0.734486	0.269365	-2.72673	0.00639646	0.0701627
ZNF98	7.12932	46.0628	34.6118	2.67221	0.980189	2.72622	0.00640642	0.0701959
BRIX1	1822.69	3598.35	3076.09	0.981065	0.359929	2.72572	0.00641623	0.0702271
RGS16	3114.03	954.52	1589.67	-1.70618	0.625935	-2.72581	0.00641432	0.0702271
DHDH	49.8317	13.9063	24.4726	-1.85236	0.679694	-2.72529	0.00642453	0.0702798
ZNF550	866.4	1752.68	1492.01	1.01672	0.373282	2.72372	0.00645519	0.0705769
CHI3L1	1121.54	240.344	499.519	-2.2232	0.816497	-2.72285	0.00647205	0.0706083
LOC643201	24.0609	6.84054	11.9054	-1.83212	0.672746	-2.72334	0.00646259	0.0706083
TIGIT	199.78	61.0727	101.869	-1.711	0.628367	-2.72293	0.00647058	0.0706083
TIMP4	117.156	499.229	386.855	2.09313	0.768713	2.7229	0.00647114	0.0706083
PYCARD	757.905	395.545	502.122	-0.939154	0.345014	-2.72208	0.0064873	0.0707364
CNP	4548.8	7135.22	6374.51	0.649518	0.238828	2.7196	0.0065361	0.0711916
WDR37	1442.88	999.241	1129.72	-0.530464	0.195048	-2.71966	0.00653497	0.0711916
SLC16A1-AS1	60.6238	119.408	102.119	0.968346	0.356212	2.71845	0.0065588	0.0714004
PTGES3L	17.6679	45.5948	37.381	1.37952	0.507719	2.71709	0.00658591	0.0716569
PANO1	27.1176	69.0233	56.6981	1.3541	0.498418	2.71679	0.0065919	0.0716834
ATP1A4	5.95789	1.77421	3.0047	-1.70972	0.629397	-2.71644	0.00659879	0.0717196
RPL13AP17	24.7596	2.74347	9.2188	-3.19665	1.17706	-2.7158	0.00661164	0.0718207
HIST2H2BE	1170.59	2399.14	2037.81	1.03475	0.381115	2.71505	0.00662654	0.0719333
UBB	32357.5	55914.4	48985.9	0.789118	0.29066	2.71492	0.00662914	0.0719333
PHYHIPL	13.3868	69.7766	53.1914	2.37425	0.87467	2.71445	0.00663857	0.0719969
STK31	110.073	28.274	52.3326	-1.95793	0.721417	-2.714	0.00664755	0.0720556
GUSBP4	505.374	1077.97	909.557	1.09332	0.403042	2.71267	0.00667438	0.0722993
SPATS2	2138.81	3089.67	2810	0.531196	0.19583	2.71253	0.0066772	0.0722993
SPAG4	63.0379	173.116	140.74	1.45791	0.537529	2.71224	0.00668307	0.0723241
CDC42SE2	3120.89	1827.87	2208.17	-0.771849	0.284631	-2.71175	0.00669288	0.0723526
FTSJ1	2439.01	4116.04	3622.8	0.754895	0.278377	2.71178	0.00669236	0.0723526
ANO3	20.9123	106.122	81.0605	2.33961	0.86294	2.7112	0.00670392	0.0724332
TFEC	2232.16	701.906	1151.98	-1.66918	0.615956	-2.7099	0.00673039	0.0726803
CATSPERD	10.4315	0.944988	3.73514	-3.50788	1.29459	-2.70965	0.00673548	0.0726963
SMC1B	30.1953	205.523	153.956	2.77195	1.02318	2.70916	0.00674537	0.0727642
ROPN1	0.615036	9.864	7.14372	3.93835	1.45403	2.70858	0.00675711	0.0728519
TRMT6	964.729	1874.71	1607.07	0.958267	0.353897	2.70776	0.00677396	0.0729945
BOD1	2585.77	4087.35	3645.71	0.660669	0.244153	2.70596	0.00681064	0.0733116
C1QTNF7	1091.15	243.42	492.753	-2.16499	0.800043	-2.70609	0.00680816	0.0733116
PELI3	421.828	687.424	609.308	0.703249	0.259914	2.7057	0.00681614	0.0733316
HIST1H3E	10.5243	71.6385	27.697	1.68366	0.622329	2.70541	0.00682197	0.0733552
OS9	196872	52131	94701.8	-1.91703	0.708789	-2.70465	0.0068376	0.0734841
CSF3R	2412.39	810.027	1281.31	-1.57486	0.582398	-2.7041	0.00684902	0.0735286
SLC35D3	8.27867	2.03126	3.86873	-2.02439	0.748626	-2.70414	0.0068481	0.0735286
TTC39A-AS1	5.47523	0.39203	1.88709	-3.9469	1.45973	-2.70385	0.00685404	0.0735434
NPFFR2	2.1705	98.3996	22.5701	3.83299	1.4178	2.70348	0.00686171	0.0735866
FAR2	859.039	390.819	528.531	-1.13603	0.420341	-2.70264	0.00687904	0.0736781
GTPBP2	4497.1	11102.7	9159.89	1.30382	0.482437	2.70257	0.00688067	0.0736781
PRKCH	3681.06	1527.02	2160.56	-1.26951	0.469747	-2.70254	0.0068812	0.0736781
NRXN2	284.24	711.362	585.738	1.32439	0.49011	2.70223	0.00688751	0.0737066
C2	6788.61	2275.86	3603.14	-1.57686	0.5838	-2.70102	0.00691263	0.0738387
GRB14	74.2918	26.3893	40.4783	-1.49889	0.554963	-2.70088	0.00691555	0.0738387
LCTL	72.0725	336.349	258.621	2.22131	0.822475	2.70076	0.00691814	0.0738387
LINC00618	0.741584	3.73865	2.85716	2.60333	0.963918	2.70078	0.00691773	0.0738387
PTPRB	9615.87	2875.3	4857.82	-1.74167	0.644826	-2.701	0.00691314	0.0738387
PPP1R3G	128.327	394.881	316.483	1.62233	0.600891	2.69987	0.0069366	0.0739692
PTK7	11187.1	30966.4	25149	1.46889	0.54407	2.69982	0.0069377	0.0739692
VPS25	2452.18	3685.88	3323.03	0.588275	0.217943	2.69921	0.00695037	0.0740651
CDRT4	0.180304	3.28889	2.3746	3.55041	1.31558	2.69875	0.00696005	0.0741291
CNPY3	3525.71	8699.62	7177.88	1.30302	0.482888	2.69838	0.00696769	0.0741532
MRVI1	1689.49	582.383	908.001	-1.5369	0.569582	-2.69829	0.00696965	0.0741532
PHGDH	3130.38	7333.73	6097.45	1.22821	0.455226	2.69802	0.00697534	0.0741745
GPRC5D	19.7909	5.9979	10.0547	-1.7136	0.635287	-2.69737	0.00698905	0.0742421
ZNF404	231.357	627.039	510.662	1.43729	0.532829	2.69747	0.00698676	0.0742421
SMCO3	37.1746	13.3547	20.3606	-1.4641	0.542941	-2.69661	0.00700483	0.0743706
DDX20	1295.79	1882.25	1709.76	0.539061	0.199926	2.69631	0.00701131	0.0744002
LINC00667	1941.25	3296.97	2898.23	0.764219	0.283507	2.69559	0.00702642	0.0745214
C19orf47	761.16	1278.54	1126.37	0.748722	0.277852	2.69468	0.00704567	0.0746863
CDC25C	244.357	540.731	453.563	1.14368	0.424464	2.69441	0.00705128	0.0746988
KCNB1	49.9434	274.83	208.687	2.4662	0.915347	2.69427	0.00705424	0.0746988
PYCRL	628.031	1254.97	1070.58	0.998427	0.370605	2.69405	0.00705904	0.0747104
LOC81691	253.594	567.861	475.43	1.16464	0.43236	2.69369	0.00706654	0.0747188
MITF	1678.2	782.505	1045.95	-1.10105	0.408758	-2.69366	0.00706724	0.0747188
CTD-2201I18.1	18.3822	46.4885	38.222	1.32345	0.491458	2.6929	0.00708331	0.0748495
CD101	188.717	75.7379	108.967	-1.31877	0.489774	-2.69261	0.00708949	0.0748755
C9orf116	106.597	44.2895	62.6151	-1.26884	0.471393	-2.69168	0.0071093	0.0749308
CDC7	888.361	1594.15	1386.56	0.842853	0.313111	2.69187	0.00710534	0.0749308
FKBP10	28200.7	60729.8	51162.4	1.10669	0.411155	2.69166	0.00710969	0.0749308
LOC642236	8.90193	68.9624	51.2975	2.95353	1.09736	2.69149	0.00711329	0.0749308
SNRNP25	720.605	1385.09	1189.66	0.942156	0.350009	2.69181	0.00710658	0.0749308
GPR146	878.38	380.251	526.76	-1.20822	0.449178	-2.68984	0.00714869	0.0752468
MRPS17	422.283	729.675	639.265	0.789262	0.293434	2.68974	0.00715074	0.0752468
KCNJ12	149.261	744.252	569.255	2.31964	0.86246	2.68956	0.00715457	0.0752479
DGUOK	1773.96	2903.28	2571.13	0.710817	0.264391	2.68851	0.00717717	0.0754462
HBB	56221.4	7513.15	21839.1	-2.90362	1.08026	-2.6879	0.00719031	0.0755057
SLC22A10	7.5991	1.27166	3.13267	-2.59382	0.964982	-2.68795	0.00718929	0.0755057
ARHGEF16	199.69	79.8751	115.115	-1.3225	0.492164	-2.68711	0.00720736	0.0756454
LOC101928205	1.4428	6.23881	4.82822	2.27904	0.848336	2.68648	0.00722089	0.0757481
CD55	10334.5	3863.64	5766.82	-1.41946	0.528468	-2.68598	0.00723164	0.0758214
ESPN	44.3376	233.828	178.095	2.39356	0.891216	2.68572	0.00723735	0.0758419
TRPC6	1372.52	466.291	732.829	-1.55727	0.579885	-2.68549	0.00724239	0.0758552
WDR70	1591.32	2677.23	2357.84	0.750884	0.279679	2.68481	0.00725708	0.0759698
C6orf226	207.031	618.045	497.159	1.57795	0.587873	2.68416	0.00727113	0.0760773
AKR1C3	1123.64	365.544	588.513	-1.62011	0.604082	-2.68193	0.0073199	0.076418
ALX4	550.072	1863.05	1476.88	1.76009	0.656386	2.68149	0.00732948	0.076418
AP1S3	336.107	134.706	193.942	-1.31968	0.492045	-2.68203	0.00731773	0.076418
CACUL1	3433.42	2278.81	2618.4	-0.591603	0.220584	-2.68199	0.00731854	0.076418
GRAP	1143.03	549.562	724.111	-1.05675	0.393954	-2.68243	0.00730895	0.076418
SOD2	4694.91	2406.92	3079.86	-0.964134	0.359543	-2.68155	0.00732813	0.076418
SUMF1	3241.91	1886.66	2285.26	-0.780795	0.291183	-2.68146	0.00733019	0.076418
RND1	548.311	162.099	275.691	-1.75834	0.655861	-2.68097	0.00734084	0.0764895
APOBEC3D	272.164	125.827	168.868	-1.11478	0.416245	-2.67818	0.00740237	0.0769717
GABRB3	556.209	72.1146	214.495	-2.94645	1.10001	-2.67856	0.00739393	0.0769717
HIST1H2AM	15.0871	51.9914	41.1372	1.76388	0.658592	2.67826	0.00740061	0.0769717
LAT	1643.32	728.992	997.912	-1.17293	0.437929	-2.67835	0.00739855	0.0769717
ERI2	705.434	1084.16	972.769	0.619477	0.231371	2.67742	0.00741924	0.0771074
NBPF22P	0.149128	3.41949	2.45762	3.59749	1.3441	2.6765	0.00743951	0.0772586
PGAM2	135.092	451.816	358.662	1.74161	0.650725	2.67641	0.00744145	0.0772586
MMACHC	429.146	687.42	611.457	0.682186	0.255039	2.67483	0.0074767	0.0775847
GPR182	40.0916	12.3385	20.5012	-1.70428	0.63746	-2.67355	0.0075054	0.0778025
SULT1B1	240.02	36.2044	96.1501	-2.72803	1.02032	-2.67371	0.00750178	0.0778025
MYLPF	8.73093	345.189	34.9077	2.39124	0.895186	2.67123	0.00755746	0.078302
RBM4B	915.402	1364.99	1232.76	0.576708	0.215944	2.67063	0.00757083	0.0784003
RBP1	739.232	298.573	428.179	-1.30899	0.49021	-2.67026	0.0075792	0.0784467
EYA4	1859.22	1169.92	906.221	-1.86829	0.699783	-2.66982	0.00758919	0.0785008
LACAT8	8.60941	0.717869	3.03891	-3.56446	1.3352	-2.66961	0.00759389	0.0785008
PSMB5	6700.52	14661.9	12320.3	1.12976	0.423209	2.66951	0.0075961	0.0785008
BRAT1	2952.64	5599.99	4821.36	0.923462	0.346063	2.66848	0.00761946	0.0787019
SH3GL3	66.9951	10.0929	26.8288	-2.73217	1.02398	-2.66818	0.0076264	0.0787333
ACE2	64.7449	15.3402	29.871	-2.07693	0.778596	-2.66754	0.00764092	0.0788185
C7orf26	1821.16	2815.03	2522.72	0.628558	0.235638	2.66747	0.00764246	0.0788185
KANK3	1340.59	536.436	772.953	-1.32117	0.495465	-2.66653	0.0076638	0.0789944
TOMM40	3059.51	5060.27	4471.81	0.725697	0.272166	2.66638	0.00766734	0.0789944
AGT	485.298	2066.16	1601.2	2.09017	0.784009	2.66601	0.00767583	0.0790414
SLC16A2	870.665	1848.05	1560.59	1.08566	0.407327	2.66533	0.00769126	0.07916
TPSB2	998.088	214.478	444.952	-2.2194	0.832785	-2.66504	0.00769801	0.079189
CFAP58	61.7118	23.9565	35.061	-1.379	0.517525	-2.6646	0.00770794	0.0792508
PPT2	866.973	1415.49	1254.16	0.707934	0.2657	2.66441	0.00771224	0.0792547
TTLL6	47.4199	8.71468	20.0986	-2.45727	0.922701	-2.66313	0.00774181	0.079518
LIMK2	2961.14	1886.68	2202.7	-0.650357	0.244294	-2.66219	0.00776336	0.0796988
COL4A5	1487.86	300.136	649.466	-2.31034	0.868111	-2.66134	0.0077831	0.0798609
PIK3CG	1242.67	565.459	764.638	-1.13649	0.427163	-2.66054	0.00780147	0.0800087
MYPOP	373.49	675.16	586.433	0.854421	0.321202	2.66007	0.00781242	0.0800509
SLC7A5	2858.59	7452.72	6101.51	1.38226	0.51964	2.66002	0.00781352	0.0800509
IL31RA	166.823	37.1253	75.2716	-2.16666	0.814888	-2.65885	0.00784089	0.0802906
SLC48A1	1890.78	869.652	1169.98	-1.12076	0.421588	-2.65843	0.00785064	0.0803497
FGD6	2439.29	1356.39	1674.89	-0.846872	0.318749	-2.65686	0.00788712	0.0806412
SLC17A7	219.794	1209.43	918.363	2.45985	0.925816	2.65696	0.007885	0.0806412
ADGRE1	251.31	61.6068	117.402	-2.02951	0.764088	-2.65612	0.0079046	0.0807381
P2RY12	116.333	41.9652	63.8382	-1.47459	0.555137	-2.65626	0.00790122	0.0807381
P2RY13	651.956	245.906	365.333	-1.40687	0.529987	-2.65453	0.00794198	0.0810789
WDR3	2475.68	4297.43	3761.62	0.795659	0.299919	2.65291	0.00798014	0.0814273
ZP1	3.09856	25.243	18.7299	3.01094	1.13619	2.65002	0.00804867	0.082085
IQUB	37.4814	13.9896	20.899	-1.43473	0.541581	-2.64915	0.00806947	0.0821726
LMO2	2095.67	1032.25	1345.02	-1.02178	0.385699	-2.64916	0.00806915	0.0821726
NWD2	6.21011	27.3356	21.1222	2.18472	0.824686	2.64916	0.00806933	0.0821726
TSPAN31	5849.82	2014.83	3142.77	-1.53753	0.580609	-2.64813	0.00809382	0.0823668
WFDC6	11.0854	0.989956	3.95922	-3.49823	1.32108	-2.64801	0.00809671	0.0823668
NHSL1	2066.82	1162.34	1428.36	-0.829605	0.313344	-2.64758	0.00810691	0.0824291
CRH	3.81272	0.335736	1.35838	-3.41307	1.28926	-2.64731	0.00811344	0.0824355
FHOD3	1948.87	4936.64	4057.88	1.34139	0.506717	2.64722	0.00811571	0.0824355
TMEM105	11.7769	2.7537	5.40758	-2.1497	0.812193	-2.64678	0.00812616	0.0825001
CCDC36	128.166	528.077	410.456	2.04304	0.772236	2.64562	0.00815407	0.0827003
SYNGR2	7364.26	4105.48	5063.94	-0.843132	0.318683	-2.64568	0.00815266	0.0827003
GALNT12	599.833	246.443	350.381	-1.28397	0.485385	-2.64525	0.00816306	0.0827499
CLDN10	56.8087	13.6309	26.3302	-2.06791	0.782094	-2.64406	0.00819175	0.0829638
RIMS1	49.7649	13.1788	23.9394	-1.92157	0.726757	-2.64404	0.00819238	0.0829638
SLC43A2	2528.39	1157.87	1560.96	-1.12722	0.426436	-2.64335	0.00820904	0.0830908
USP46	1745.15	2879.28	2545.72	0.721812	0.273166	2.64239	0.00823238	0.0832853
EPN1	4935.11	7441.22	6704.13	0.592468	0.224255	2.64194	0.0082432	0.083353
CAMKMT	205.337	386.246	333.037	0.910407	0.344621	2.64176	0.0082476	0.0833557
ARPP21	44.679	286.217	215.176	2.67983	1.0145	2.64154	0.00825298	0.0833683
THEMIS	192.009	49.2598	91.245	-1.96481	0.743952	-2.64104	0.00826527	0.0834507
[truncated: 24,365 more rows]
