# Supplementary material for: DNA methylation-based classifier and gene expression signatures detect BRCAness in osteosarcoma
Source: PLoS Comput Biol. 2021 Nov 11;17(11):e1009562. doi: 10.1371/journal.pcbi.1009562 (PMC8584788; doi:10.1371/journal.pcbi.1009562)
Supplement: S2 File — (ZIP) [file pcbi.1009562.s002.zip › S2_File/DEGenes/Table_B_sig_DEG_results_deseq2.xlsx]

## Sheet: sim_condition_treated_results_d
Gene	baseMeanA_No	baseMeanB_Yes	baseMean	log2FoldChange	lfcSE	stat	pvalue	padj
LOC102723828	0	166.851	117.777	9.76938	1.60852	6.07351	1.25143e-09	8.70954e-07
CCK	0.298256	132.245	93.4371	8.33577	1.90561	4.37433	1.21808e-05	0.000716748
SSX1	6.64534	1537.96	1087.57	7.84856	2.04391	3.83998	0.000123044	0.00436451
ADIPOQ	0.627688	548.198	78.1519	7.39959	2.46383	3.00328	0.00267083	0.0398547
MYL1	1.23684	1055.73	127.734	7.15104	1.77684	4.02458	5.70763e-05	0.00246148
LECT1	1.81739	1327.54	186.743	7.14593	1.36032	5.25313	1.49532e-07	2.67105e-05
BARX1	6.38281	1661.11	559.124	6.93436	1.12443	6.16699	6.96042e-10	5.40316e-07
MATN4	34.3584	9695.19	2397.05	6.62337	1.37951	4.80125	1.57682e-06	0.000172027
TFAP2B	2.21418	518.711	150.029	6.5715	1.82654	3.5978	0.000320926	0.00874626
MAGEA11	2.30754	477.711	146	6.44918	1.52609	4.22594	2.37943e-05	0.0012158
MIA	8.11609	616.577	437.618	6.25371	1.61824	3.86452	0.000111307	0.00406977
PAGE2B	2.18747	1238.26	106.176	6.06096	1.31862	4.59644	4.29763e-06	0.0003349
EPHA5	20.7219	1133.33	806.092	5.77766	1.14899	5.02846	4.94433e-07	7.12796e-05
LINC01254	1.4547	68.349	48.6742	5.74595	1.24909	4.60009	4.22302e-06	0.000333802
CIDEC	1.6145	679.269	51.7121	5.49585	1.52754	3.59784	0.000320869	0.00874626
ITIH6	3.72145	1109.07	117.662	5.48428	1.48689	3.68844	0.000225636	0.0069105
GRIA4	9.5163	411.692	293.405	5.42627	1.00754	5.38566	7.21778e-08	1.69391e-05
VGLL2	1.33552	134.98	38.4509	5.30265	1.3879	3.82064	0.000133108	0.00463192
TLX1	3.77215	147.623	105.314	5.25965	1.348	3.90182	9.54716e-05	0.003622
ST8SIA2	8.20819	309.752	221.062	5.22952	0.9936	5.2632	1.4157e-07	2.57415e-05
LINC00431	0.217366	10.2301	7.28516	5.16606	1.56939	3.29177	0.000995604	0.0198012
LINC01087	0.506426	64.7622	14.2281	5.11539	1.62049	3.15669	0.00159571	0.0277991
CTB-7E3.1	0.298256	26.1841	10.1052	5.11362	1.70324	3.0023	0.00267952	0.0398781
HMX3	0.149128	18.0675	6.92548	5.10244	1.60141	3.18622	0.00144147	0.0259297
TAC1	0.326122	96.6446	10.1779	5.08743	1.54303	3.29704	0.000977086	0.019564
LOC101928697	0	6.24227	4.40631	5.03689	1.42847	3.52607	0.000421773	0.0107347
TNNT3	94.2048	2916.73	2086.57	4.9537	0.915479	5.41105	6.26569e-08	1.50548e-05
MYBPC1	2.04864	1320.4	42.4093	4.8857	1.48247	3.29566	0.000981924	0.019622
EPHA5-AS1	1.67736	43.7438	31.3713	4.86967	1.44875	3.3613	0.000775774	0.0165863
SCRG1	38.5308	1062.23	761.143	4.78574	1.11048	4.30961	1.63539e-05	0.000887289
MEIOB	2.4597	147.579	48.7418	4.76601	1.34292	3.549	0.000386695	0.0100853
LOC100287072	3.17489	87.3604	62.6	4.75627	1.15234	4.1275	3.66732e-05	0.00172535
LOC101929124	0	4.30646	3.03986	4.4651	1.47575	3.02566	0.00248092	0.0379418
SMPX	1.62986	127.407	25.6276	4.45475	1.35631	3.28446	0.00102178	0.0201393
POTEH	0.447384	11.5994	8.31938	4.41696	1.5166	2.91241	0.00358647	0.0483861
TEX29	5.56216	657.524	85.3261	4.40233	1.23637	3.56068	0.000369898	0.00972089
TFAP2D	0.39436	177.185	5.73215	4.19401	1.38237	3.03392	0.00241396	0.0371631
OR7D2	2.10166	37.0667	26.7829	4.17564	1.04315	4.00293	6.25632e-05	0.00264166
LOC101929705	15.4579	278.91	201.424	4.172	0.736206	5.66689	1.45411e-08	5.06006e-06
OTX2	2.1482	252.872	27.119	4.15149	1.32862	3.12467	0.00178005	0.0298643
KRT85	0.39767	7.2846	5.25904	4.08449	1.29537	3.15314	0.00161526	0.0280451
LOC102723854	3.65469	60.2341	43.5931	4.02697	0.904254	4.45337	8.45348e-06	0.00055013
BPIFB2	6.80651	110.204	79.7931	4.00315	1.33113	3.00733	0.00263553	0.0396075
HIST1H1T	0.845054	14.7652	10.671	3.99273	1.11038	3.59583	0.00032336	0.00878382
SERPINA11	6.66166	99.3459	72.0858	3.94067	1.2837	3.06976	0.0021423	0.0340189
PADI3	1.62067	103.888	17.4352	3.89786	1.34057	2.90761	0.00364205	0.0487774
LINC01581	0	2.77116	1.95612	3.87396	1.29019	3.00263	0.00267658	0.0398781
LMOD2	1.86833	397.361	19.0227	3.86344	1.27093	3.03984	0.002367	0.0366078
ACAN	4694.58	67919.1	49323.7	3.85475	1.16218	3.31683	0.000910434	0.0185048
DMBX1	7.88	110.74	80.4869	3.81004	0.973063	3.91552	9.02111e-05	0.00347468
LRFN2	4.07554	56.9954	41.4307	3.78137	1.12064	3.37431	0.000740011	0.0160771
CECR7	16.2009	220.671	160.532	3.76474	1.24534	3.02307	0.00250221	0.0382302
PRKAG3	4.18296	56.4586	41.0834	3.7577	1.07433	3.49772	0.00046926	0.0115642
CA9	16.7731	1183.19	166.007	3.75588	0.915045	4.10458	4.05054e-05	0.001858
LOC101929679	0.990126	11.6791	8.53528	3.74512	1.07186	3.49404	0.000475774	0.0116819
KU-MEL-3	1.31442	18.2587	13.2751	3.68582	1.15022	3.20443	0.0013533	0.0247182
NXPH4	79.705	1022.55	745.244	3.68042	0.686769	5.35904	8.36661e-08	1.89734e-05
ACTA1	24.1006	2491	213.5	3.59716	1.07254	3.35388	0.000796866	0.0169296
MYH8	1.15852	62.4954	10.3329	3.58305	1.20103	2.9833	0.00285155	0.0418027
FLJ35934	16.0306	189.201	138.268	3.55834	0.821945	4.32917	1.49673e-05	0.000843815
DRD2	6.74392	191.926	57.0723	3.53552	0.991061	3.5674	0.000360534	0.00951197
ART3	4.68349	53.8821	39.4119	3.52022	1.10462	3.18681	0.00143853	0.0259
LRRTM1	8.91669	98.5591	72.1937	3.4683	1.09233	3.17515	0.00149762	0.0265835
IL17B	6.38389	292.048	50.3596	3.43178	0.893185	3.84219	0.000121942	0.00433302
LINC01556	0.845054	9.90875	7.24295	3.42807	1.17777	2.91063	0.00360699	0.0485276
IRAIN	17.9	188.832	138.558	3.39817	0.990927	3.42928	0.000605184	0.0138016
ASCL1	7.76196	127.941	59.2234	3.39746	1.10234	3.08204	0.00205585	0.0329834
SLITRK1	3.65602	68.2708	28.6285	3.3812	0.977522	3.45895	0.000542282	0.0128763
SPATA22	4.29339	43.7484	32.144	3.37462	0.981197	3.43929	0.000583238	0.0134887
GOLGA6L3	0.990126	9.17577	6.76823	3.36893	1.12767	2.98751	0.00281261	0.0413753
COL11A1	19011.6	192417	141415	3.33928	0.723204	4.61734	3.88683e-06	0.000310071
LOC100506082	0.928652	9.87698	7.24512	3.32643	0.986144	3.37317	0.000743077	0.016109
CASKIN1	14.6727	147.063	108.125	3.31684	1.09263	3.03564	0.00240026	0.0369805
NKAIN2	9.82307	95.2129	70.0982	3.28276	0.794876	4.1299	3.62917e-05	0.00171275
MYH7	2.48154	2809.46	17.7753	3.25652	0.883227	3.68707	0.000226852	0.0069372
GDA	7.69713	73.9022	54.4301	3.25522	0.998746	3.25931	0.00111684	0.0215704
FAM182B	12.0822	114.206	84.1699	3.23383	0.682979	4.73489	2.19173e-06	0.000212672
CENPV	302.642	2835.09	2090.25	3.22713	0.994516	3.24493	0.0011748	0.0223689
C12orf56	6.05474	54.567	40.2987	3.17846	1.05456	3.01401	0.00257818	0.0389778
URGCP-MRPS24	0.552084	3.77738	2.82876	3.11346	1.07522	2.89563	0.00378393	0.049981
HIST1H1C	896.382	7748.15	5732.92	3.11138	0.661845	4.70107	2.58798e-06	0.000234003
CCDC144CP	50.277	428.082	316.963	3.09692	0.688252	4.49969	6.80518e-06	0.000473033
FAM106A	5.91885	51.7214	38.2501	3.08482	0.99121	3.11217	0.00185715	0.0308501
NDUFA4L2	1265.87	10721.3	7940.28	3.08232	0.64845	4.75337	2.00053e-06	0.000198108
ARX	19.4651	164.639	121.941	3.07145	1.02989	2.98231	0.00286085	0.041841
HIST1H4H	27.6471	231.378	171.457	3.05043	0.591596	5.15627	2.51919e-07	4.06759e-05
C3orf22	1.42891	12.5721	9.29466	3.04545	0.833742	3.65274	0.000259456	0.00758136
LINC00922	36.1607	294.874	218.782	3.02961	1.04484	2.89959	0.00373647	0.0495487
GAD1	28.5162	231.44	171.756	3.02725	0.96012	3.153	0.00161604	0.0280451
HCG22	16.3509	455.491	98.2473	3.02103	0.916452	3.29644	0.000979191	0.0195867
SLAMF9	14.8474	118.248	87.8357	2.99629	0.866796	3.45674	0.000546759	0.0129674
NT5M	158.168	1251.75	930.108	2.98424	0.792239	3.76684	0.000165327	0.00543661
SLC38A3	92.579	711.894	529.743	2.94527	0.779365	3.77906	0.000157423	0.00531314
LPAR4	181.935	1388.66	1033.74	2.93091	0.895375	3.27339	0.00106266	0.0207827
PLIN1	21.8804	483.269	123.616	2.9237	0.895856	3.26359	0.00110012	0.0213291
LRP1B	17.6728	132.554	98.7657	2.89958	0.89828	3.22793	0.0012469	0.0234104
OLFM3	2.61728	241.256	14.2884	2.8909	0.994948	2.90558	0.00366576	0.0489649
PCAT7	12.8567	93.9749	70.1166	2.88355	0.916294	3.14697	0.00164972	0.0284678
TVP23C	150.689	1090.12	813.814	2.85524	0.674305	4.23434	2.29222e-05	0.0011772
FCGBP	722.544	5209.81	3890.03	2.85055	0.783109	3.64004	0.000272592	0.00780386
FAM205A	1.17632	7.76938	5.83024	2.84501	0.963498	2.95279	0.00314911	0.0446966
SLC29A4	291.766	2066.22	1544.32	2.82352	0.744415	3.79293	0.000148878	0.00508426
ADAMTS18	207.23	1460.42	1091.84	2.8165	0.929551	3.02995	0.00244593	0.0375409
ESPNP	10.9109	78.2944	58.4757	2.81622	0.946037	2.97687	0.00291211	0.0421933
HIST1H3B	3.50102	25.5362	19.0553	2.78115	0.737629	3.77039	0.00016299	0.00541947
WDR86	92.1699	601.696	451.835	2.70566	0.787039	3.43777	0.000586535	0.0135292
DHRS2	35.9856	230.757	173.471	2.68762	0.821448	3.2718	0.00106863	0.0208792
PPEF1	112.249	722.109	542.739	2.68491	0.648237	4.14187	3.44482e-05	0.00165935
PCDHGA10	120.94	762.227	573.613	2.65573	0.900163	2.95027	0.00317494	0.0449367
HIST1H2BF	4.63245	29.0454	21.8651	2.63358	0.782405	3.366	0.000762658	0.016417
CITED1	10.8137	66.6671	50.2396	2.60136	0.752866	3.45527	0.000549735	0.0130074
EBF3	197.165	1167.55	882.142	2.56613	0.781649	3.28296	0.00102722	0.0202069
MIR210HG	137.978	814.752	615.701	2.56272	0.617364	4.15106	3.30936e-05	0.00160175
CLEC18B	23.1757	135.653	102.572	2.55799	0.805975	3.17379	0.00150464	0.026621
ADORA2B	204.822	1206.5	911.888	2.55772	0.681095	3.7553	0.000173131	0.00561786
GABRQ	11.1535	65.3199	49.3886	2.53511	0.83679	3.02956	0.00244908	0.0375606
POU3F1	18.3673	105.878	80.1395	2.53309	0.78715	3.21805	0.00129064	0.0239642
PIGL	267.527	1542.65	1167.61	2.52891	0.656877	3.8499	0.000118168	0.00422868
CKM	57.8625	1304.03	249.848	2.51099	0.835616	3.00495	0.00265621	0.0397408
INHBB	275.494	1554.1	1178.04	2.49562	0.63436	3.93407	8.35191e-05	0.00329232
EYA1	457.899	2511.24	1907.32	2.45477	0.78976	3.10824	0.00188203	0.0311097
MPPED2	106.478	581.338	441.674	2.44597	0.447097	5.47077	4.48076e-08	1.2058e-05
ANGPTL4	705.98	3808.77	2896.18	2.4324	0.693902	3.5054	0.000455927	0.0113492
HIST1H4E	10.6145	57.9189	44.0058	2.42776	0.697921	3.47856	0.000504122	0.0121707
H19	4094.25	21412.4	16318.8	2.38675	0.732848	3.25681	0.0011267	0.0216962
DRG2	1332.24	6931.56	5284.7	2.37918	0.647401	3.67497	0.000237881	0.00711574
NEB	126.291	2463.94	494.626	2.35992	0.728765	3.23824	0.00120269	0.0228279
APC2	30.8718	155.465	118.82	2.34885	0.65217	3.60159	0.000316277	0.00867314
SLC2A1	1520.33	7714.01	5892.34	2.34308	0.611454	3.83199	0.000127113	0.00446954
ZNF812	55.3106	276.905	211.73	2.33061	0.790971	2.94651	0.00321377	0.0452326
HILS1	17.7396	88.2896	67.5396	2.32604	0.727616	3.1968	0.00138962	0.0252901
EGLN3	494.168	2469.62	1888.6	2.3211	0.798625	2.90637	0.0036565	0.0489384
COL9A2	1228.76	6109.39	4673.91	2.31383	0.698923	3.31057	0.000931066	0.0188482
FAM106B	11.7747	57.2864	43.9006	2.31182	0.711001	3.2515	0.00114798	0.0220134
FRMPD4	185.033	919.035	703.152	2.31088	0.70425	3.28133	0.00103319	0.0202849
PEMT	1055.36	5193.37	3976.31	2.29895	0.61973	3.70959	0.000207593	0.0065161
HIST1H2BD	188.239	922.158	706.299	2.29171	0.6304	3.63533	0.000277624	0.00791423
ZNF287	480.032	2325.49	1782.71	2.27709	0.569706	3.99696	6.41606e-05	0.00268663
LOC101926935	27.9302	134.454	103.124	2.26701	0.503866	4.49922	6.82022e-06	0.000473033
HIST1H1D	8.61753	40.3777	31.0365	2.26059	0.643705	3.51184	0.000445017	0.0111705
MYO15A	84.7907	402.336	308.94	2.24875	0.699655	3.21408	0.00130863	0.0241495
LOC100288181	117.55	555.317	426.562	2.24092	0.765357	2.92795	0.00341208	0.0473307
VEGFA	8587.66	40576.2	31167.8	2.24028	0.590275	3.79532	0.000147454	0.00504416
PYGM	285.818	1345.37	1033.74	2.23517	0.696948	3.20708	0.00134089	0.0245805
HIST1H2BC	63.9137	300.978	231.253	2.23124	0.658258	3.38962	0.000699906	0.0154216
HIST1H2BN	9.33767	44.1932	33.9416	2.23	0.641559	3.4759	0.000509138	0.0122478
COPS3	3720.66	17089.4	13157.4	2.19944	0.550354	3.99641	6.43091e-05	0.00268727
ZNF286A	712.221	3247.51	2501.84	2.1891	0.608732	3.59616	0.000322944	0.00878382
GBX2	9.95022	45.5158	35.0553	2.16802	0.702733	3.08513	0.00203462	0.0327993
FOXO3B	554.097	2434.54	1881.47	2.13542	0.558607	3.82275	0.000131971	0.00460028
HIST1H3D	30.2646	133.056	102.823	2.12607	0.571709	3.71879	0.000200181	0.00632278
ENO2	1648.38	7132.05	5519.21	2.11336	0.507682	4.16277	3.14409e-05	0.00153278
SNTA1	1215.4	5247	4061.24	2.11033	0.394665	5.34713	8.93592e-08	1.96919e-05
RTN4RL2	115.024	495.098	383.311	2.10302	0.532245	3.95123	7.77519e-05	0.00311981
SDR9C7	2.83736	11.7735	9.1452	2.10001	0.716031	2.93284	0.00335873	0.0467513
HCG17	4.64041	20.3736	15.7462	2.09928	0.609324	3.44527	0.000570497	0.0132807
HIST1H2AC	338.069	1441.83	1117.2	2.0916	0.568917	3.67646	0.000236488	0.00709219
FOXP4	2417.47	10286.1	7971.77	2.08911	0.671995	3.10882	0.00187837	0.0310748
DLK2	54.4457	231.685	179.556	2.08519	0.580694	3.59087	0.000329578	0.00890479
ZCCHC5	61.7247	738.278	203.392	2.08121	0.630437	3.30122	0.000962671	0.0193648
FAM131C	40.6697	170.226	132.122	2.06507	0.567679	3.63774	0.000275042	0.00786285
HIST1H3H	30.6426	129.332	100.306	2.06313	0.57342	3.59794	0.000320747	0.00874626
MED9	1233.74	5124.7	3980.3	2.05447	0.599014	3.42975	0.000604143	0.0137935
ZNF286B	202.133	838.583	651.392	2.05252	0.691592	2.96783	0.00299915	0.043025
BYSL	1434.4	5914.85	4597.07	2.04376	0.654589	3.1222	0.00179505	0.030041
HS3ST3A1	423.206	1744.17	1355.65	2.04341	0.702092	2.91046	0.00360897	0.0485276
SOX9-AS1	32.2326	132.532	103.032	2.04108	0.570093	3.58025	0.000343265	0.00917632
MDFI	6622.99	27250.7	21183.7	2.04072	0.488372	4.17862	2.93279e-05	0.00144768
TOP3A	2025.6	8287.33	6445.65	2.03261	0.502777	4.04277	5.2823e-05	0.00230783
LRRC75A	302.878	1233.66	959.903	2.02632	0.681353	2.97396	0.00293981	0.0424118
CDC5L	3990.79	16198	12607.7	2.02107	0.522366	3.86907	0.000109253	0.00400917
GRIN2C	18.1664	172.588	57.2424	2.00601	0.655068	3.0623	0.00219646	0.0347423
MIEF2	721.999	2890	2252.35	2.00117	0.652241	3.06814	0.00215395	0.0341502
HIST1H2AK	13.0978	52.0731	40.6098	1.97883	0.583104	3.39362	0.000689766	0.0152648
RAI1	4544.64	17849	13936	1.97362	0.545201	3.61999	0.000294611	0.00830465
RYR1	240.844	936.885	732.167	1.96036	0.595213	3.29353	0.000989361	0.0197315
ADRA2C	84.0716	326.163	254.96	1.95472	0.673982	2.90026	0.00372858	0.0494993
SOX9	1420.64	5466.65	4276.64	1.94474	0.582843	3.33664	0.000847963	0.0175894
HIST1H1E	14.4802	55.0681	43.1305	1.93883	0.521793	3.7157	0.000202641	0.00638052
ALS2CR11	89.3534	337.654	264.625	1.92172	0.652609	2.94467	0.00323299	0.0453765
USP49	1008.69	3811.3	2987.01	1.91796	0.642399	2.98562	0.00283002	0.0415708
TEX41	45.2631	170.831	133.899	1.91783	0.661294	2.90011	0.00373029	0.0494993
NCOR1	6449.83	24251.6	19015.8	1.91078	0.547998	3.48683	0.000488789	0.0119274
ZNF624	394.171	1479.48	1160.27	1.90838	0.525846	3.62916	0.000284346	0.00806034
NKPD1	18.9449	71.2318	55.8533	1.89828	0.602948	3.14833	0.00164204	0.0283987
TOB2P1	101.401	376.413	295.527	1.88954	0.484528	3.89975	9.62916e-05	0.00364625
PGK1	18685.2	69193.8	54338.3	1.88873	0.638367	2.95869	0.00308947	0.0439483
LLGL1	3165.1	11677.1	9173.59	1.88335	0.557119	3.38051	0.000723505	0.0157355
TRIM16	1045.65	3816.98	3001.88	1.86825	0.561632	3.32646	0.000879551	0.018059
GPC1	9202.73	33555.3	26392.8	1.86641	0.555375	3.36063	0.000777642	0.0166086
HSP90AB1	48437.4	176326	138712	1.86405	0.563832	3.30604	0.00094623	0.0190596
HIST2H2BC	3.46727	13.7871	10.7519	1.85441	0.585776	3.16574	0.00154691	0.0271962
MATN2	6013.66	21333.4	16827.6	1.82682	0.62809	2.90853	0.00363134	0.0487309
CCDC34	576.45	2041.15	1610.36	1.82384	0.427951	4.26178	2.02803e-05	0.00106871
PPFIA4	385.762	1365.87	1077.61	1.82381	0.471208	3.8705	0.000108613	0.00400024
PEX6	1990.44	7043.94	5557.62	1.82345	0.502403	3.62946	0.000284014	0.00806034
SUPT3H	580.79	2036.32	1608.22	1.80938	0.590154	3.06594	0.00216985	0.0343753
PCOLCE2	1640.88	5750.51	4541.8	1.80915	0.599747	3.01653	0.00255689	0.0387431
XPO5	3015.33	10521.8	8313.98	1.80297	0.491811	3.66599	0.000246385	0.00732369
CLEC11A	8216.99	28624.9	22622.6	1.80057	0.580588	3.10129	0.00192681	0.0316684
HIST1H2AE	30.9161	107.658	85.0872	1.79665	0.584725	3.07263	0.0021218	0.0337731
C17orf51	1464.33	5075.76	4013.57	1.79357	0.557926	3.21471	0.00130578	0.0241342
MPRIP	20873.5	72196.3	57101.4	1.79026	0.542833	3.298	0.000973763	0.0195168
FLCN	3009.73	10334	8179.83	1.77972	0.577831	3.07999	0.00207007	0.0331326
MPP6	968.128	3306.37	2618.65	1.77204	0.493794	3.58863	0.000332426	0.00895776
PRPSAP2	1604.73	5434.88	4308.36	1.75996	0.406295	4.33174	1.47935e-05	0.000838703
TVP23B	1757.04	5930.35	4702.91	1.75484	0.455657	3.85123	0.000117525	0.00422816
ALKBH5	5972.68	20142.9	15975.2	1.75379	0.447382	3.92012	8.85058e-05	0.00342862
ARL4D	968.754	3260.41	2586.39	1.75129	0.444464	3.94022	8.14062e-05	0.00322794
HILPDA	938.855	3142.62	2494.45	1.74297	0.579432	3.00807	0.00262914	0.0395409
GID4	1980.02	6627.09	5260.31	1.74282	0.496145	3.51272	0.000443544	0.0111621
KLHL31	95.5245	319.828	253.857	1.73973	0.590092	2.94824	0.00319587	0.0450749
KLC4	1462.04	4832.25	3841.01	1.72479	0.478377	3.6055	0.000311555	0.00860736
AARS2	1816.06	5978.87	4754.52	1.71916	0.455231	3.77646	0.000159074	0.00532438
MEA1	2227.34	7333.34	5831.58	1.71914	0.5102	3.36954	0.000752933	0.0162703
SYCE2	28.7067	92.958	74.0606	1.71627	0.540198	3.17712	0.00148744	0.0264711
PARD6G-AS1	19.7424	63.9429	50.9427	1.70937	0.583928	2.92737	0.00341846	0.0473865
MRPL2	1247.06	4074.35	3242.8	1.7079	0.497339	3.43407	0.000594591	0.0136629
FBXW10	13.8734	44.6597	35.6049	1.69665	0.53338	3.18095	0.00146794	0.0262888
EME1	263.832	851.839	678.896	1.69543	0.341244	4.96838	6.75147e-07	8.98607e-05
RUNX2	6999.35	22530.8	17962.7	1.68657	0.370267	4.55502	5.2381e-06	0.000384834
KLHL25	633.34	4228.51	1617.52	1.67915	0.564912	2.97241	0.00295475	0.042597
FAT3	3982.97	12659.7	10107.7	1.66833	0.498112	3.3493	0.000810157	0.0170683
LBX2	26.1367	82.6038	65.9958	1.66652	0.507092	3.28642	0.00101469	0.0200767
ZNF318	3421.46	10780.8	8616.26	1.65581	0.567599	2.91721	0.00353179	0.0480307
FRS3	459.434	1438.25	1150.36	1.64663	0.515529	3.19406	0.00140286	0.0254215
LOC101926911	9.87804	29.7987	23.9397	1.64269	0.44575	3.68524	0.000228489	0.00697669
SEPT5	36.363	114.653	91.6264	1.63008	0.353363	4.61304	3.96828e-06	0.000315322
PPP2R5D	3570.3	10985	8804.21	1.62145	0.515513	3.14532	0.00165904	0.0284731
FOXC2	308.761	945.766	758.412	1.61426	0.501075	3.2216	0.00127475	0.0238012
NUDT1	1433.1	4331.78	3479.23	1.59592	0.450427	3.54312	0.000395416	0.0102579
SLC35B2	4432.51	13232.6	10644.3	1.5779	0.491673	3.20925	0.0013308	0.0244622
RRP36	1830.52	5461.72	4393.72	1.57712	0.509649	3.09452	0.00197134	0.0321654
RPL7L1	2144.54	6333.56	5101.5	1.56233	0.475433	3.28613	0.00101575	0.0200767
HOXB-AS1	38.7137	115.546	92.9483	1.55934	0.357429	4.36266	1.28493e-05	0.000751705
CENPQ	372.854	1098.53	885.098	1.55814	0.372375	4.18433	2.86014e-05	0.00142851
CUL7	4792.49	14078	11346.9	1.55459	0.525016	2.96104	0.00306603	0.0437636
B9D1	337.045	985.261	794.609	1.54618	0.503283	3.07219	0.00212493	0.0337962
TRIM16L	290.979	836.032	675.722	1.52267	0.430376	3.53799	0.000403181	0.0103793
TICRR	364.726	1047.12	846.417	1.52108	0.368324	4.12972	3.63204e-05	0.00171275
LRRC1	1676.1	4783.73	3869.72	1.51326	0.468722	3.22849	0.00124445	0.023408
BLM	440.461	1255.27	1015.62	1.51062	0.483559	3.12395	0.00178439	0.0299123
COPZ2	1976.61	5614.56	4544.58	1.50648	0.433261	3.47707	0.000506922	0.0122091
TJAP1	2640.71	7481	6057.39	1.50231	0.478083	3.14236	0.00167591	0.0286166
GINS2	383.716	1085.94	879.403	1.50024	0.407827	3.67862	0.000234497	0.00707248
HOXC-AS1	24.2329	66.8711	54.3304	1.48407	0.475187	3.12312	0.00178947	0.0299725
SPAG5	1551.4	4335.04	3516.32	1.4822	0.440603	3.36401	0.000768175	0.01649
CUL9	2270.27	6171.37	5023.99	1.44271	0.465362	3.1002	0.00193392	0.0317247
ATPAF2	830.088	2253.26	1834.68	1.44063	0.460143	3.13083	0.00174311	0.0294156
KIF4A	1151.79	3115.4	2537.86	1.43515	0.373155	3.846	0.000120062	0.00428887
GINS1	713.105	1921.96	1566.41	1.43029	0.461377	3.10004	0.00193495	0.0317247
TPX2	3254.26	8738.32	7125.36	1.4249	0.370709	3.84372	0.000121182	0.00432124
GAPDH	83376.4	223562	182331	1.42296	0.328132	4.33656	1.44727e-05	0.000827488
CASC10	167.493	449.273	366.397	1.41985	0.427511	3.3212	0.000896306	0.0183099
PC	1363.73	3643.18	2972.75	1.41754	0.359949	3.93818	8.21016e-05	0.00324913
HIST4H4	6.22241	16.6877	13.6097	1.40207	0.404521	3.466	0.000528256	0.0126175
LRFN1	224.256	590.78	482.979	1.39576	0.464553	3.00451	0.00266005	0.0397687
MCM10	401.038	1053.72	861.752	1.39243	0.478809	2.90812	0.0036361	0.0487624
POLR1C	1079.58	2834.09	2318.06	1.39231	0.452412	3.07752	0.00208733	0.033356
KIZ	904.61	2363.04	1934.09	1.38547	0.368272	3.76208	0.000168509	0.00550327
PRC1	2809.77	7332.84	6002.52	1.3839	0.454838	3.04262	0.00234525	0.0363829
LOC100505715	87.739	228.033	186.77	1.37843	0.403491	3.41625	0.000634888	0.0142694
HEY2	638.568	1658.59	1358.58	1.37806	0.451541	3.0519	0.00227399	0.0356059
TROAP	878.176	2274.08	1863.52	1.37255	0.431097	3.18385	0.00145329	0.0260959
LINC01547	116.397	297.523	244.251	1.35344	0.374	3.61882	0.000295947	0.00831909
POLH	1763.3	4493.94	3690.81	1.34964	0.46574	2.89785	0.00375733	0.0497599
YIPF3	6228.5	15862.3	13028.8	1.34863	0.432121	3.12095	0.00180272	0.0301194
TOP2A	6138.28	15609.5	12823.9	1.34651	0.399165	3.37331	0.000742707	0.016109
FANCB	113.127	288.552	236.957	1.3465	0.386113	3.48731	0.000487896	0.0119216
DNMT3B	292.685	740.334	608.672	1.34033	0.291456	4.59874	4.25046e-06	0.000333802
PERM1	71.9762	181.452	149.253	1.32876	0.458814	2.89608	0.00377853	0.0499751
FOXM1	2694.68	6767.24	5569.43	1.3284	0.454855	2.92048	0.00349487	0.0478217
MYBL2	1477.46	3693.81	3041.94	1.32165	0.411218	3.214	0.001309	0.0241495
EFNB1	3231.71	8069.19	6646.4	1.32013	0.336728	3.92048	8.83729e-05	0.00342862
MAD1L1	1599.3	3971.09	3273.51	1.31206	0.362518	3.61931	0.000295395	0.00831514
MRPS18A	1376.1	3383.63	2793.18	1.29798	0.408235	3.1795	0.0014753	0.0263737
SKP2	1455.71	3550.27	2934.22	1.28606	0.429603	2.99361	0.00275695	0.0407049
PRH2	6.13352	27.1389	12.6144	1.28364	0.438209	2.9293	0.00339725	0.0471573
C7orf50	1535.93	3732.36	3086.35	1.28065	0.406435	3.15093	0.00162751	0.0281958
RALY-AS1	39.6866	96.709	79.9377	1.27728	0.376457	3.39289	0.000691599	0.0152719
USP22	15263.1	36788.7	30457.7	1.26923	0.425516	2.98281	0.00285616	0.0418027
LOC100272217	68.3641	164.447	136.188	1.26911	0.43012	2.9506	0.00317156	0.0449204
LIG3	1142.83	2746.67	2274.95	1.26499	0.332711	3.80208	0.000143488	0.00492521
ST13P4	6.16543	15.453	12.7214	1.26349	0.43398	2.91141	0.00359801	0.0484448
P3H4	2844.76	6745.18	5598	1.24577	0.347368	3.58632	0.00033538	0.0090013
PMS2CL	260.529	614.184	510.168	1.2397	0.263789	4.6996	2.60668e-06	0.000234003
CCDC167	837.298	1971.29	1637.76	1.23564	0.337945	3.65634	0.000255841	0.00750528
MYL6B	1545.26	3628.46	3015.75	1.23184	0.332582	3.70387	0.000212335	0.00662366
SHMT2	4606.4	10717	8919.79	1.2181	0.257497	4.73052	2.23945e-06	0.000216262
MAP6D1	134.611	312.435	260.134	1.21666	0.328492	3.70378	0.000212409	0.00662366
TMEM99	389.86	902.613	751.803	1.21178	0.276311	4.38557	1.15685e-05	0.000690787
TUB	1227.35	2842.08	2367.16	1.21163	0.372806	3.25004	0.0011539	0.0220499
EMC9	269.471	622.254	518.494	1.20766	0.356771	3.38497	0.000711855	0.01558
C17orf53	208.316	478.926	399.335	1.20367	0.333041	3.61418	0.000301301	0.0083994
CDC6	922.164	2116.27	1765.06	1.19868	0.39874	3.00618	0.00264552	0.0396455
CDCA3	520.45	1192.09	994.552	1.1956	0.392083	3.04935	0.00229336	0.0358535
LOC101928063	14.7087	33.2945	27.8281	1.18973	0.378489	3.14336	0.0016702	0.0285675
ATAD5	369.405	838.967	700.861	1.18283	0.321567	3.67834	0.000234759	0.00707248
RECQL4	1239.87	2808.12	2346.87	1.17932	0.350593	3.36378	0.000768819	0.01649
C19orf48	2963.82	6693.67	5596.66	1.17516	0.366573	3.20579	0.00134692	0.024624
KRT10	944.645	2132.63	1783.22	1.17506	0.376844	3.11815	0.0018199	0.0303185
KIF7	1935.98	4364.27	3650.07	1.17307	0.379901	3.08784	0.00201618	0.0325801
PRMT5-AS1	15.0951	31.9397	26.9854	1.16218	0.398979	2.91288	0.0035811	0.0483464
VPS37D	103.081	228.306	191.475	1.14471	0.378269	3.02617	0.00247676	0.0379275
CEP72	227.896	503.647	422.544	1.14273	0.287352	3.97675	6.98645e-05	0.0028777
PLXNA3	4320.87	9460.35	7948.74	1.1307	0.355291	3.18248	0.00146022	0.0261737
PYCR1	6212.9	13545.2	11388.6	1.1244	0.332534	3.38131	0.000721401	0.0157066
E2F8	204.704	445.877	374.944	1.11845	0.322187	3.47142	0.000517708	0.0124096
H2AFX	1739.82	3769.07	3172.23	1.11503	0.31648	3.52323	0.000426315	0.0108268
PSMC3IP	265.48	570.82	481.014	1.10667	0.356413	3.10502	0.00190267	0.0313995
KIF18A	523.785	1125.97	948.855	1.10335	0.356979	3.0908	0.00199615	0.0324122
PPIL1	1637.36	3505.92	2956.34	1.0984	0.331857	3.30986	0.000933441	0.0188639
PDRG1	1074.51	2299.09	1938.92	1.0972	0.258233	4.24889	2.14833e-05	0.00111465
HOXB7	654.169	1397.37	1178.78	1.097	0.274298	3.99928	6.35354e-05	0.00266598
TAF1	3002.79	6412.11	5409.37	1.09471	0.340859	3.21162	0.00131989	0.0242837
ALG10	231.672	493.586	416.552	1.08971	0.345451	3.15444	0.00160806	0.0279789
CENPI	171.72	365.252	308.331	1.08681	0.343845	3.16076	0.0015736	0.027492
EIF3B	9269.4	19649	16596.2	1.08388	0.23062	4.69985	2.6035e-06	0.000234003
TCEB3-AS1	59.0486	125.102	105.674	1.08118	0.295115	3.66358	0.000248719	0.00737135
MAGED2	14498.9	30559.3	25835.6	1.07574	0.313446	3.43196	0.000599228	0.0137278
HHLA3	232.364	487.517	412.472	1.07332	0.309771	3.46489	0.000530455	0.0126401
ZNF772	516.592	1086.34	918.768	1.0727	0.344723	3.11177	0.00185967	0.0308666
FTSJ2	1827.57	3842.28	3249.72	1.07249	0.311227	3.44601	0.000568924	0.0132593
RPA3	658.047	1383.05	1169.81	1.07069	0.328988	3.2545	0.0011359	0.0218342
PRMT5	3438.83	7202.31	6095.41	1.06682	0.350164	3.04663	0.00231425	0.0360962
NLE1	615.259	1279.82	1084.36	1.05573	0.281409	3.75157	0.000175732	0.00569309
USP11	4261.21	8818.62	7478.21	1.04948	0.341857	3.06994	0.00214102	0.0340189
BRCA1	931.002	1923.82	1631.82	1.0473	0.304212	3.44266	0.000576023	0.0133785
PJA1	1938.52	3989.6	3386.34	1.04195	0.29951	3.47884	0.000503581	0.0121707
SEC61G	2490.16	5101.78	4333.66	1.03448	0.341105	3.03273	0.0024235	0.0372532
TP53I13	1664.76	3398.08	2888.28	1.02932	0.302274	3.40524	0.000661061	0.0147591
VAX2	63.6137	127.505	108.714	1.02736	0.351656	2.92149	0.0034836	0.0477581
PRIM1	593.132	1208.39	1027.43	1.02666	0.353764	2.9021	0.00370674	0.0493165
GET4	1744.73	3554.21	3022.01	1.02646	0.295338	3.47554	0.000509821	0.0122497
PARPBP	356.301	725.688	617.045	1.02421	0.33922	3.0193	0.00253358	0.038506
SRP54	2551.85	5178.73	4406.12	1.02127	0.312486	3.2682	0.00108235	0.0210661
ROMO1	1694.27	3427.54	2917.76	1.01638	0.28191	3.60534	0.000311746	0.00860736
GSTM3	1902	3847.09	3275	1.01637	0.327504	3.10339	0.0019132	0.0314987
DNAAF5	1219.21	2466.07	2099.35	1.01583	0.25717	3.95004	7.81376e-05	0.00312907
SASS6	467.057	938.682	799.969	1.00604	0.330718	3.04198	0.00235024	0.0364323
PKMYT1	451.632	904.668	771.422	1.00338	0.342007	2.93381	0.0033483	0.0466383
INTS1	7305.53	14605.2	12458.2	0.99941	0.279982	3.56955	0.000357591	0.00944668
CIB2	234.874	467.808	399.298	0.999295	0.317602	3.14637	0.00165308	0.0284678
MCM8	902.119	1779.5	1521.45	0.980594	0.291415	3.36495	0.000765588	0.0164557
ATP1A1-AS1	148.05	291.389	249.23	0.980392	0.32713	2.99695	0.00272693	0.0403502
CPNE1	4671.72	9110.42	7804.92	0.963723	0.288342	3.34229	0.000830914	0.0173606
TIPIN	272.22	530.32	454.408	0.96285	0.303204	3.17558	0.00149537	0.0265678
NUMBL	1922.6	3708.44	3183.19	0.94754	0.317119	2.98796	0.00280845	0.0413443
DROSHA	3259.76	6284.22	5394.67	0.947034	0.261876	3.61635	0.000298791	0.00836407
KIF14	770.125	1484.46	1274.36	0.946764	0.285046	3.32145	0.000895521	0.0183099
TTF2	964.032	1857.08	1594.42	0.945882	0.261513	3.61696	0.000298086	0.00836057
TIMELESS	2228.55	4287.11	3681.65	0.944406	0.28289	3.33842	0.000842554	0.0175132
KCTD1	553.261	1061.41	911.954	0.942629	0.3226	2.92197	0.00347822	0.0477581
LMBRD2	624.313	1199.22	1030.13	0.941168	0.277381	3.39305	0.000691182	0.0152719
TMEM106C	2805.39	5369.62	4615.44	0.936803	0.311654	3.00591	0.00264788	0.0396455
LOC642846	323.58	618.025	531.423	0.933373	0.314547	2.96736	0.00300368	0.0430563
PFN2	7943.68	15151.2	13031.4	0.931416	0.312543	2.98012	0.00288134	0.0419583
RPAP2	705.86	1336.08	1150.72	0.92067	0.222539	4.13711	3.51701e-05	0.00167415
FGD1	1845.59	3473.1	2994.42	0.912281	0.268219	3.40126	0.00067076	0.0149425
DPH5	1096.44	2059.07	1775.94	0.908959	0.26847	3.38569	0.000709983	0.01558
HNF1A	38.0189	115.203	60.9807	0.906069	0.290254	3.12164	0.00179845	0.030073
GZF1	1633.75	3052.71	2635.37	0.901892	0.30042	3.0021	0.0026812	0.0398781
ZFP41	737.17	1371.54	1184.96	0.896906	0.299105	2.99864	0.00271191	0.0401574
LIN7B	171.869	318.46	275.345	0.892646	0.306846	2.9091	0.00362474	0.0486748
NABP2	1301.73	2415.61	2088	0.892346	0.28943	3.08311	0.00204847	0.0329174
ZNF226	799.28	1477.75	1278.2	0.887846	0.298335	2.97601	0.00292028	0.0422509
DBF4B	506.223	931.663	806.533	0.880822	0.276168	3.18944	0.00142547	0.0257335
BZW2	2724.73	5010.41	4338.15	0.878611	0.233082	3.76954	0.00016355	0.00542025
ERCC1	2864.97	5255.95	4552.72	0.875536	0.225252	3.88692	0.000101525	0.00378756
TEFM	322.005	590.689	511.664	0.873974	0.180883	4.83171	1.35368e-06	0.000153491
PDZD11	1379.29	2521.6	2185.62	0.8703	0.297863	2.92181	0.00348002	0.0477581
ZNF473	668.183	1215.84	1054.76	0.86397	0.298047	2.89877	0.00374624	0.0496457
THTPA	1066.49	1937.54	1681.35	0.862518	0.284398	3.03278	0.00242309	0.0372532
ZWILCH	1074.36	1948.07	1691.1	0.859192	0.257102	3.34183	0.000832282	0.0173712
TMEM98	3068.88	5477.62	4769.17	0.836211	0.264389	3.1628	0.00156258	0.0273764
POFUT1	5049.65	8948.06	7801.47	0.825719	0.187691	4.39936	1.08572e-05	0.000660035
KLC2	1340.69	2370.75	2067.79	0.821918	0.234555	3.50416	0.000458042	0.0113492
SMUG1	966.732	1707.5	1489.63	0.821496	0.206649	3.97532	7.02851e-05	0.00288913
UTP6	1853.2	3263.37	2848.62	0.816293	0.221728	3.6815	0.000231863	0.00703067
C12orf57	4483.67	7891.18	6888.97	0.815752	0.280164	2.9117	0.00359472	0.0484448
BCL2L12	814.744	1431.79	1250.31	0.813772	0.258648	3.14625	0.00165378	0.0284678
AARSD1	116.052	203.376	177.692	0.812516	0.278352	2.91902	0.00351131	0.0479057
BLMH	2048.92	3583.51	3132.16	0.806979	0.247048	3.26648	0.00108893	0.0211529
NUBPL	638.412	1116.1	975.604	0.805196	0.2645	3.04421	0.00233289	0.0362929
NT5C3B	1806.03	3133.13	2742.81	0.795062	0.256461	3.10013	0.00193433	0.0317247
COPRS	1246.12	2158.22	1889.96	0.791684	0.168804	4.68998	2.73237e-06	0.000238733
SKIV2L	2951.79	5081.04	4454.79	0.783611	0.247178	3.17022	0.00152322	0.0268969
YKT6	5675.8	9720.2	8530.67	0.776108	0.251768	3.08263	0.00205178	0.0329443
CHID1	3052.67	5218.03	4581.16	0.7735	0.25972	2.9782	0.00289944	0.0420961
FAM220A	1287.69	2198.39	1930.54	0.771808	0.230849	3.34335	0.000827744	0.0173302
XPOT	6866.15	11597.2	10205.7	0.756268	0.238053	3.17689	0.00148862	0.0264711
ZFPL1	1300.42	2194.28	1931.38	0.754781	0.21816	3.45976	0.000540649	0.0128678
NF1	3772.11	6364.38	5601.95	0.754703	0.258757	2.91665	0.00353815	0.0480307
CYHR1	1334.87	2250.44	1981.16	0.754047	0.244768	3.08066	0.00206545	0.0330849
NFS1	1017.77	1709.71	1506.2	0.748071	0.256336	2.91832	0.00351919	0.047927
TMEM14A	937.241	1572.31	1385.53	0.745784	0.255916	2.91418	0.00356625	0.0482747
PSPH	642.989	1078.36	950.31	0.74501	0.246697	3.01995	0.0025282	0.0384817
SNF8	2312.31	3865.06	3408.37	0.741121	0.255131	2.90487	0.00367406	0.049011
SART1	3430.07	5723.28	5048.81	0.738728	0.252493	2.92574	0.00343638	0.0474394
POLD2	3999.89	6667.2	5882.7	0.737104	0.231546	3.18341	0.00145554	0.026113
TIMM9	1042.21	1731.02	1528.43	0.731825	0.245323	2.98311	0.00285336	0.0418027
LRRC59	10089.6	16726.1	14774.2	0.729228	0.22698	3.21274	0.00131474	0.0242333
MPHOSPH9	947.281	1568.73	1385.95	0.72829	0.250878	2.90297	0.00369647	0.0492447
SAE1	5194.09	8602.81	7600.24	0.728016	0.213463	3.4105	0.000648429	0.0145414
ZNF316	3015.39	4977.55	4400.45	0.722998	0.236664	3.05496	0.00225091	0.0353017
PSMD11	3674.48	6037.18	5342.27	0.7162	0.23168	3.09134	0.00199257	0.0323801
EIF2AK1	8263.53	13546.1	11992.4	0.712975	0.197128	3.61681	0.000298252	0.00836057
CCS	1294.08	2120.73	1877.6	0.712872	0.216749	3.28892	0.00100571	0.0199394
DCAKD	1244.08	2036.54	1803.46	0.710955	0.243024	2.92545	0.00343956	0.0474508
PTOV1	4273.04	6992.42	6192.6	0.710587	0.230429	3.08375	0.00204409	0.0328994
TTI1	1635.87	2659.11	2358.15	0.701521	0.229383	3.0583	0.00222597	0.0350443
PREPL	3371	5442.02	4832.89	0.690755	0.205222	3.36589	0.000762977	0.016417
DDX27	3039	4863.17	4326.65	0.678928	0.180402	3.76342	0.000167608	0.0054827
PHF8	2416.64	3864.74	3438.83	0.677649	0.209918	3.22816	0.0012459	0.0234104
CASC3	6052.89	9680.6	8613.63	0.677616	0.215595	3.14301	0.00167219	0.0285774
FBXL18	1238.34	1975.76	1758.87	0.673879	0.207524	3.24723	0.00116533	0.0222304
GOSR2	3267.62	5171.57	4611.58	0.662858	0.186786	3.54875	0.000387071	0.0100853
DHX34	1117.79	1750.63	1564.5	0.646868	0.206006	3.14005	0.00168918	0.028746
CNOT3	2132.33	3335.26	2981.45	0.645616	0.126555	5.10145	3.37053e-07	5.1536e-05
ZFR	5401.78	8442.68	7548.3	0.644337	0.210917	3.05494	0.00225107	0.0353017
NSUN2	4399.32	6850.05	6129.24	0.638911	0.216953	2.94493	0.00323027	0.0453738
RBM10	3665.14	5672.98	5082.44	0.630498	0.214098	2.9449	0.00323055	0.0453738
LZIC	913.255	1412.95	1265.98	0.630128	0.188978	3.3344	0.000854851	0.0176442
WDR77	1772.85	2744.5	2458.72	0.630102	0.161205	3.9087	9.27929e-05	0.00356053
PTGES3	10700.2	16519	14807.6	0.626402	0.178535	3.50857	0.000450524	0.0112676
NELFCD	3358.5	5165.98	4634.36	0.621451	0.189987	3.27102	0.00107159	0.0209166
SIKE1	2989.78	4579.86	4112.19	0.615212	0.171526	3.58669	0.0003349	0.0090013
ATPAF1	2232.52	3414.19	3066.64	0.612652	0.173725	3.52656	0.000420999	0.0107286
CCDC9	1122.98	1713.85	1540.06	0.610142	0.204548	2.98288	0.00285555	0.0418027
LRRC37BP1	722.683	1101.76	990.269	0.608497	0.209002	2.91144	0.00359767	0.0484448
CSTF1	1468.43	2238.39	2011.93	0.608304	0.201502	3.01884	0.00253743	0.038506
DDX56	3457.51	5259.85	4729.75	0.605399	0.193628	3.12662	0.0017683	0.0297583
CDK5RAP1	1139.1	1717.6	1547.45	0.594143	0.184198	3.22557	0.00125724	0.0235389
ACTR5	714.016	1075.57	969.228	0.592545	0.190151	3.11618	0.0018321	0.0304842
PRPF31	3141.7	4733.85	4265.57	0.591564	0.198655	2.97784	0.00290286	0.0420961
HDAC5	5590.41	8406.55	7578.27	0.588826	0.169905	3.46563	0.00052899	0.0126201
AAR2	2666.72	3990.91	3601.44	0.582263	0.183188	3.1785	0.00148039	0.026418
PCBP2	22236.7	33252.2	30012.4	0.580522	0.199295	2.91288	0.00358113	0.0483464
CLPTM1L	6409.4	9578.39	8646.34	0.579631	0.192516	3.01081	0.00260549	0.0392437
IPO4	2611.7	5050.37	3520.35	0.577798	0.198203	2.91519	0.00355474	0.0481512
C1orf56	380.632	763.694	511.221	0.576108	0.193921	2.97084	0.00296987	0.0427233
GNAS	56611.7	84277.6	76140.6	0.574066	0.189972	3.02184	0.00251244	0.0383285
RBM14	2457.89	3654.7	3302.7	0.572351	0.197114	2.90365	0.00368841	0.0491698
ZNF207	5903.84	8769.81	7926.88	0.570785	0.191491	2.98074	0.00287557	0.04191
SRP72	7593.81	11039.9	10026.3	0.539569	0.180995	2.98113	0.00287188	0.04191
CSDE1	32640	47166.5	42894	0.531126	0.180224	2.94704	0.00320834	0.0451877
CSRNP2	2794.92	3960.75	3617.86	0.503306	0.169377	2.97151	0.0029634	0.0426912
GMEB2	1297.87	1835.33	1677.26	0.50007	0.136622	3.66025	0.000251972	0.007435
GANAB	33339.9	46563.3	42674.1	0.481979	0.134497	3.58357	0.00033893	0.0090845
IRF2	2546.6	1907.51	2095.48	-0.417278	0.144025	-2.89726	0.00376434	0.0498202
ARHGEF2	12804.6	8599.25	9836.13	-0.574247	0.184075	-3.11964	0.00181074	0.0302284
RILPL2	2021.79	1273.45	1493.55	-0.666571	0.226075	-2.94845	0.00319376	0.0450749
CSRP1	13337.8	7941.78	9528.83	-0.747961	0.252744	-2.95936	0.00308278	0.0439095
SASH1	8257.54	4895.74	5884.5	-0.754075	0.244475	-3.08447	0.00203917	0.0328464
TRAK1	4084.55	2383.86	2884.06	-0.777246	0.222997	-3.48546	0.000491289	0.0119466
C12orf49	4359.06	2525.51	3064.79	-0.787404	0.261219	-3.01435	0.00257534	0.0389641
WFS1	3210.83	1857.01	2255.19	-0.789712	0.270107	-2.9237	0.00345898	0.0476211
STX7	4576.2	2638	3208.06	-0.794689	0.2412	-3.29473	0.00098517	0.0196673
OBFC1	2129.22	1213.27	1482.67	-0.811022	0.259201	-3.12892	0.00175447	0.029558
PRKAG2	1334.19	760.525	929.25	-0.812089	0.258797	-3.13794	0.0017014	0.0288566
ZDHHC3	5522.04	3141.82	3841.88	-0.813514	0.237167	-3.43013	0.000603303	0.0137899
ANXA11	8355.29	4736.18	5800.63	-0.819098	0.245768	-3.33281	0.00085974	0.0177243
DUSP16	2715.84	1531.1	1879.55	-0.826679	0.25568	-3.23325	0.00122389	0.0230808
CAPN2	18364.6	10339.5	12699.8	-0.828756	0.261361	-3.17093	0.00151952	0.0268551
PRKCD	2663.44	1488.98	1834.41	-0.839315	0.215532	-3.89416	9.85413e-05	0.00371534
IRAK2	743.356	410.703	508.542	-0.855342	0.233556	-3.66226	0.000249998	0.00739841
DPYSL2	13560.5	7430.18	9233.22	-0.868018	0.292557	-2.967	0.00300721	0.0430763
C9orf72	1284.63	699.664	871.712	-0.877717	0.287913	-3.04855	0.0022995	0.0359218
TP53INP1	3444.49	1869.39	2332.65	-0.881814	0.233569	-3.77539	0.000159758	0.0053309
SERPINB1	3844	2085.42	2602.65	-0.882283	0.275157	-3.20647	0.00134375	0.0246106
RASSF2	5302.85	2865.56	3582.41	-0.887955	0.299326	-2.96652	0.00301194	0.0431134
TBC1D9	4574.15	2465.3	3085.55	-0.891833	0.301711	-2.95591	0.00311744	0.0442782
TGFBR2	19100.8	10239.2	12845.6	-0.899518	0.30385	-2.9604	0.00307241	0.0438236
PFKFB2	1385.28	738.252	928.556	-0.908902	0.289834	-3.13594	0.00171305	0.0290055
NFKB2	3204.18	1698.22	2141.15	-0.916404	0.203137	-4.51127	6.44419e-06	0.000457968
CAT	5927.17	3120	3945.64	-0.925764	0.264075	-3.50568	0.000455443	0.0113492
RNF122	832.642	438.06	554.113	-0.926197	0.241379	-3.83711	0.00012449	0.00439704
IFT57	2913.6	1530.68	1937.42	-0.928995	0.314966	-2.9495	0.00318285	0.0450126
SOAT1	4588.82	2398.74	3042.88	-0.936031	0.317711	-2.94617	0.00321731	0.0452508
CFLAR	10569.1	5484.98	6980.32	-0.946328	0.269516	-3.51122	0.000446057	0.0111705
RAB27A	2480.26	1269.52	1625.62	-0.966798	0.312359	-3.09515	0.00196711	0.032148
ARHGDIB	10363.2	5269.49	6767.65	-0.975785	0.2956	-3.30103	0.0009633	0.0193648
NCOA7	3320.15	1676.09	2159.63	-0.986279	0.322376	-3.0594	0.00221779	0.035019
SIGIRR	1146.82	575.379	743.45	-0.995547	0.298746	-3.33242	0.000860929	0.0177308
IRF1	3460.26	1735.15	2242.54	-0.99589	0.288787	-3.44852	0.000563665	0.0131824
CASP1	1769.4	873.017	1136.66	-1.01937	0.340796	-2.99115	0.00277932	0.0410052
CARD6	1279.06	630.825	821.481	-1.02013	0.349552	-2.91838	0.00351852	0.047927
B3GNT5	1336.6	653.245	854.231	-1.03331	0.334763	-3.08669	0.00202398	0.0326538
STOM	14165.1	6867.24	9013.67	-1.04452	0.35043	-2.98069	0.00287596	0.04191
ARHGAP27	3057.35	1482.25	1945.51	-1.04472	0.285663	-3.65719	0.000254999	0.00750241
PRKCE	2193.79	1059.69	1393.25	-1.0497	0.328193	-3.19843	0.00138177	0.0251698
TMBIM4	4925.4	2339.26	3099.89	-1.07376	0.313277	-3.42751	0.000609152	0.0138141
REPS2	571.45	270.648	359.119	-1.07875	0.348607	-3.09446	0.00197174	0.0321654
MVP	9481.68	4463.71	5939.59	-1.08692	0.338388	-3.21205	0.0013179	0.0242693
LMCD1	3578.76	1673.43	2233.82	-1.09631	0.364698	-3.00607	0.00264644	0.0396455
MEIS1	1571.52	726.342	974.925	-1.1131	0.324732	-3.42775	0.000608603	0.0138141
PTPN6	2372.84	1096.14	1471.64	-1.11451	0.359131	-3.10336	0.00191337	0.0314987
TNFAIP8	1381.51	635.48	854.901	-1.12124	0.278518	-4.02572	5.68022e-05	0.0024549
PCED1B	448.98	206.175	277.588	-1.12547	0.358226	-3.14179	0.00167919	0.0286485
LGALS3	14093.9	6450.59	8698.62	-1.12763	0.368673	-3.05862	0.0022236	0.0350343
HHEX	865.983	396.166	534.347	-1.12926	0.300623	-3.75641	0.000172369	0.00560215
MAST4	3307.8	1509.63	2038.51	-1.13155	0.313628	-3.60792	0.000308658	0.00854545
TMC6	2562.66	1163.39	1574.94	-1.13983	0.293665	-3.88139	0.000103862	0.00385341
ABHD17C	1258.15	569.743	772.215	-1.14292	0.355338	-3.21644	0.0012979	0.0240326
CASP10	1348.84	610.512	827.667	-1.14391	0.319657	-3.57854	0.000345518	0.00921214
IL17RE	396.419	179.253	243.125	-1.14451	0.376038	-3.0436	0.00233769	0.0363214
SIPA1L2	3786.61	1709.52	2320.43	-1.14724	0.393435	-2.91595	0.00354608	0.0480662
STAMBPL1	517.895	233.471	317.125	-1.14954	0.381899	-3.01007	0.00261185	0.0393102
RELB	1371.72	617.868	839.591	-1.15106	0.316533	-3.63647	0.000276403	0.00789058
ASAH1	17629.4	7930	10782.8	-1.15263	0.389578	-2.95865	0.00308986	0.0439483
TES	2426.32	1091.09	1483.81	-1.153	0.394777	-2.92063	0.00349329	0.0478217
FAM105A	2235.75	1003.36	1365.82	-1.15565	0.391627	-2.95089	0.00316861	0.0449101
TRIM22	4808.07	2155.29	2935.52	-1.15766	0.322794	-3.58636	0.00033532	0.0090013
LGALS9	3882.58	1733.55	2365.62	-1.16367	0.332132	-3.50362	0.000458978	0.0113524
TIAM1	2812.93	1254.95	1713.18	-1.16442	0.361667	-3.2196	0.0012837	0.0238573
FUT7	68.6741	31.0664	42.1275	-1.16597	0.308715	-3.77686	0.00015882	0.00532438
LMNTD2	94.0439	41.7995	57.1655	-1.16977	0.397634	-2.94184	0.00326269	0.0456725
DENND3	2719.64	1207.99	1652.59	-1.1709	0.374583	-3.12588	0.00177276	0.0297668
LPXN	1577.71	695.935	955.282	-1.18181	0.327887	-3.60433	0.000312961	0.00861731
N4BP2L1	1076.22	473.678	650.897	-1.18463	0.40816	-2.90236	0.00370358	0.049307
FNBP1	3337.74	1466.66	2016.98	-1.18654	0.392599	-3.02228	0.00250876	0.0383013
SYNGR3	61.3969	27.2361	37.2834	-1.18808	0.384017	-3.09383	0.0019759	0.0321748
ECSCR	1094.89	478.096	659.507	-1.19523	0.408517	-2.92578	0.00343594	0.0474394
STX3	2506.54	1094.31	1509.68	-1.19615	0.398386	-3.00248	0.00267791	0.0398781
PLA2G4C	927.98	404.095	558.179	-1.19938	0.404129	-2.9678	0.00299936	0.043025
GGT1	858.647	372.536	515.51	-1.20569	0.400227	-3.01251	0.002591	0.0390838
SLC26A1	227.323	98.3886	136.311	-1.20631	0.325295	-3.70835	0.000208612	0.00653792
CXorf21	340.821	147.084	204.066	-1.21482	0.415758	-2.92193	0.00347865	0.0477581
ARHGAP30	3410.48	1469.64	2040.47	-1.21485	0.382784	-3.17373	0.00150496	0.026621
RASGEF1B	2146.71	924.296	1283.83	-1.21606	0.370746	-3.28004	0.00103794	0.0203583
DLC1	8024.67	3449.71	4795.29	-1.21801	0.393102	-3.09847	0.00194524	0.0318417
CARD11	721.931	308.707	430.244	-1.22698	0.389899	-3.14691	0.00165003	0.0284678
RNF125	1063.62	453.762	633.131	-1.22873	0.422553	-2.90787	0.00363896	0.0487683
ARRB1	5457.53	2317.31	3240.9	-1.23583	0.365146	-3.38448	0.000713136	0.01558
PRDM1	2250.53	951.481	1333.55	-1.24223	0.391297	-3.17464	0.00150021	0.0265835
BATF	320.772	135.469	189.97	-1.24383	0.396302	-3.13859	0.00169764	0.0288413
ATP11A	7301.06	3078.21	4320.22	-1.24606	0.377642	-3.29958	0.000968309	0.0194461
PPP1R13B	1881.56	792.514	1112.82	-1.24738	0.398195	-3.13259	0.00173273	0.0292894
LOC100130476	42.7559	18.07	25.3306	-1.2507	0.411045	-3.04273	0.00234443	0.0363829
CD80	193.592	80.9488	114.079	-1.26137	0.416037	-3.03186	0.00243049	0.0373322
PAG1	3055.38	1271.96	1796.5	-1.2642	0.360762	-3.50425	0.000457894	0.0113492
LST1	817.71	340.515	480.866	-1.26482	0.431389	-2.93198	0.00336805	0.0468163
FAM107B	5744.17	2361.47	3356.38	-1.28252	0.361193	-3.55079	0.00038407	0.010041
LOC730102	1080.76	444.325	631.511	-1.28267	0.378818	-3.38597	0.00070927	0.01558
FILIP1L	6293.07	2580.64	3672.53	-1.28607	0.355727	-3.61535	0.000299945	0.00837316
SLC2A9	285.567	116.803	166.44	-1.29364	0.39953	-3.2379	0.00120413	0.0228279
IER5	3978.41	1621.6	2314.78	-1.29488	0.372011	-3.48077	0.000499974	0.0120995
GAS6	8729.98	3552.39	5075.21	-1.29724	0.412504	-3.14479	0.00166206	0.0284931
CITED2	5905.11	2402.71	3432.83	-1.29724	0.377331	-3.43795	0.000586135	0.0135292
SEMA4A	1006.83	409.754	585.364	-1.29826	0.386831	-3.35614	0.000790376	0.0168094
PSD4	1917.99	775.286	1111.37	-1.30731	0.407457	-3.20847	0.00133444	0.0245068
BTG2	10125.2	4086.47	5862.56	-1.30913	0.448856	-2.9166	0.00353871	0.0480307
SASH3	1879.21	758.327	1088	-1.30985	0.423195	-3.09515	0.00196714	0.032148
UNC13D	2223.85	896.129	1286.64	-1.31163	0.414556	-3.16395	0.00155643	0.0273349
SH3D19	6267.22	2518.07	3620.76	-1.31554	0.392529	-3.35144	0.000803922	0.0169901
CYB5A	4098.51	1644.28	2366.11	-1.31768	0.318445	-4.13785	3.50568e-05	0.00167379
DENND2D	1335.07	535.531	770.691	-1.31864	0.328866	-4.00965	6.08087e-05	0.00258379
HK3	1369.73	547.94	789.644	-1.32265	0.435586	-3.0365	0.00239343	0.0369317
SCARF1	3615.11	1444.25	2082.74	-1.32371	0.427795	-3.09427	0.00197299	0.0321654
PHACTR2	3535.85	1411.4	2036.24	-1.32488	0.374594	-3.53683	0.000404954	0.0104117
CD53	5129.11	2035.69	2945.52	-1.33337	0.424578	-3.14047	0.00168679	0.0287295
IL6R	2403.19	953.534	1379.9	-1.33405	0.390038	-3.42031	0.000625507	0.0141215
NRROS	1012.1	401.543	581.12	-1.33456	0.388044	-3.4392	0.000583443	0.0134887
MREG	850.685	336.783	487.931	-1.3368	0.432772	-3.08894	0.00200874	0.0325128
RLTPR	342.443	135.545	196.398	-1.33757	0.453736	-2.9479	0.00319938	0.0450929
PIK3CD	2480.76	974.803	1417.73	-1.34812	0.379899	-3.54862	0.00038726	0.0100853
SLC39A8	7966.85	3117.22	4543.59	-1.35374	0.463772	-2.91898	0.00351179	0.0479057
CCDC69	2599.71	1016.7	1482.29	-1.3545	0.448674	-3.01889	0.00253704	0.038506
STXBP2	2035.71	796.183	1160.75	-1.35498	0.368462	-3.67739	0.00023563	0.00707697
SERPINB9	1760.55	687.684	1003.23	-1.35625	0.342226	-3.96303	7.40047e-05	0.00301745
DOCK8	3359.11	1312.25	1914.27	-1.35636	0.416281	-3.25828	0.00112089	0.0216279
BTK	1324.39	516.311	753.98	-1.35961	0.43236	-3.14462	0.00166303	0.0284931
MFSD7	645.819	251.628	367.567	-1.36051	0.425765	-3.19545	0.00139611	0.025379
AGPAT9	354.69	138.178	201.858	-1.36301	0.456882	-2.98329	0.00285167	0.0418027
CTSZ	38091.6	14799.8	21650.3	-1.3639	0.46018	-2.96385	0.00303816	0.0434139
CTDSP2	53177.8	20639.4	30209.5	-1.3654	0.442029	-3.08893	0.00200879	0.0325128
NPC2	16807.5	6485.4	9521.31	-1.37386	0.411883	-3.33556	0.000851275	0.0176218
CSRNP1	4956.4	1905.71	2802.97	-1.379	0.4324	-3.18919	0.00142673	0.0257335
NBEAL2	5190.43	1992.05	2932.75	-1.38163	0.351726	-3.92814	8.56047e-05	0.00334788
CD4	12602.7	4835.62	7120.06	-1.382	0.473769	-2.91703	0.00353386	0.0480307
SLAMF8	1702.45	652.236	961.122	-1.38443	0.459637	-3.01201	0.00259526	0.0391189
RIPK3	559.792	214.288	315.907	-1.38642	0.391469	-3.54159	0.000397728	0.0103047
DOK2	1600.09	611.846	902.505	-1.38736	0.406275	-3.41482	0.000638237	0.0143287
SERPING1	16395	6252.17	9235.37	-1.39089	0.451862	-3.07813	0.00208306	0.0333141
N4BP3	1404.54	533.89	789.963	-1.39522	0.39725	-3.5122	0.000444421	0.0111703
SEMA6A	2880.32	1094.16	1619.5	-1.3963	0.444966	-3.13799	0.00170109	0.0288566
PRRG2	108.848	41.3575	61.2076	-1.39653	0.377468	-3.69972	0.000215838	0.00670194
TBC1D2	1941.8	737.423	1091.65	-1.39752	0.323508	-4.3199	1.56103e-05	0.000865556
PHYHD1	441.756	167.519	248.177	-1.39752	0.478387	-2.92132	0.00348549	0.0477581
DOCK2	3257.96	1236.88	1831.32	-1.39759	0.461923	-3.02559	0.00248146	0.0379418
MAP4K1	486.499	184.731	273.486	-1.39969	0.298051	-4.69615	2.65105e-06	0.000235873
GALNT18	2654.16	1003.36	1488.89	-1.40338	0.48111	-2.91696	0.00353462	0.0480307
RAB44	47.6215	18.2046	26.8566	-1.40565	0.470676	-2.98645	0.00282235	0.0414883
GZMK	406.939	153.723	228.198	-1.40593	0.481238	-2.92148	0.0034837	0.0477581
NHLRC4	153.834	57.7768	86.0289	-1.40635	0.357638	-3.93232	8.413e-05	0.00330993
TMC8	1575.88	594.637	883.238	-1.40681	0.395555	-3.55656	0.000375745	0.00986171
CRACR2B	364.248	137.071	203.888	-1.41063	0.400896	-3.51868	0.000433694	0.0109824
EMP2	16575.2	6211.34	9259.53	-1.41601	0.481639	-2.93998	0.00328236	0.045865
TNRC6C-AS1	707.723	265.378	395.48	-1.41657	0.410216	-3.45322	0.000553935	0.0130569
CMTM8	389.588	145.699	217.431	-1.41857	0.42808	-3.31379	0.000920407	0.0186512
RASSF5	2295.02	855.341	1278.77	-1.42454	0.351031	-4.05818	4.94571e-05	0.00221329
HSPA12B	1569.79	583.272	873.425	-1.42848	0.378435	-3.77469	0.000160206	0.00533571
SLC15A3	3511.79	1304.4	1953.63	-1.42901	0.395931	-3.60925	0.000307088	0.00851369
TNFSF13	876.177	323.834	486.288	-1.43663	0.362702	-3.96092	7.46627e-05	0.00302428
ARHGAP18	5003.64	1848.1	2776.2	-1.43694	0.291049	-4.93712	7.92828e-07	0.000101921
FOXP1	2771.81	1023.56	1537.75	-1.43752	0.380767	-3.77533	0.000159797	0.0053309
LTA4H	10115.6	3732.26	5609.72	-1.43854	0.392475	-3.6653	0.000247046	0.00733255
NTNG2	97.5653	36.059	54.1491	-1.43898	0.437191	-3.29143	0.000996782	0.0198012
TFPI	5328.89	1963.68	2953.45	-1.44025	0.464821	-3.09851	0.00194498	0.0318417
TGFBR3	2852.61	1051.03	1580.91	-1.44058	0.486752	-2.95958	0.00308063	0.0439095
MFNG	1623.1	596.954	898.762	-1.44353	0.323505	-4.46214	8.1146e-06	0.000535522
DHCR24	15775	5786.83	8724.52	-1.4468	0.435718	-3.3205	0.000898567	0.0183101
C9orf66	30.1647	11.4091	16.9255	-1.44724	0.39724	-3.64324	0.00026923	0.00776318
EVI2B	3016.31	1105.34	1667.39	-1.44848	0.47963	-3.02001	0.00252769	0.0384817
ARHGAP25	2042.23	748.067	1128.7	-1.44908	0.318726	-4.54648	5.45506e-06	0.000394601
SIK1	7956.6	2910.69	4394.78	-1.45084	0.470553	-3.08325	0.00204751	0.0329174
PIK3IP1	3752	1369.89	2070.51	-1.45358	0.424588	-3.42351	0.000618173	0.0139715
CTSH	12956.5	4704.21	7131.35	-1.46173	0.454403	-3.21682	0.0012962	0.0240232
GUCY1A2	3134.26	1131.93	1720.85	-1.46934	0.444076	-3.30875	0.000937127	0.018914
ALDH2	7870.44	2838.13	4318.22	-1.47151	0.354597	-4.1498	3.32761e-05	0.00160673
CYTIP	1087.8	390.129	595.326	-1.47975	0.468784	-3.15657	0.00159635	0.0277991
SPATA6L	86.7164	31.0587	47.4286	-1.48181	0.421235	-3.51778	0.000435169	0.0109925
MECOM	2231.22	798.701	1220.03	-1.48205	0.479598	-3.0902	0.00200022	0.0324521
CLEC7A	1707.51	609.609	932.52	-1.48633	0.430094	-3.45583	0.000548596	0.0129957
CLECL1	88.237	31.6392	48.2856	-1.48634	0.471942	-3.14941	0.00163602	0.0283189
STX11	981.663	349.091	535.142	-1.49213	0.352325	-4.23509	2.28465e-05	0.0011763
RBPMS	1901.76	675.965	1036.49	-1.49256	0.447575	-3.33478	0.000853668	0.0176442
TOR4A	1705.06	604.629	928.286	-1.4957	0.378169	-3.95511	7.64989e-05	0.00307565
MYO1G	1013.83	359.644	552.053	-1.49622	0.426129	-3.5112	0.00044609	0.0111705
DENND1C	724.496	256.653	394.254	-1.49914	0.359541	-4.16959	3.05146e-05	0.00149848
MAP3K8	1171.69	413.363	636.401	-1.50381	0.431026	-3.48892	0.000484982	0.0118647
ACKR2	108.685	38.3105	59.009	-1.50605	0.51463	-2.92648	0.0034282	0.0474394
LDB2	4048.7	1421.7	2194.35	-1.50975	0.502142	-3.00661	0.00264175	0.0396455
ACVRL1	5400.12	1894.55	2925.6	-1.51116	0.387211	-3.90268	9.51342e-05	0.003616
SGK1	12183.6	4262.8	6592.46	-1.51507	0.49084	-3.0867	0.00202395	0.0326538
CCL4	768.762	269.037	416.015	-1.51523	0.510003	-2.97103	0.00296803	0.0427233
LINC01091	13.4299	4.71409	7.27758	-1.52021	0.521266	-2.91637	0.00354126	0.048033
PDCD1	119.045	41.7627	64.4928	-1.52109	0.443706	-3.42814	0.000607741	0.0138141
ARHGEF3	2881.95	1002.67	1555.4	-1.5232	0.372008	-4.09453	4.2302e-05	0.00192932
BIN2	1602.02	556.226	863.811	-1.52695	0.419003	-3.64425	0.000268172	0.00776318
IL2RB	1523.57	528.42	821.111	-1.52792	0.385695	-3.96146	7.44924e-05	0.00302428
SLC24A4	126.145	43.9368	68.1158	-1.52903	0.459389	-3.32839	0.00087349	0.0179528
HAL	55.4495	19.3826	29.9905	-1.53033	0.514117	-2.97662	0.00291442	0.0421963
LOC100126784	152.833	52.7637	82.1959	-1.53175	0.527118	-2.90589	0.0036621	0.0489505
CCDC13	59.5537	20.7587	32.169	-1.5369	0.412735	-3.72371	0.000196319	0.00623003
ITGA3	5974.15	2058.42	3210.1	-1.53719	0.391371	-3.92771	8.5758e-05	0.00334788
PLEK	3672.44	1264.43	1972.67	-1.53855	0.411139	-3.74217	0.000182437	0.0058726
CELF2	3469.9	1192.58	1862.38	-1.54111	0.428213	-3.59893	0.000319531	0.00874626
DUSP1	44196	15173	23709.2	-1.54241	0.490665	-3.14351	0.00166932	0.0285675
CD83	3658.75	1254.53	1961.65	-1.54428	0.45308	-3.40839	0.000653469	0.0146219
CEBPA	2056.71	705.16	1102.67	-1.54495	0.443307	-3.48506	0.000492021	0.01195
TM4SF1	8161.97	2788.71	4369.08	-1.54932	0.463395	-3.3434	0.000827571	0.0173302
PCAT19	845.41	288.259	452.127	-1.55228	0.448756	-3.45908	0.000542024	0.0128763
HID1	1181.22	401.07	630.527	-1.55887	0.53398	-2.91933	0.00350781	0.0479057
IL15RA	785.659	266.44	419.151	-1.55977	0.357774	-4.35965	1.30271e-05	0.00075771
RASL11A	397.534	134.928	212.165	-1.56058	0.439935	-3.54731	0.000389193	0.0101225
PTAFR	2665.29	902.43	1420.92	-1.56286	0.5204	-3.00318	0.00267173	0.0398547
NCF2	2614.75	884.768	1393.59	-1.56376	0.449075	-3.48217	0.000497362	0.0120652
GCSAM	180.868	61.4009	96.5384	-1.5638	0.493831	-3.16667	0.00154193	0.0271323
BNIPL	194.829	65.9766	103.874	-1.56453	0.483696	-3.23453	0.00121843	0.0230669
ACHE	106.956	59.01	56.9967	-1.56537	0.537195	-2.91397	0.00356869	0.0482754
LURAP1L	874.251	295.18	465.495	-1.56664	0.526665	-2.97465	0.00293327	0.0423478
HLA-DOB	269.153	90.4421	143.004	-1.57686	0.543551	-2.90103	0.00371932	0.0494188
SP140	237.78	179.735	126.393	-1.57716	0.407407	-3.87123	0.000108289	0.0039956
TNS1	21921.3	7333.81	11624.3	-1.57972	0.510624	-3.0937	0.00197675	0.0321748
NUAK2	353.124	118.179	187.281	-1.58221	0.37865	-4.17856	2.93367e-05	0.00144768
SIDT1	279.192	93.41	148.052	-1.58324	0.396652	-3.99151	6.5653e-05	0.00273776
PDE4B	2683.9	894.897	1421.07	-1.58445	0.536718	-2.95211	0.00315612	0.0447645
LIPA	17885.2	5942.43	9455.01	-1.58968	0.426184	-3.73004	0.00019145	0.00610099
LOC101927069	144.698	48.178	76.5662	-1.59129	0.479252	-3.32035	0.000899038	0.0183101
SELPLG	4420.73	1463.41	2333.21	-1.59508	0.457516	-3.48639	0.000489584	0.0119274
CSF2RB	2390.62	790.596	1261.19	-1.59686	0.441631	-3.61582	0.000299403	0.0083696
SOWAHD	106.798	35.1987	56.2573	-1.60271	0.331898	-4.82892	1.37275e-06	0.000154568
APOL3	3068.15	1009.43	1614.94	-1.60378	0.389446	-4.11811	3.81985e-05	0.00178463
BLK	31.5176	122.248	16.6558	-1.60417	0.540116	-2.97004	0.0029776	0.042804
NOSTRIN	1073.06	352.866	564.687	-1.60439	0.480898	-3.33624	0.000849213	0.0175972
GRK5	2756.68	906.55	1450.71	-1.60447	0.455453	-3.52281	0.000427001	0.0108268
KCNJ15	1843.89	604.657	969.139	-1.60892	0.517191	-3.11088	0.00186528	0.0309342
THSD1	1394.52	455.419	731.625	-1.61458	0.421791	-3.82791	0.000129235	0.00451273
C6orf132	393.861	128.253	206.373	-1.62051	0.482609	-3.3578	0.000785643	0.0167618
PLA1A	251.57	81.5509	131.557	-1.62557	0.549693	-2.95723	0.00310421	0.0441214
KIF17	256.232	82.8038	133.812	-1.62682	0.385445	-4.22062	2.43631e-05	0.00123548
CALCRL	6215.99	3593.88	3248.33	-1.62754	0.355283	-4.58098	4.62808e-06	0.000355166
CD79A	121.345	39.3809	63.4881	-1.62815	0.541541	-3.00652	0.00264261	0.0396455
SIRPG	108.269	35.1217	56.6356	-1.62832	0.427963	-3.80482	0.000141906	0.00487921
EOGT	5979.15	1925.31	3117.61	-1.63483	0.519735	-3.14551	0.00165797	0.0284731
PTK6	134.677	43.0125	69.9727	-1.64615	0.476685	-3.45333	0.000553712	0.0130569
ALOX5	2315.19	739.006	1202.59	-1.64799	0.428856	-3.84275	0.000121663	0.00433074
AOC1	38.5143	12.4847	20.1404	-1.65121	0.50926	-3.24236	0.00118544	0.0225501
AIM1L	37.2234	11.8047	19.2808	-1.65335	0.563779	-2.93263	0.00336107	0.0467515
ZBP1	126.841	40.1959	65.6799	-1.66631	0.461514	-3.61052	0.000305579	0.00849519
GATA3	263.902	83.1224	136.293	-1.66793	0.511684	-3.25968	0.00111539	0.0215631
SNX20	360.425	113.419	186.068	-1.67355	0.343061	-4.8783	1.07007e-06	0.000127794
IKZF1	1604.41	503.045	826.975	-1.67414	0.390499	-4.28719	1.80948e-05	0.000976491
LOC100506585	222.164	69.6819	114.53	-1.67739	0.52952	-3.16775	0.00153625	0.0270559
IRF8	2240.9	699.002	1152.5	-1.68124	0.37617	-4.46936	7.84528e-06	0.000524309
LINC01010	12.4873	4.01373	6.50597	-1.68132	0.571145	-2.94376	0.00324247	0.0454463
DUSP2	987.381	307.507	507.47	-1.68359	0.497761	-3.38233	0.000718732	0.0156654
HPR	10.0636	3.16346	5.19292	-1.68448	0.560704	-3.00423	0.00266252	0.0397763
FAM129C	53.4716	16.552	27.4107	-1.69729	0.493916	-3.4364	0.000589507	0.0135822
SLFN12L	53.6389	16.5479	27.457	-1.71204	0.588305	-2.91013	0.0036128	0.0485467
SCIMP	448.708	136.733	228.49	-1.71588	0.484938	-3.53834	0.000402647	0.0103788
SPARCL1	34056.6	10352	17323.9	-1.71802	0.587012	-2.92671	0.00342563	0.0474394
CD27	195.716	59.8074	99.7804	-1.71847	0.404419	-4.24923	2.14504e-05	0.00111465
KCTD16	60.1938	18.3372	30.648	-1.71941	0.472144	-3.6417	0.000270847	0.00777849
PRX	2716.35	823.293	1380.08	-1.72196	0.567153	-3.03616	0.00239615	0.0369453
PDCD1LG2	554.481	167.857	281.57	-1.72378	0.404249	-4.26415	2.00665e-05	0.00106106
SLA2	274.722	83.2835	139.589	-1.72562	0.535862	-3.22026	0.00128074	0.0238242
TNFAIP3	5636.11	1702.6	2859.52	-1.72702	0.367495	-4.69945	2.60867e-06	0.000234003
FUCA1	6507.37	1962.85	3299.47	-1.72925	0.444329	-3.89183	9.94893e-05	0.00373598
PGM5	1072.76	322.98	543.504	-1.73213	0.555519	-3.11803	0.00182064	0.0303185
PDE6B	134.847	40.7786	68.4457	-1.73231	0.334873	-5.17303	2.30322e-07	3.81033e-05
TXK	126.485	38.1314	64.1179	-1.73396	0.485334	-3.57271	0.00035331	0.00935808
GBP5	1450.86	435.466	734.112	-1.73622	0.472512	-3.67445	0.000238365	0.00711676
CLDN9	22.689	6.84738	11.5067	-1.7393	0.560503	-3.10311	0.00191498	0.0314996
CTLA4	130.76	39.1435	66.0895	-1.74166	0.595195	-2.92619	0.0034314	0.0474394
VNN2	277.103	82.9649	140.064	-1.74371	0.543688	-3.20719	0.00134039	0.0245805
STAT4	519.202	375.534	261.788	-1.74959	0.326697	-5.35539	8.53738e-08	1.91455e-05
PTGIR	487.361	144.783	245.541	-1.75229	0.396682	-4.41737	9.99092e-06	0.000620451
TAL1	916.289	418.476	461.354	-1.7541	0.389654	-4.50169	6.7416e-06	0.000472451
ACE	8427.8	2497.02	4241.37	-1.75492	0.535152	-3.27929	0.0010407	0.0203927
EPAS1	50070.5	14796	25170.9	-1.75874	0.582546	-3.01906	0.00253562	0.038506
GSAP	1928.37	569.739	969.336	-1.75919	0.517699	-3.39809	0.000678572	0.0150336
TRAF3IP3	510.928	151.138	256.959	-1.75967	0.430438	-4.08809	4.3494e-05	0.00197712
ACKR4	157.331	46.5565	79.1373	-1.76156	0.559787	-3.14684	0.00165047	0.0284678
NPL	3601.2	1060.69	1807.89	-1.76377	0.526002	-3.35317	0.000798909	0.0169552
LOC200772	29.2891	8.56108	14.6576	-1.76608	0.606249	-2.91313	0.00357824	0.0483464
FUT1	466.164	136.752	233.638	-1.76835	0.48953	-3.61234	0.000303442	0.0084474
ISM1	1936.96	567.528	970.303	-1.77031	0.444135	-3.98597	6.72041e-05	0.00279666
KMO	377.518	110.326	188.912	-1.77605	0.526596	-3.37269	0.000744376	0.0161199
RPS6KA2	6866.08	2002.5	3432.97	-1.77777	0.372567	-4.77168	1.82691e-06	0.000189205
PTPRC	8152.49	2369	4070.03	-1.78307	0.423328	-4.21202	2.531e-05	0.00128028
SLC40A1	23983.4	6958.98	11966.2	-1.78511	0.509058	-3.50669	0.000453712	0.0113332
NR2F1	4021.73	1166.81	2006.49	-1.7855	0.435674	-4.09824	4.16301e-05	0.00190526
MACC1	369.779	107.168	184.406	-1.78892	0.55311	-3.23429	0.00121946	0.0230669
ARHGEF26	1741.42	503.754	867.773	-1.78949	0.472484	-3.7874	0.000152234	0.00516392
DPEP2	576.344	166.132	286.783	-1.79548	0.45343	-3.95978	7.50192e-05	0.00302428
TEK	2967.53	851.686	1473.99	-1.80089	0.604574	-2.97878	0.00289402	0.0420822
TCTEX1D1	125.745	36.1309	62.4879	-1.80346	0.587731	-3.06851	0.00215129	0.0341348
GPR55	62.7076	18.0907	31.2133	-1.80604	0.527491	-3.42384	0.000617437	0.0139706
TMPRSS6	73.1165	20.983	36.3164	-1.80755	0.534077	-3.38443	0.00071327	0.01558
NUGGC	59.3181	17.1258	29.5353	-1.80937	0.496659	-3.64308	0.000269394	0.00776318
NLRC3	838.267	238.962	415.228	-1.81147	0.383673	-4.7214	2.34227e-06	0.000220811
LINC00636	9.98168	2.96672	5.02994	-1.81198	0.568752	-3.18589	0.00144309	0.0259357
IL15	360.152	180.014	178.148	-1.81349	0.391661	-4.63024	3.65234e-06	0.000298157
MGAT3	694.657	451.506	343.552	-1.81661	0.574277	-3.1633	0.00155993	0.0273536
ESYT3	978.584	276.529	483.015	-1.82344	0.520575	-3.50275	0.000460475	0.0113755
LILRA6	247.779	70.1943	122.425	-1.82441	0.58126	-3.13872	0.00169686	0.0288413
PHF24	56.4572	16.1452	28.0017	-1.82572	0.434861	-4.19839	2.6882e-05	0.00134965
CD8B	182.551	51.6895	90.1781	-1.82738	0.624838	-2.92456	0.00344938	0.0475539
STAP2	643.642	181.307	317.288	-1.82739	0.567271	-3.22137	0.0012758	0.0238012
WDFY4	2296.79	645.515	1131.18	-1.83161	0.49568	-3.69516	0.000219751	0.00677136
METTL21B	4584.28	1286.88	2256.7	-1.83254	0.621538	-2.94841	0.00319418	0.0450749
PTPN7	1142.64	320.454	562.275	-1.83504	0.369831	-4.96183	6.98325e-07	9.15214e-05
PCDHGA11	365.345	101.762	179.287	-1.84722	0.548287	-3.36906	0.000754238	0.0162811
LSR	1222.95	339.656	599.448	-1.8483	0.402246	-4.59495	4.32851e-06	0.000336009
SPINT2	3504.52	969.157	1714.85	-1.85448	0.476638	-3.89075	9.99344e-05	0.00373843
CLDN23	432.008	119.38	211.329	-1.85494	0.48686	-3.81001	0.000138962	0.00478611
ACSL5	2121.76	585.593	1037.41	-1.85765	0.403934	-4.5989	4.24719e-06	0.000333802
FMO5	828.269	228.515	404.914	-1.85863	0.610539	-3.04424	0.00233271	0.0362929
CYP27A1	5308.57	1456.91	2589.75	-1.86553	0.554714	-3.36304	0.000770887	0.0164993
GDF15	855.155	706.992	416.346	-1.87309	0.565187	-3.3141	0.000919394	0.0186494
KIAA1324	330.638	90.4078	161.064	-1.87383	0.557109	-3.36349	0.000769645	0.0164902
LCP1	18655.6	5075.56	9069.68	-1.878	0.440791	-4.26053	2.03943e-05	0.00107192
MEGF6	3741.04	1017.78	1818.74	-1.87832	0.41925	-4.4802	7.45733e-06	0.000507664
CCR5	829.483	225.047	402.822	-1.88391	0.378775	-4.97368	6.56923e-07	8.89845e-05
TTC39A	287.394	77.9179	139.529	-1.88438	0.463561	-4.06501	4.80295e-05	0.00215897
TREM1	747.879	476.379	362.229	-1.89283	0.62242	-3.04108	0.00235731	0.0365038
TRIB1	4037.21	1087.06	1954.75	-1.8933	0.373607	-5.06763	4.02806e-07	5.97782e-05
SLC15A2	990.328	265.954	479.005	-1.89716	0.534124	-3.55191	0.00038245	0.0100116
PCYT1B	209.916	56.2279	101.43	-1.90099	0.64019	-2.96941	0.00298368	0.042861
PAMR1	2584.04	691.104	1247.85	-1.90248	0.608001	-3.12908	0.00175356	0.029558
HLA-DQA1	11147.2	2970.83	5375.65	-1.9078	0.600422	-3.17743	0.00148586	0.0264711
LOC102724297	64.8992	17.4982	31.4397	-1.90896	0.432604	-4.41271	1.02085e-05	0.000630088
FCMR	423.378	112.672	204.056	-1.91084	0.440979	-4.33319	1.46964e-05	0.000835539
P2RX1	226.581	60.0584	109.036	-1.91833	0.542575	-3.53561	0.000406831	0.0104467
OR52N4	13.4615	3.50842	6.4358	-1.92134	0.65355	-2.93985	0.0032837	0.045865
MAP3K9	399.853	105.587	192.136	-1.92206	0.645377	-2.9782	0.00289946	0.0420961
LOC101928304	31.3359	8.34125	15.1044	-1.92649	0.655768	-2.93776	0.00330593	0.0460798
SNX31	8.18316	2.14666	3.92211	-1.92855	0.655568	-2.9418	0.00326313	0.0456725
LILRB3	785.247	205.955	376.335	-1.93212	0.472976	-4.08502	4.40725e-05	0.00199891
SLC16A6	509.5	133.524	244.105	-1.93235	0.643912	-3.00095	0.00269137	0.0399704
CYP4F22	15.6677	4.09677	7.49997	-1.93242	0.59897	-3.22624	0.00125429	0.0235163
DAPP1	493.818	129.663	236.767	-1.93286	0.383024	-5.04632	4.50409e-07	6.58739e-05
GATA2	1950.07	510.272	933.741	-1.93423	0.649552	-2.97779	0.00290332	0.0420961
LMTK3	127.86	33.4435	61.2129	-1.93437	0.45987	-4.20634	2.59544e-05	0.0013096
GOLGA7B	450.259	117.685	215.501	-1.9369	0.531549	-3.64387	0.000268564	0.00776318
JAKMIP1	64.5304	16.9347	30.9334	-1.93873	0.43277	-4.47982	7.47045e-06	0.000507664
FMO3	410.142	106.755	195.987	-1.94391	0.635789	-3.05747	0.00223211	0.0351019
SLCO4A1	597.115	154.928	284.983	-1.94666	0.540088	-3.60434	0.00031295	0.00861731
FGR	1856.45	481.917	886.191	-1.94678	0.341233	-5.70512	1.16259e-08	4.51241e-06
TRG-AS1	168.299	43.7322	80.3694	-1.94771	0.414759	-4.69601	2.65288e-06	0.000235873
PTPRCAP	681.807	177.003	325.475	-1.94777	0.473713	-4.11172	3.92722e-05	0.00181796
SAMD3	190.528	49.3015	90.8388	-1.95066	0.413947	-4.71234	2.4489e-06	0.000225289
HLA-DQB1	14185.5	3666.89	6760.61	-1.95184	0.571074	-3.41784	0.000631199	0.0142182
CDK4	51177.8	13167.5	24347	-1.95851	0.666058	-2.94044	0.00327745	0.0458411
CD48	1337.26	343.729	635.945	-1.9612	0.356813	-5.49643	3.87546e-08	1.05701e-05
HID1-AS1	31.0843	7.83422	14.6725	-1.96343	0.65444	-3.00016	0.00269836	0.0400239
LAIR2	18.2057	4.60948	8.60837	-1.96729	0.614195	-3.20303	0.0013599	0.0248163
CFP	267.21	68.3854	126.863	-1.96849	0.444943	-4.42414	9.68289e-06	0.000605046
CTSS	17593.3	4495.47	8347.77	-1.96852	0.500094	-3.93631	8.2745e-05	0.00326818
ACAP1	733.841	187.074	347.888	-1.97399	0.427215	-4.62059	3.82645e-06	0.000307259
RBM47	2309.31	587.76	1094.1	-1.97438	0.456031	-4.32949	1.49455e-05	0.000843815
PACSIN1	96.0453	24.5599	45.585	-1.97574	0.633397	-3.11927	0.00181297	0.0302407
AKR1C1	703.426	178.421	332.834	-1.97986	0.594379	-3.33098	0.000865406	0.0178048
CD207	63.5687	93.0957	30.1942	-1.98082	0.42312	-4.68146	2.84842e-06	0.000246737
GCNT2	826.388	209.285	390.786	-1.98112	0.518746	-3.81906	0.000133961	0.00465359
CACNA1D	681.517	172.436	322.166	-1.98238	0.62551	-3.16922	0.00152849	0.026966
ABCC6	492.29	124.352	232.569	-1.98429	0.675178	-2.93891	0.00329365	0.0459722
CCR8	24.6422	6.2383	11.6512	-1.98475	0.633482	-3.13308	0.00172985	0.0292653
KLRC1	38.228	114.287	18.0063	-1.99258	0.479025	-4.15966	3.18723e-05	0.00155007
SLC1A7	154.181	38.9201	72.8205	-1.99473	0.624408	-3.19459	0.00140031	0.0254158
TSTD1	395.271	98.7931	185.993	-2.00174	0.545881	-3.667	0.000245414	0.00730559
SOWAHB	48.4898	12.1259	22.8212	-2.00386	0.459773	-4.35837	1.31034e-05	0.000759962
TAGAP	1337.97	332.535	628.252	-2.0094	0.445746	-4.50794	6.54611e-06	0.000463113
APOBEC3H	46.5312	11.6797	21.9301	-2.01179	0.505343	-3.98103	6.86167e-05	0.00283789
F11R	6520.89	1616.73	3059.13	-2.01212	0.376794	-5.34011	9.28896e-08	1.99357e-05
SLC46A2	213.875	53.1529	100.424	-2.01348	0.470235	-4.28185	1.85347e-05	0.00099227
CLIC2	1655.16	409.3	775.729	-2.01613	0.448457	-4.49571	6.93387e-06	0.000478607
TLR10	116.942	29.1037	54.9385	-2.01957	0.460624	-4.38443	1.1629e-05	0.000692352
ZNF750	94.0006	23.2256	44.0418	-2.02184	0.563325	-3.58912	0.000331797	0.00895276
TSFM	8516.6	2096.99	3985.11	-2.02185	0.65772	-3.07404	0.00211184	0.0336677
HSD17B6	745.454	183.379	348.695	-2.02387	0.488989	-4.13889	3.48988e-05	0.00167307
KLHL6	1989	487.473	929.099	-2.02896	0.524385	-3.86922	0.000109184	0.00400917
AMICA1	1608.41	393.982	751.167	-2.03	0.480805	-4.22208	2.42056e-05	0.00123059
RAB17	443.788	108.579	207.17	-2.03132	0.653643	-3.1077	0.00188552	0.031142
LINC00877	23.0682	5.71159	10.8165	-2.03176	0.633713	-3.20612	0.00134536	0.0246178
C6orf165	81.8804	20.0433	38.2307	-2.03315	0.568346	-3.57731	0.00034715	0.00924343
KIT	1866.32	455.95	870.764	-2.0332	0.519244	-3.91569	9.0147e-05	0.00347468
NCF1C	266.51	65.1616	124.382	-2.03409	0.605939	-3.35692	0.000788154	0.0167799
CAV2	6487.02	1582.31	3024.87	-2.03546	0.462945	-4.39676	1.09878e-05	0.00066403
B3GNT8	332.159	81.2807	155.068	-2.03625	0.39664	-5.13375	2.84026e-07	4.44379e-05
LOC731424	67.4347	16.5501	31.5162	-2.0368	0.601692	-3.38512	0.000711462	0.01558
IL12A-AS1	7.51482	1.7443	3.44151	-2.03711	0.683244	-2.98152	0.00286818	0.0418995
SLC16A11	72.1794	17.644	33.6838	-2.03759	0.487017	-4.18382	2.8665e-05	0.00142851
LY9	223.422	54.7207	104.339	-2.03864	0.389274	-5.23703	1.63185e-07	2.86397e-05
RBP5	161.686	39.4998	75.4369	-2.0419	0.524838	-3.89054	0.000100023	0.00373843
USP30-AS1	40.3723	10.0668	18.9802	-2.04491	0.496892	-4.11541	3.86495e-05	0.00180153
LINC00312	372.063	89.2875	172.457	-2.06029	0.546507	-3.76992	0.0001633	0.00542025
CTF1	225.545	54.173	104.577	-2.06241	0.518183	-3.98007	6.88948e-05	0.00284356
CAV1	21237.3	5060.07	9818.07	-2.06938	0.479885	-4.31225	1.61604e-05	0.00088153
IL32	3420.2	813.906	1580.46	-2.07131	0.473967	-4.37015	1.24158e-05	0.000728456
KRTCAP3	153.245	36.3707	70.7455	-2.0766	0.453246	-4.58163	4.61372e-06	0.000355166
ENAM	26.8851	6.47663	12.4791	-2.07682	0.657105	-3.16057	0.00157463	0.027492
SEPT1	419.695	99.7173	193.828	-2.07707	0.479249	-4.33402	1.46411e-05	0.000834751
LINC01558	66.2733	15.7726	30.6257	-2.07752	0.541462	-3.83686	0.000124615	0.00439704
CORO2A	595.107	140.911	274.498	-2.0791	0.456324	-4.55619	5.20897e-06	0.000384834
KLHL32	22.633	5.4365	10.4943	-2.08744	0.591022	-3.53192	0.00041255	0.01058
GIPC2	311.517	73.1675	143.27	-2.08966	0.609027	-3.43114	0.000601046	0.0137539
EGOT	13.272	3.04232	6.05104	-2.09087	0.701744	-2.97953	0.00288687	0.0420084
KIR3DX1	9.11799	2.08596	4.1542	-2.09541	0.721324	-2.90495	0.00367311	0.049011
RASSF9	286.278	67.0331	131.517	-2.09668	0.460363	-4.55442	5.25308e-06	0.000384834
ACTR3C	53.5902	12.5676	24.6331	-2.09763	0.707769	-2.96373	0.00303938	0.0434139
CD300LF	575.267	134.334	264.02	-2.10103	0.428207	-4.90659	9.26754e-07	0.000114753
ZNF80	21.4292	4.98771	9.82345	-2.10341	0.653179	-3.22027	0.00128071	0.0238242
DDC	10.0202	2.2987	4.56972	-2.1057	0.685134	-3.07342	0.00211622	0.0337109
EFCC1	799.824	185.659	366.295	-2.10729	0.577689	-3.6478	0.000264498	0.00768751
SIT1	187.837	43.7072	86.0982	-2.10878	0.558209	-3.77776	0.000158247	0.00532438
APOC1	5683.3	1316.09	2600.56	-2.11067	0.551278	-3.82869	0.000128829	0.00451273
SPATA12	31.0414	7.23743	14.2386	-2.11428	0.621954	-3.39941	0.000675315	0.0150274
CD226	160.105	37.0845	73.267	-2.1146	0.511056	-4.1377	3.50797e-05	0.00167379
IGSF6	1120.74	258.874	512.364	-2.11496	0.460632	-4.59142	4.40237e-06	0.000340433
TMEM232	47.5698	11.0531	21.7933	-2.11527	0.684743	-3.08914	0.00200738	0.0325128
TBC1D10C	839.094	193.675	383.504	-2.11685	0.453324	-4.66963	3.01746e-06	0.000256968
CXCL9	2399.67	552.535	1095.81	-2.1188	0.656072	-3.22952	0.00123999	0.0233458
CCDC114	161.731	37.0451	73.7176	-2.12566	0.595491	-3.5696	0.000357528	0.00944668
DRAM1	3873.4	877.375	1758.56	-2.14279	0.269169	-7.96078	1.70964e-15	3.45057e-11
GRAP2	358.05	81.2668	162.674	-2.14349	0.478918	-4.4757	7.61598e-06	0.000514092
PLA2G7	1736.84	393.097	788.316	-2.1438	0.641857	-3.34	0.000837794	0.0174501
RHOV	55.5682	12.5867	25.2283	-2.14411	0.630896	-3.39852	0.000677524	0.0150336
SLAMF7	1692.85	382.701	768.04	-2.14516	0.655174	-3.27418	0.00105968	0.0207444
CCSER1	75.9259	17.2814	34.5298	-2.14697	0.54129	-3.9664	7.29659e-05	0.00298112
PON3	220.146	49.7303	99.8525	-2.1471	0.639521	-3.35736	0.000786897	0.0167708
ITGAL	2149.44	482.891	973.051	-2.15505	0.452806	-4.75931	1.94256e-06	0.000198013
PDE1C	444.645	99.7505	201.19	-2.15595	0.572797	-3.76389	0.000167289	0.00548115
EPHA1-AS1	33.3392	7.47927	15.0851	-2.15806	0.654127	-3.29915	0.000969778	0.0194563
LRRTM2	200.809	44.8355	90.71	-2.16013	0.616332	-3.50481	0.000456935	0.0113492
CCRL2	795.408	177.258	359.067	-2.16639	0.463486	-4.67413	2.95207e-06	0.000254622
GBP1P1	79.9091	17.9467	36.1709	-2.16688	0.588434	-3.68246	0.000230996	0.00703067
P2RY14	434.384	96.5456	195.91	-2.16909	0.665151	-3.26105	0.00111	0.0214795
WDR63	119.832	26.7204	54.1062	-2.17098	0.602466	-3.6035	0.000313966	0.00863321
ADGRG5	121.872	26.8879	54.8243	-2.18409	0.456684	-4.7825	1.73131e-06	0.000182948
TFCP2L1	807.945	177.653	363.033	-2.18498	0.580224	-3.76576	0.000166045	0.00544924
GVINP1	895.405	196.592	402.126	-2.18786	0.440397	-4.96792	6.76749e-07	8.98607e-05
TRIM29	130.96	28.6536	58.7437	-2.19224	0.671034	-3.26696	0.00108708	0.0211373
PDE6A	96.2047	21.1079	43.1952	-2.1925	0.698844	-3.13733	0.00170495	0.0288926
CHST4	14.1089	3.20886	6.41475	-2.19256	0.635976	-3.44755	0.000565692	0.0132056
GZMH	214.417	46.8591	96.141	-2.19809	0.600373	-3.66122	0.00025102	0.00741777
TNFSF10	6598.33	1436.21	2954.48	-2.19995	0.495921	-4.43608	9.16103e-06	0.00058435
PLIN5	133.632	29.0186	59.7873	-2.21003	0.714816	-3.09175	0.00198983	0.0323615
LINC00842	54.6188	11.8025	24.3955	-2.21319	0.601188	-3.68135	0.000231998	0.00703067
CCL5	2230.84	480.58	995.363	-2.21554	0.386452	-5.73304	9.86472e-09	4.15068e-06
GJA5	3341.95	717.894	1489.68	-2.21897	0.764781	-2.90145	0.00371443	0.0493862
GATA6	876.872	188.241	390.78	-2.22066	0.760791	-2.91888	0.00351288	0.0479057
FANK1	85.6695	18.5983	38.3251	-2.22369	0.576606	-3.85652	0.000115015	0.00416011
GBP4	5026.92	1076.02	2238.05	-2.22404	0.49721	-4.47304	7.71139e-06	0.000517073
IL2RG	2091.86	447.981	931.475	-2.22431	0.301958	-7.36626	1.75478e-13	1.18055e-09
ADH6	14.6658	3.13976	6.52976	-2.2273	0.664491	-3.35189	0.000802616	0.0169803
ELFN2	72.9111	15.6601	32.4986	-2.22787	0.613183	-3.63329	0.00027983	0.00796588
PCSK9	384.332	81.9156	170.862	-2.22943	0.738761	-3.0178	0.00254618	0.0386097
BIK	40.8908	8.70652	18.1725	-2.23036	0.632427	-3.52667	0.000420828	0.0107286
GNA14	453.932	96.3386	201.513	-2.23606	0.401277	-5.57235	2.51331e-08	7.95061e-06
METTL1	7764.58	1642.77	3443.3	-2.24063	0.670353	-3.34246	0.000830394	0.0173606
AQP3	2159.85	457.142	957.94	-2.24092	0.633128	-3.53944	0.00040098	0.0103491
RAB37	327.771	69.3519	145.358	-2.2439	0.506312	-4.43185	9.34284e-06	0.000591118
ILDR1	154.489	32.4679	68.3565	-2.24586	0.691071	-3.24982	0.00115477	0.0220499
KIAA1804	290.877	61.4299	128.914	-2.24631	0.531384	-4.22729	2.36527e-05	0.00121163
CECR1	6206.76	1303.61	2745.71	-2.25158	0.505658	-4.45277	8.47696e-06	0.00055013
PPARGC1A	319.394	66.9396	141.191	-2.25609	0.512202	-4.40469	1.05934e-05	0.0006496
ENPP3	65.2188	13.6394	28.8098	-2.2643	0.394671	-5.73719	9.62614e-09	4.15068e-06
MYO7B	199.484	41.216	87.7654	-2.27021	0.661125	-3.43387	0.00059504	0.0136629
MFSD4	329.054	68.1614	144.895	-2.27057	0.526404	-4.31337	1.60786e-05	0.000879444
SCG3	35.1222	7.27794	15.4674	-2.27194	0.61346	-3.70348	0.000212661	0.00662366
CCL2	2869.03	593.232	1262.59	-2.27425	0.632853	-3.59364	0.000326089	0.00884604
SLCO2A1	5528.62	1137.87	2429.26	-2.28062	0.712294	-3.2018	0.0013657	0.0248996
ANTXRLP1	9.62314	2.00209	4.24357	-2.28975	0.6508	-3.51836	0.000434225	0.0109824
S1PR4	335.018	68.6547	146.997	-2.29072	0.506102	-4.5262	6.00529e-06	0.000429804
CXorf65	20.8204	4.34443	9.19031	-2.29359	0.749123	-3.0617	0.00220087	0.0347848
FAM84B	1854.55	378.192	812.416	-2.29439	0.597908	-3.83736	0.000124364	0.00439704
SAMD12	547.742	111.64	239.905	-2.29546	0.75841	-3.02668	0.00247258	0.0378923
CCND2	3196.63	650.707	1399.51	-2.2961	0.530683	-4.32669	1.51367e-05	0.000846399
HYDIN	316.473	64.2946	138.465	-2.30067	0.692866	-3.32052	0.000898502	0.0183101
SGPP2	77.9716	15.971	34.2065	-2.30494	0.67006	-3.4399	0.000581927	0.0134845
MALL	342.732	69.3349	149.746	-2.30709	0.534716	-4.3146	1.59891e-05	0.000879313
HCAR3	107.334	21.7787	46.9419	-2.30796	0.702758	-3.28415	0.00102292	0.0201421
PRF1	844.589	170.192	368.544	-2.31293	0.536158	-4.3139	1.604e-05	0.000879444
CXCR3	212.941	42.9187	92.9252	-2.31883	0.514532	-4.50667	6.58529e-06	0.000463113
ACSM1	15.2807	3.06658	6.65896	-2.32047	0.698105	-3.32396	0.00088749	0.0181677
TNFSF14	173.207	34.8302	75.5292	-2.32398	0.525847	-4.41949	9.89322e-06	0.00061628
OSR1	654.089	130.633	284.591	-2.32647	0.613462	-3.79236	0.000149221	0.00508738
BTNL8	27.5683	5.44945	11.955	-2.32899	0.716311	-3.25137	0.0011485	0.0220134
PACRG	57.0379	11.4407	24.8517	-2.32927	0.651195	-3.57692	0.000347663	0.0092449
NCR3	52.3517	10.3385	22.6953	-2.33064	0.426537	-5.46411	4.65241e-08	1.22428e-05
TPSAB1	1461.7	290.013	634.628	-2.33411	0.766704	-3.04434	0.00233193	0.0362929
HCAR2	206.58	41.0234	89.7164	-2.33586	0.689643	-3.38706	0.00070647	0.0155493
TMC4	673.092	133.276	292.045	-2.33754	0.49918	-4.68277	2.83027e-06	0.000246222
PAQR5	419.25	613.305	181.866	-2.3382	0.508618	-4.59717	4.28278e-06	0.0003349
IRF4	311.206	61.7021	135.086	-2.33948	0.613196	-3.81523	0.000136056	0.00470209
DPCR1	90.7634	18.0622	39.4449	-2.34112	0.754111	-3.10448	0.00190612	0.0314307
ZAP70	760.652	150.071	329.653	-2.34302	0.481498	-4.8661	1.13823e-06	0.000132791
LOC100996286	30.4399	6.09616	13.2561	-2.34748	0.690117	-3.40157	0.000669999	0.0149421
CD69	716.101	140.748	309.969	-2.34756	0.524723	-4.4739	7.6805e-06	0.000516718
FXYD2	6.1632	1.25797	2.70068	-2.34862	0.803563	-2.92275	0.00346952	0.0477336
KRT18	3199.9	628.253	1384.62	-2.34878	0.672815	-3.49097	0.000481274	0.0117883
ECT2L	82.5063	16.2428	35.7321	-2.35235	0.692223	-3.39826	0.000678159	0.0150336
XKRX	70.5949	13.7713	30.4841	-2.35709	0.731244	-3.22341	0.00126676	0.0236951
FCN1	829.303	162.052	358.302	-2.35738	0.630453	-3.73919	0.000184617	0.00591833
RFPL1S	155.105	30.285	66.9967	-2.3576	0.441641	-5.33827	9.38362e-08	1.99357e-05
NEBL	1954.14	381.143	843.789	-2.35818	0.663485	-3.55423	0.00037909	0.00993658
SLC22A3	818.088	159.466	353.178	-2.36051	0.80676	-2.92591	0.00343449	0.0474394
CD3E	771.333	149.914	332.684	-2.36486	0.589291	-4.01307	5.99351e-05	0.00255744
DNALI1	622.537	120.949	268.475	-2.36667	0.429403	-5.51153	3.55718e-08	1.0125e-05
DNAJB13	32.7288	6.36723	14.1206	-2.36857	0.698741	-3.38977	0.000699525	0.0154216
FASLG	101.595	19.8274	43.8767	-2.36999	0.60865	-3.89384	9.86683e-05	0.00371534
CASS4	818.69	158.432	352.626	-2.37021	0.547895	-4.32603	1.51819e-05	0.000846455
CCR7	356.185	69.0693	153.515	-2.37043	0.656706	-3.60958	0.000306691	0.00851369
ALDH1A2	835.085	161.33	359.493	-2.37267	0.729185	-3.25386	0.00113848	0.0218629
TMEM163	356.85	68.7571	153.49	-2.37571	0.582153	-4.0809	4.48624e-05	0.00203017
LGALS2	150.95	29.1562	64.978	-2.37575	0.497641	-4.77402	1.80582e-06	0.000188844
TMEM45B	107.226	20.666	46.1248	-2.38081	0.648089	-3.67359	0.000239171	0.00713025
MCF2L-AS1	24.7076	4.73501	10.6093	-2.38103	0.7581	-3.14078	0.00168497	0.0287227
FUT9	7.99536	1.59993	3.48094	-2.38663	0.814539	-2.93004	0.00338922	0.0470782
CCDC141	313.812	59.997	134.648	-2.38717	0.625987	-3.81344	0.000137044	0.00472813
SPEF1	57.1673	10.9854	24.5683	-2.38745	0.712611	-3.35029	0.000807261	0.0170428
ATP6V0A4	23.4218	4.60038	10.1361	-2.38967	0.650274	-3.67486	0.000237979	0.00711574
CCR6	183.728	35.2721	78.9357	-2.39097	0.53585	-4.46202	8.11919e-06	0.000535522
CLDN7	1286.34	244.321	550.798	-2.39658	0.409633	-5.85056	4.89928e-09	2.4566e-06
S100A12	50.3142	29.0335	21.6131	-2.40212	0.796674	-3.01519	0.0025682	0.0388852
LOC100506314	91.8566	17.5064	39.3741	-2.40673	0.444653	-5.41259	6.2118e-08	1.50548e-05
ITGAD	319.526	60.2535	136.51	-2.40717	0.816179	-2.94932	0.00318476	0.0450126
CLEC9A	46.9668	28.7463	20.0756	-2.40848	0.54267	-4.4382	9.07152e-06	0.000582564
ABCA3	9375.38	1763.4	4002.22	-2.41053	0.780494	-3.08846	0.00201195	0.0325377
IFNG-AS1	19.9414	3.79162	8.54154	-2.41482	0.79106	-3.05264	0.00226835	0.0355451
HDC	288.411	54.2087	123.092	-2.41507	0.674533	-3.58035	0.000343134	0.00917632
POU5F1B	52.4395	9.92855	22.4318	-2.41551	0.772725	-3.12596	0.00177227	0.0297668
CPNE9	44.5399	8.42315	19.0457	-2.41818	0.68494	-3.5305	0.000414777	0.0106102
ICAM1	10999	2051.04	4682.78	-2.42299	0.422644	-5.73293	9.8713e-09	4.15068e-06
ERP27	256.349	47.7089	109.074	-2.42951	0.540836	-4.49214	7.05098e-06	0.000484048
TESPA1	254.447	47.3569	108.266	-2.43204	0.461548	-5.26931	1.36938e-07	2.54809e-05
SGSM1	211.25	39.1605	89.7751	-2.43336	0.584365	-4.16411	3.1257e-05	0.00152751
ADRB2	567.669	105.166	241.196	-2.43439	0.503459	-4.83534	1.32921e-06	0.000152429
CXCL3	348.164	64.3599	147.832	-2.43842	0.6503	-3.74968	0.00017706	0.00572692
PAPPA2	106.934	42.4453	45.2392	-2.44714	0.708805	-3.45248	0.000555454	0.0130569
DCDC2	147.743	27.0162	62.5241	-2.44842	0.709654	-3.45016	0.000560254	0.0131331
TMEM139	234.152	42.9122	99.1593	-2.44942	0.508667	-4.81537	1.46928e-06	0.000162937
CD22	783.733	143.158	331.562	-2.45398	0.689147	-3.56089	0.000369596	0.00972089
TMEM132D	59.181	10.6857	24.949	-2.45708	0.73384	-3.34826	0.000813218	0.0170971
MAPK4	171.202	31.1723	72.3574	-2.46001	0.77128	-3.18952	0.00142512	0.0257335
TMEM100	3804.58	690.386	1606.32	-2.46222	0.786195	-3.13182	0.00173728	0.0293418
PKNOX2	775.012	140.563	327.165	-2.46332	0.69096	-3.56506	0.000363771	0.00958484
NKG7	624.152	113.283	263.538	-2.46445	0.467116	-5.27588	1.3212e-07	2.49212e-05
KCNH6	17.7086	3.17546	7.44993	-2.46465	0.719263	-3.42664	0.000611105	0.0138428
SPN	1530.43	277.293	645.863	-2.46597	0.466591	-5.28509	1.25645e-07	2.41515e-05
KLRB1	359.83	65.0336	151.738	-2.46819	0.72224	-3.41741	0.000632189	0.0142246
RARRES2	2816.28	509.022	1187.63	-2.46829	0.762336	-3.2378	0.00120456	0.0228279
C8orf4	4995.39	900.381	2104.8	-2.47193	0.499288	-4.9509	7.38712e-07	9.61898e-05
LINC00607	112.166	20.3087	47.3256	-2.47519	0.558773	-4.42968	9.43711e-06	0.000593362
CCR2	525.338	94.6506	221.323	-2.47547	0.560539	-4.41624	1.00434e-05	0.0006218
CHRNA2	12.6007	2.22888	5.27941	-2.4784	0.763418	-3.24645	0.00116854	0.0222707
TC2N	1423.61	254.39	598.277	-2.48411	0.574115	-4.32685	1.51256e-05	0.000846399
HIGD1B	404.59	72.0646	169.866	-2.48866	0.761479	-3.26819	0.00108237	0.0210661
POF1B	59.5166	10.5623	24.9607	-2.4911	0.680883	-3.65863	0.000253566	0.00747112
CR2	24.9	4.454	10.4675	-2.49441	0.723558	-3.44742	0.000565962	0.0132056
FAM107A	1162.81	206.21	487.563	-2.49507	0.781173	-3.194	0.00140314	0.0254215
BTNL3	12.062	2.25856	5.14194	-2.4959	0.831939	-3.0001	0.00269893	0.0400239
TPPP	932.871	165.345	391.088	-2.49616	0.668599	-3.73343	0.000188893	0.00604188
KLRD1	168.107	29.8243	70.4956	-2.49703	0.428377	-5.82904	5.57481e-09	2.67896e-06
STK33	173.634	30.7043	72.7425	-2.49731	0.747769	-3.33968	0.000838751	0.0174521
SLC16A12	169.039	29.9443	70.8546	-2.4999	0.832784	-3.00186	0.00268335	0.0398808
PCDHA13	20.6718	3.59321	8.61632	-2.50289	0.675606	-3.70466	0.000211676	0.00662365
TMPRSS13	162.408	28.7496	68.0609	-2.50472	0.468667	-5.34436	9.07372e-08	1.96919e-05
CD6	848.253	149.671	355.136	-2.50516	0.427031	-5.86645	4.45214e-09	2.36467e-06
CYP4Z1	20.227	3.61186	8.49866	-2.50716	0.779817	-3.21506	0.00130417	0.0241265
CCDC64B	147.676	25.9667	61.7637	-2.51047	0.866951	-2.89575	0.00378251	0.049981
TCL1A	64.4268	11.3302	26.9468	-2.51498	0.753629	-3.33716	0.000846382	0.0175746
ZNF831	193.477	33.9958	80.9019	-2.51556	0.583519	-4.31102	1.62504e-05	0.000884049
TNIP3	60.3002	10.6744	25.2702	-2.51654	0.718187	-3.50402	0.000458285	0.0113492
NAPSB	704.473	123.131	294.114	-2.51662	0.621427	-4.04974	5.12746e-05	0.0022714
LEFTY1	76.8777	50.579	32.0845	-2.51687	0.711065	-3.53958	0.00040076	0.0103491
TNXB	5501.41	960.82	2296.29	-2.51761	0.67861	-3.70995	0.000207299	0.0065161
FCER2	115.059	20.1788	48.0846	-2.5181	0.842502	-2.98884	0.00280042	0.0412562
F10	489.211	85.4078	204.173	-2.52031	0.68305	-3.68979	0.000224438	0.00689472
PERP	2366.86	412.47	987.291	-2.52039	0.544406	-4.62961	3.66362e-06	0.000298157
GBP6	36.3468	6.41774	15.2204	-2.52906	0.764707	-3.30722	0.000942262	0.0189987
DLEC1	288.723	50.1559	120.323	-2.52988	0.555452	-4.55463	5.24768e-06	0.000384834
SDPR	5587.7	961.45	2322.11	-2.53882	0.631033	-4.02327	5.73949e-05	0.00246994
TBX21	198.143	34.0663	82.3243	-2.53896	0.478485	-5.30626	1.11896e-07	2.19263e-05
SYTL1	428.017	73.6414	177.87	-2.54124	0.494161	-5.14254	2.71055e-07	4.30764e-05
ARFGEF3	1635.18	280.686	679.066	-2.5424	0.628757	-4.04353	5.26516e-05	0.00230783
CD3D	380.314	65.3955	158.019	-2.54295	0.61859	-4.11088	3.94151e-05	0.0018204
FCRL5	90.3708	15.6086	37.5975	-2.54359	0.732445	-3.47274	0.000515176	0.0123636
CLEC19A	11.2507	1.93081	4.67195	-2.55083	0.820441	-3.10909	0.00187663	0.0310714
PRRG4	439.217	74.9927	182.117	-2.55205	0.450236	-5.66826	1.44255e-08	5.06006e-06
CXCR6	357.326	60.9025	148.086	-2.55424	0.535305	-4.77156	1.82802e-06	0.000189205
IL18RAP	201.624	34.3477	83.5466	-2.55429	0.573497	-4.45389	8.43284e-06	0.00055013
P2RY10	117.055	19.947	48.5081	-2.56113	0.517544	-4.94862	7.47407e-07	9.66981e-05
C2orf73	13.4306	2.35601	5.61325	-2.56677	0.733646	-3.49866	0.000467611	0.0115376
CLEC10A	722.769	121.988	298.688	-2.56859	0.582178	-4.41204	1.02403e-05	0.000630123
MMP24	340.299	57.0912	140.388	-2.57464	0.510406	-5.04429	4.55201e-07	6.60958e-05
SLAMF6	573.262	96.3609	236.626	-2.5747	0.41415	-6.21683	5.07294e-10	4.26613e-07
ART4	67.1827	11.3257	27.7542	-2.57523	0.84231	-3.05734	0.00223311	0.0351019
INSL3	16.5902	2.79876	6.85508	-2.57871	0.783116	-3.29289	0.000991635	0.0197573
AOX1	818.152	136.906	337.272	-2.58044	0.569462	-4.53136	5.86046e-06	0.000420931
LCK	817.697	136.826	337.082	-2.58117	0.486361	-5.3071	1.11382e-07	2.19263e-05
ARHGEF26-AS1	55.4064	9.27199	22.8409	-2.58326	0.692504	-3.73031	0.000191242	0.00610099
OLR1	1741.48	290.687	717.391	-2.58333	0.697707	-3.7026	0.000213404	0.00663657
BCL2L14	29.2941	4.95791	12.1156	-2.58654	0.486651	-5.31498	1.0667e-07	2.15292e-05
HLF	1528.24	253.904	628.71	-2.58963	0.84979	-3.04737	0.00230852	0.0360347
BIRC3	5059.85	839.698	2080.92	-2.59108	0.684105	-3.78755	0.000152138	0.00516392
HAS3	869.169	143.599	357.002	-2.59749	0.61192	-4.24482	2.18772e-05	0.00113217
TMEM61	11.4964	1.9833	4.78128	-2.60699	0.714046	-3.65101	0.000261208	0.00761844
CLCA2	103.257	17.0664	42.4165	-2.60775	0.778446	-3.34994	0.00080829	0.0170467
DNAH12	109.445	17.9317	44.8473	-2.61131	0.719469	-3.6295	0.000283967	0.00806034
FUT3	97.7835	16.0288	40.0743	-2.61328	0.840201	-3.11031	0.00186893	0.0309693
ACR	26.2836	4.32499	10.7834	-2.61954	0.796146	-3.29027	0.00100092	0.0198639
ICOS	205.373	33.4527	84.0176	-2.62214	0.70893	-3.69874	0.000216676	0.00670744
MFAP4	12092	1959.99	4939.98	-2.62518	0.83247	-3.15348	0.00161335	0.0280451
CXCL1	581.472	93.9191	237.317	-2.63134	0.699885	-3.75967	0.000170137	0.00554745
SDK1	563.717	90.9791	230.02	-2.63315	0.590668	-4.45792	8.27587e-06	0.000544078
SLAMF1	207.529	33.5041	84.6879	-2.63315	0.450305	-5.84749	4.99037e-09	2.4566e-06
RHOF	215.852	34.6439	87.9403	-2.63845	0.562419	-4.69126	2.7153e-06	0.000238273
CATIP	26.2833	4.21145	10.7032	-2.6402	0.876254	-3.01305	0.00258633	0.0390606
FAM228A	93.0978	14.9528	37.9367	-2.64209	0.765369	-3.45204	0.000556356	0.0130569
BCL2A1	600.919	96.2179	244.659	-2.64469	0.563655	-4.69204	2.70496e-06	0.000238273
ADGRG6	2787.24	445.282	1134.09	-2.64628	0.543453	-4.86937	1.11953e-06	0.000131369
CD96	527.566	84.4232	214.759	-2.64684	0.501264	-5.28033	1.2895e-07	2.45527e-05
TTC22	39.4315	6.26787	16.0219	-2.64724	0.63998	-4.13644	3.52741e-05	0.00167515
ST8SIA6	132.285	21.2476	53.9057	-2.64917	0.702978	-3.7685	0.000164235	0.00543401
SPACA4	8.64322	1.39627	3.52773	-2.65503	0.890521	-2.98144	0.00286901	0.0418995
CYP2J2	160.689	25.457	65.2311	-2.65617	0.779913	-3.40573	0.000659885	0.0147491
KCNJ5	1218.07	192.346	494.03	-2.66353	0.665884	-4	6.33428e-05	0.00266598
CD2	963.763	152.107	390.829	-2.66491	0.585343	-4.55272	5.2956e-06	0.000384834
GPR39	68.4956	10.7992	27.7687	-2.67012	0.583958	-4.57245	4.82057e-06	0.000367145
KLRK1	44.9377	7.16516	18.2747	-2.67159	0.757064	-3.52888	0.000417315	0.0106616
CST6	270.371	42.2563	109.349	-2.67484	0.734024	-3.64407	0.000268361	0.00776318
FOXF1	1834	286.192	741.43	-2.68027	0.668258	-4.01082	6.0507e-05	0.0025764
FAM162B	467.132	72.7994	188.78	-2.6812	0.870169	-3.08124	0.00206138	0.0330459
LINC00426	32.0976	5.21145	13.1191	-2.68349	0.501985	-5.34575	9.00446e-08	1.96919e-05
C4orf19	130.857	20.4967	52.9556	-2.68598	0.714756	-3.75789	0.00017135	0.00557801
DNAAF3	104.385	16.1973	42.1347	-2.68788	0.831377	-3.23305	0.00122477	0.0230808
LOC100128770	28.2304	4.45954	11.451	-2.68807	0.579243	-4.64066	3.47294e-06	0.000288454
SLC51B	49.6201	7.79382	20.0957	-2.6891	0.881229	-3.05153	0.00227678	0.0356219
NFASC	2058.22	318.19	829.964	-2.69361	0.831091	-3.24106	0.00119088	0.0226323
KCNA3	690.335	106.574	278.268	-2.69649	0.567176	-4.75424	1.99195e-06	0.000198108
SULT1A2	161.039	24.8446	64.9016	-2.7012	0.488864	-5.52545	3.28642e-08	9.61302e-06
GATA6-AS1	102.56	15.8579	41.3585	-2.70349	0.82862	-3.26264	0.00110381	0.0213802
ZNF683	196.364	30.1964	79.0692	-2.70506	0.686206	-3.94205	8.07874e-05	0.00320971
PLA2G5	655.751	100.479	263.794	-2.70537	0.726839	-3.7221	0.000197571	0.00625992
SPDEF	26.203	4.01724	10.5425	-2.70961	0.857202	-3.161	0.0015723	0.027492
CLEC12A	310.298	47.4352	124.748	-2.7112	0.489738	-5.53603	3.09405e-08	9.25438e-06
ARAP2	1431.59	218.34	575.178	-2.71403	0.444882	-6.10056	1.057e-09	7.90125e-07
GPR15	22.2455	3.48171	9.00046	-2.71635	0.668946	-4.06064	4.89379e-05	0.00219492
DDX43	287.403	43.6841	115.366	-2.71686	0.814807	-3.33435	0.000854977	0.0176442
LAMA3	3312.71	502.766	1329.22	-2.72022	0.700315	-3.88428	0.000102635	0.00382191
LOC101927156	6.75157	1.09476	2.75852	-2.72116	0.855762	-3.17981	0.00147372	0.0263688
LYZ	28454.2	4309.87	11411.1	-2.72299	0.557776	-4.88187	1.05087e-06	0.000126248
GDF5	201.635	30.5076	80.8392	-2.72312	0.782961	-3.47798	0.000505216	0.0121825
FA2H	35.7892	5.39663	14.3356	-2.72868	0.887583	-3.07428	0.00211012	0.0336669
MICALCL	232.439	35.1042	93.1439	-2.73454	0.453527	-6.02949	1.64483e-09	1.10658e-06
SLC26A5	10.7971	1.66287	4.34939	-2.73537	0.710438	-3.85025	0.000117995	0.00422868
CD8A	954.094	143.424	381.856	-2.73541	0.617485	-4.42993	9.42657e-06	0.000593362
SH2D1A	213.214	32.1196	85.3828	-2.73608	0.562547	-4.86373	1.15192e-06	0.000133616
BCO1	9.03146	1.38708	3.63543	-2.7385	0.861501	-3.17876	0.00147907	0.0264178
PIP5K1B	593.188	88.4609	236.91	-2.74462	0.608379	-4.51137	6.44098e-06	0.000457968
NTSR1	295.13	43.8854	117.781	-2.7473	0.916828	-2.99653	0.00273071	0.0403766
IL33	3736.07	555.698	1491.1	-2.74935	0.853484	-3.22133	0.00127597	0.0238012
FAM179A	184.081	27.2305	73.3629	-2.75425	0.522785	-5.26841	1.37612e-07	2.54809e-05
LAX1	192.6	28.5809	76.8218	-2.76202	0.54612	-5.05753	4.24723e-07	6.25707e-05
CECR2	352.831	52.0679	140.528	-2.76325	0.730263	-3.78392	0.000154378	0.00522789
CHRM1	107.06	15.7964	42.6386	-2.76381	0.782679	-3.53122	0.000413644	0.0105946
CD274	648.268	95.3773	257.992	-2.76567	0.400412	-6.90707	4.94753e-12	9.9856e-09
TMIGD2	36.5459	5.47388	14.6127	-2.76798	0.498039	-5.55775	2.73275e-08	8.48539e-06
RASGRP1	600.481	87.6247	238.465	-2.77921	0.408222	-6.80809	9.89019e-12	1.42581e-08
IFNG	34.3267	4.99115	13.6192	-2.78187	0.535716	-5.19281	2.07148e-07	3.51333e-05
ANKRD20A12P	77.3801	11.2299	30.6858	-2.7824	0.801715	-3.47056	0.000519375	0.0124348
CGN	1387.58	200.825	549.871	-2.78832	0.925455	-3.01291	0.00258753	0.0390606
LRRC36	302.783	43.8279	119.991	-2.78899	0.651132	-4.28329	1.84148e-05	0.000988471
CD3G	146.24	21.157	57.9461	-2.79233	0.613307	-4.55291	5.29097e-06	0.000384834
ERVFRD-1	46.2778	6.76671	18.3876	-2.79315	0.602034	-4.63952	3.49215e-06	0.000288861
PLA2G10	12.5367	1.86414	5.00312	-2.80092	0.951421	-2.94394	0.00324066	0.0454463
KRT5	187.319	26.8298	74.0325	-2.80108	0.921754	-3.03886	0.00237477	0.0366753
CCR4	116.167	16.7128	45.9641	-2.80476	0.636849	-4.40412	1.06212e-05	0.0006496
PART1	30.9456	4.51511	12.2888	-2.8108	0.847686	-3.31585	0.000913662	0.0185517
CYP3A5	225.161	32.1647	88.9284	-2.81116	0.641376	-4.38301	1.17051e-05	0.000694835
BHLHE22	106.762	15.3356	42.2256	-2.8125	0.698001	-4.02937	5.59264e-05	0.00242745
PYHIN1	161.707	23.0816	63.8538	-2.8154	0.550872	-5.11079	3.20806e-07	4.96054e-05
CPA3	1608.48	228.489	634.368	-2.81617	0.764841	-3.68204	0.000231375	0.00703067
C6orf222	28.4871	4.00747	11.2074	-2.81724	0.857375	-3.28589	0.00101662	0.0200767
UBASH3A	190.822	27.2198	75.3381	-2.81929	0.576482	-4.89051	1.00577e-06	0.000121553
GPA33	95.8396	13.835	37.954	-2.82012	0.58339	-4.83402	1.338e-06	0.00015257
SH2D3A	282.044	39.8142	111.058	-2.8283	0.55499	-5.09612	3.4669e-07	5.26108e-05
IL5RA	89.8862	12.6653	35.3773	-2.82984	0.792022	-3.57293	0.000353011	0.00935808
RBPMS-AS1	30.3204	4.29974	11.9529	-2.83032	0.716732	-3.94893	7.85021e-05	0.00313744
GUCY1B2	37.7781	5.2769	14.8361	-2.83339	0.778059	-3.64161	0.000270935	0.00777849
IL20RA	160.187	22.4643	62.9709	-2.83965	0.789308	-3.59765	0.000321111	0.00874626
LTB	648.874	90.6581	254.839	-2.84218	0.521786	-5.44703	5.12183e-08	1.32531e-05
KRT1	33.3361	4.65708	13.0921	-2.84469	0.857325	-3.3181	0.000906331	0.01844
ALK	74.9297	10.5155	29.4609	-2.84915	0.818395	-3.48139	0.000498816	0.012086
DCANP1	117.258	16.3357	46.0188	-2.85123	0.513486	-5.55269	2.81314e-08	8.60267e-06
SYNDIG1L	48.1893	6.81142	18.9814	-2.85359	0.562003	-5.07753	3.82365e-07	5.7165e-05
MROH9	15.4589	2.17742	6.08373	-2.8555	0.895091	-3.19018	0.00142184	0.025721
PTCRA	49.0396	6.78879	19.2155	-2.8562	0.716768	-3.98484	6.7527e-05	0.00280431
LRRC31	8.63843	1.25055	3.42346	-2.85821	0.908486	-3.14612	0.0016545	0.0284678
TNFRSF6B	140.211	19.2701	54.8409	-2.85857	0.544789	-5.24712	1.54499e-07	2.73531e-05
SCML4	183.603	25.397	71.928	-2.86135	0.688742	-4.15446	3.2606e-05	0.00158194
PGR	614.745	84.5732	240.506	-2.86329	0.557683	-5.13427	2.83248e-07	4.44379e-05
MEGF11	163.875	99.2602	63.9926	-2.87085	0.831487	-3.45266	0.000555079	0.0130569
SMIM6	38.6571	5.34016	15.1393	-2.87718	0.742539	-3.87479	0.000106717	0.00395205
RIPK4	337.422	45.8801	131.628	-2.8794	0.780136	-3.69089	0.000223468	0.0068754
VNN1	1281.08	173.71	499.406	-2.88226	0.854946	-3.37128	0.000748192	0.0161852
PKD1L2	79.8642	10.9593	31.2254	-2.88329	0.861371	-3.34733	0.000815937	0.0171364
DNAJC5B	147.018	19.8044	57.2202	-2.88596	0.803302	-3.59262	0.000327368	0.00885692
NKX2-8	16.688	2.22513	6.47892	-2.8877	0.923634	-3.12645	0.00176931	0.0297583
LINC00885	14.6152	1.92388	5.65663	-2.89004	0.824586	-3.50483	0.000456895	0.0113492
CD5	590.901	79.711	230.061	-2.89325	0.580149	-4.98708	6.12982e-07	8.59154e-05
MMP10	128.4	17.248	49.9396	-2.89664	0.839726	-3.44951	0.000561613	0.0131497
MIA2	23.0388	3.19147	9.02892	-2.8997	0.757513	-3.82792	0.00012923	0.00451273
CLDN2	70.5751	9.40248	27.3944	-2.90126	0.846317	-3.4281	0.000607815	0.0138141
PCAT1	27.6215	3.76493	10.7816	-2.9092	0.737877	-3.94266	8.0582e-05	0.00320786
FAM110C	212.58	28.216	82.4408	-2.91573	0.836361	-3.48621	0.000489909	0.0119274
PLA2G1B	126.345	16.6562	48.9176	-2.92475	0.924457	-3.16375	0.0015575	0.0273349
ADARB2	119.442	15.647	46.175	-2.92495	0.8251	-3.54497	0.000392663	0.0101996
MYZAP	544.464	71.5032	210.609	-2.92811	0.60053	-4.87588	1.08325e-06	0.000128607
ANO9	432.426	56.9643	167.394	-2.9299	0.501008	-5.84801	4.97477e-09	2.4566e-06
GRB7	358.16	46.9073	138.452	-2.93214	0.778178	-3.76796	0.000164586	0.00543661
CD247	543.693	71.1419	210.127	-2.93634	0.448491	-6.54715	5.86474e-11	7.398e-08
AK7	124.759	16.179	48.1144	-2.94702	0.670273	-4.39674	1.09888e-05	0.00066403
IDO1	606.057	78.5406	233.692	-2.94826	0.621716	-4.74214	2.11471e-06	0.00020619
SERTM1	109.187	14.1546	42.1053	-2.95183	0.912969	-3.23322	0.00122405	0.0230808
NLRP2	327.337	42.4487	126.239	-2.9528	0.517407	-5.70692	1.15038e-08	4.51241e-06
GNLY	601.438	77.682	231.728	-2.9549	0.588445	-5.02155	5.12569e-07	7.337e-05
AQP5	102.738	13.1951	39.5312	-2.96345	0.747961	-3.96204	7.43118e-05	0.00302386
ANKRD29	1000.89	127.534	384.402	-2.97424	0.604311	-4.9217	8.57937e-07	0.000108223
ABCC8	86.2329	10.9537	33.0947	-2.97892	0.773724	-3.85011	0.000118065	0.00422868
CD40LG	159.529	20.3149	61.2602	-2.98071	0.688917	-4.32666	1.5139e-05	0.000846399
LOC100506725	41.6721	5.3154	16.0085	-2.981	0.8893	-3.35207	0.000802096	0.0169803
LRG1	292.27	36.8375	111.965	-2.9916	0.687535	-4.35119	1.35401e-05	0.000776363
PLA2G12B	14.6734	1.81653	5.59797	-3.00099	0.726633	-4.13	3.62762e-05	0.00171275
LINC00861	278.247	34.7995	106.402	-3.0039	0.803393	-3.73902	0.000184737	0.00591833
CFAP221	276.794	34.5786	105.818	-3.00623	0.823029	-3.65264	0.000259561	0.00758136
GPR25	26.2634	3.31383	10.0637	-3.01625	0.75241	-4.00878	6.10336e-05	0.0025879
LOC100288748	14.0487	1.72904	5.35249	-3.01814	1.01799	-2.9648	0.0030288	0.0433241
LRRC74B	41.5572	5.21078	15.9009	-3.02195	0.948175	-3.18712	0.00143699	0.0258953
COL4A3	2201.89	270.884	838.828	-3.02303	0.957154	-3.15836	0.00158662	0.0276774
UBXN10	318.214	38.9574	121.092	-3.03396	0.606266	-5.00434	5.60541e-07	7.96331e-05
CLUL1	54.9972	6.66341	20.8792	-3.03451	0.681614	-4.45195	8.50947e-06	0.00055047
LINC01272	956.853	116.875	363.928	-3.03551	0.642888	-4.72167	2.33916e-06	0.000220811
MST1R	732.106	89.3933	278.426	-3.03647	0.571955	-5.30894	1.10263e-07	2.19263e-05
EVPL	850.529	103.617	323.297	-3.03764	0.838986	-3.62061	0.000293909	0.00830465
MUC1	5554.8	675.265	2110.42	-3.04034	0.634891	-4.78876	1.67816e-06	0.000179435
CD1C	573.728	69.7998	218.014	-3.0415	0.644208	-4.7213	2.34345e-06	0.000220811
KLRF1	90.0136	10.9263	34.1873	-3.04371	0.654473	-4.65063	3.3092e-06	0.000277136
CXCL2	1604.08	194.481	609.069	-3.04484	0.747708	-4.07223	4.65647e-05	0.0020978
CFAP99	27.7171	3.39808	10.5507	-3.04591	1.01699	-2.99503	0.00274422	0.0405465
TTC16	62.1974	7.63663	23.6839	-3.05006	0.525537	-5.8037	6.48668e-09	3.04467e-06
TIFAB	52.5521	6.40936	19.9807	-3.05063	0.51266	-5.95058	2.67187e-09	1.54075e-06
EPHA1	244.359	29.5159	92.705	-3.05339	0.519304	-5.87978	4.10803e-09	2.24087e-06
CEACAM5	21.9515	2.72155	8.37742	-3.05494	0.928084	-3.29166	0.000995969	0.0198012
MUC21	43.6201	5.33484	16.5952	-3.06045	0.832026	-3.67832	0.00023478	0.00707248
CDS1	571.995	68.4639	216.561	-3.06297	0.55576	-5.51131	3.56179e-08	1.0125e-05
LEFTY2	398.29	47.498	150.672	-3.0695	0.87777	-3.49693	0.000470643	0.0115841
GPRC5A	4727.7	560.662	1786.26	-3.07606	0.79425	-3.87291	0.000107544	0.0039754
RYR2	1361.92	161.213	514.363	-3.07823	0.88731	-3.46917	0.000522061	0.0124843
AGBL1	33.276	3.9848	12.5998	-3.07967	0.910465	-3.38253	0.000718225	0.0156654
TRAT1	115.126	13.5558	43.4293	-3.08392	0.6526	-4.72559	2.29444e-06	0.000219472
SSTR1	457.783	53.6901	172.541	-3.09216	0.922279	-3.35274	0.000800155	0.0169638
ADGRF1	167.375	19.604	63.066	-3.09448	1.01154	-3.05919	0.00221936	0.035019
COLEC10	166.667	19.4159	62.7251	-3.09562	0.795463	-3.8916	9.95868e-05	0.00373598
CD1E	342.213	40.1008	128.957	-3.09587	0.727653	-4.25459	2.09429e-05	0.00109505
MAL	162.364	19.0063	61.1702	-3.0971	0.72777	-4.2556	2.08485e-05	0.00109295
ARHGAP40	16.4298	1.92676	6.19236	-3.09751	0.9259	-3.3454	0.000821632	0.0172381
IL1A	60.608	7.12918	22.8583	-3.11319	0.746074	-4.17277	3.00922e-05	0.00148135
ZP2	19.3482	2.22729	7.26285	-3.11647	0.967731	-3.22039	0.00128017	0.0238242
C5orf49	110.706	12.8198	41.61	-3.11769	0.785302	-3.97005	7.18567e-05	0.00294175
KCNE1	116.171	13.4208	43.6415	-3.11894	0.674396	-4.62478	3.74992e-06	0.000303955
IL22RA2	6.75851	4.18542	2.52821	-3.11921	1.04324	-2.98991	0.00279056	0.0411408
CST2	48.2551	5.49909	18.0744	-3.1202	0.938377	-3.32511	0.000883844	0.0181287
ALOX15B	399.394	46.0871	150.001	-3.12145	0.68562	-4.55273	5.29533e-06	0.000384834
SLC5A9	180.55	20.7096	67.7216	-3.13102	0.734296	-4.26397	2.00825e-05	0.00106106
WFDC21P	76.2463	8.81469	28.6475	-3.13102	0.701278	-4.46474	8.01676e-06	0.000532245
SRRM3	1611.35	183.619	603.541	-3.13337	0.840886	-3.72628	0.000194328	0.00617656
IDO2	17.4552	2.07829	6.6009	-3.13339	0.821234	-3.81547	0.000135926	0.00470209
WFDC2	935.836	106.505	350.426	-3.13549	0.913002	-3.43427	0.000594156	0.0136629
CLEC4M	44.5397	4.99461	16.6255	-3.13964	1.0314	-3.04406	0.00233405	0.0362929
CD52	2549.13	288.336	953.277	-3.14533	0.497073	-6.3277	2.48842e-10	2.51119e-07
SIGLEC6	69.833	8.08198	26.2441	-3.15136	0.572228	-5.50717	3.64657e-08	1.01922e-05
HPN	396.437	44.6573	148.122	-3.15177	0.662824	-4.75505	1.98394e-06	0.000198108
SULT2B1	155.462	17.4552	58.0455	-3.15473	1.00098	-3.15164	0.00162354	0.0281512
MS4A2	382.83	43.009	142.956	-3.15769	0.865596	-3.648	0.000264287	0.00768751
CPM	15129.9	1694.35	5645.97	-3.15851	0.634671	-4.97661	6.47059e-07	8.89845e-05
ANXA8	50.0824	5.62435	18.7002	-3.15868	0.872486	-3.62033	0.000294231	0.00830465
MORC1	11.5946	1.30149	4.32886	-3.15984	0.896964	-3.52281	0.00042699	0.0108268
GRIA1	1148.68	127.995	428.196	-3.16564	1.02937	-3.07533	0.00210273	0.0335755
LINC01215	43.5928	4.95194	16.3169	-3.16722	0.782217	-4.04903	5.1431e-05	0.0022714
HOXB-AS3	221.554	24.6625	82.5718	-3.16874	0.694359	-4.56355	5.02959e-06	0.000378777
GCOM1	101.718	11.2588	37.8646	-3.17173	0.716482	-4.42681	9.56359e-06	0.000599447
GCNT3	55.1293	6.07679	20.504	-3.17336	0.74818	-4.24144	2.22092e-05	0.00114642
RSPH4A	223.642	24.8474	83.3163	-3.17358	0.584381	-5.43066	5.61445e-08	1.38191e-05
FOXA1	343.845	38.0228	127.971	-3.18044	0.730661	-4.35283	1.34391e-05	0.000774973
AGTR2	178.262	19.5435	66.2254	-3.18519	0.987318	-3.22611	0.00125487	0.0235163
RIC3	178.074	19.553	66.1768	-3.18541	0.600725	-5.30261	1.14156e-07	2.21539e-05
SYCP2L	192.813	21.2563	71.7143	-3.18939	0.709497	-4.49527	6.94802e-06	0.000478607
PLCH1	249	27.2933	92.5011	-3.19378	0.671924	-4.75318	2.00238e-06	0.000198108
BSPRY	164.859	18.0363	61.2195	-3.19458	0.791735	-4.03491	5.46238e-05	0.00237602
SULT1C2	181.185	19.8188	67.2796	-3.19794	0.692079	-4.62078	3.82308e-06	0.000307259
HNF4A	70.3901	7.68363	26.1267	-3.19836	0.962217	-3.32394	0.000887545	0.0181677
SLC26A9	325.731	35.5774	120.917	-3.2001	0.865705	-3.69653	0.000218567	0.00675317
ALDH1A1	6139.22	667.462	2276.8	-3.20159	0.663117	-4.82809	1.3785e-06	0.000154568
FSTL4	156.194	16.8462	57.831	-3.20193	0.721856	-4.43569	9.17797e-06	0.00058435
NWD1	108.063	11.6271	39.9907	-3.21755	0.832083	-3.86686	0.000110244	0.0040382
STX19	38.7025	4.16517	14.3232	-3.21942	0.695087	-4.63168	3.6271e-06	0.000297584
FCRL6	148.2	15.983	54.8704	-3.22287	0.621331	-5.18705	2.13649e-07	3.5637e-05
AARD	190.804	20.3351	70.4729	-3.23414	0.632891	-5.11011	3.21969e-07	4.96054e-05
C2CD4A	87.2919	9.29465	32.235	-3.23872	0.795196	-4.07285	4.64411e-05	0.00209692
MARVELD2	241.111	25.5085	88.921	-3.24063	0.687806	-4.71155	2.45842e-06	0.000225289
LL22NC03-75H12.2	5.38957	0.576743	1.99228	-3.24368	1.0031	-3.23367	0.00122211	0.0230808
SCTR	277.583	29.3248	102.342	-3.24723	0.92345	-3.51641	0.000437428	0.0110358
ADH1A	10.8907	1.23226	4.07297	-3.24728	0.929372	-3.49406	0.000475738	0.0116819
RGS7	6.29145	0.617648	2.28641	-3.25604	0.885405	-3.67745	0.000235574	0.00707697
TTLL10	55.5463	5.93814	20.5288	-3.25909	0.893492	-3.64758	0.000264719	0.00768751
EGFL6	2682.83	576.42	985.775	-3.26714	0.975723	-3.34844	0.000812693	0.0170971
FAM150B	89.0337	9.23335	32.704	-3.26854	0.747111	-4.37491	1.21481e-05	0.000716748
OOEP	8.97677	0.973376	3.32732	-3.27022	1.09912	-2.97531	0.00292689	0.0423111
AGRP	13.8599	1.50323	5.13754	-3.2747	1.07052	-3.05898	0.0022209	0.035019
LOC100996579	46.8362	4.76196	17.1367	-3.28666	0.705874	-4.65616	3.22161e-06	0.000272999
KRT16P1	15.1104	1.56971	5.55226	-3.28786	1.03752	-3.16897	0.00152981	0.026966
MGC32805	16.5429	1.72147	6.08072	-3.28981	0.811231	-4.05533	5.00641e-05	0.00223519
LANCL1-AS1	67.2816	6.966	24.7059	-3.29558	0.815181	-4.04275	5.28274e-05	0.00230783
CXCL6	70.784	7.26104	25.9443	-3.29863	1.07904	-3.05701	0.00223557	0.0351132
USP43	232.567	23.6346	85.0853	-3.29873	0.752095	-4.38606	1.15422e-05	0.000690787
KLHDC7A	81.0343	8.29102	29.6861	-3.30036	0.677372	-4.8723	1.10306e-06	0.000130193
C4BPB	50.9567	5.2834	18.7167	-3.30306	0.758371	-4.35546	1.32787e-05	0.000767921
SPOCK2	6666.19	675.356	2437.37	-3.3032	0.579586	-5.69924	1.20341e-08	4.58273e-06
EDN1	2564.55	258.445	936.711	-3.3113	0.7468	-4.43399	9.25053e-06	0.000587118
LOC101928372	9.27809	0.886787	3.35482	-3.31521	1.09756	-3.02052	0.00252341	0.0384668
PLA2G4F	718.594	71.9142	262.114	-3.32255	0.912605	-3.64073	0.000271869	0.00779422
TRHDE-AS1	236.446	23.5536	86.169	-3.32801	1.06811	-3.1158	0.00183446	0.0304982
BANCR	36.8646	3.64594	13.4161	-3.33366	0.975348	-3.41792	0.000631009	0.0142182
FBN3	191.735	18.9546	69.7723	-3.33671	0.849509	-3.92781	8.5724e-05	0.00334788
TARP	100.817	10.1954	36.8488	-3.33909	0.55844	-5.97931	2.24085e-09	1.33021e-06
RTKN2	3371.4	332.447	1226.26	-3.34222	0.768039	-4.35163	1.35131e-05	0.000776363
KRT8	4586.31	450.918	1667.21	-3.34639	0.800791	-4.17886	2.9298e-05	0.00144768
PEBP4	706.988	69.6189	257.081	-3.34669	1.05418	-3.17467	0.00150008	0.0265835
RS1	48.8167	4.81016	17.7533	-3.34927	0.777334	-4.30866	1.64248e-05	0.000888743
DNAH5	375.157	36.8511	136.353	-3.35027	0.863107	-3.88164	0.000103756	0.00385341
HIF3A	635.557	62.1914	230.828	-3.35442	0.888105	-3.77706	0.000158692	0.00532438
SVOPL	16.1104	1.58696	5.85855	-3.3609	0.820875	-4.09429	4.2347e-05	0.00192932
DHRS9	500.627	48.7027	181.622	-3.3633	0.643713	-5.22485	1.74298e-07	3.03263e-05
LHFPL3	40.0492	3.9262	14.5506	-3.37339	0.931074	-3.62312	0.000291075	0.00823951
CCL22	221.426	21.4438	80.2621	-3.37451	0.485623	-6.94883	3.68321e-12	8.85575e-09
STAB2	495.476	47.7717	179.449	-3.37453	1.02817	-3.28206	0.0010305	0.0202518
LRRK2	7585.72	731.184	2747.22	-3.37546	0.56309	-5.99453	2.04078e-09	1.25254e-06
UGT1A6	8.47647	0.81731	3.07001	-3.38397	1.03882	-3.25752	0.0011239	0.0216655
HOPX	3192.31	305.588	1154.62	-3.38531	0.593131	-5.70754	1.14624e-08	4.51241e-06
CLDN4	1502.26	142.568	542.477	-3.39748	0.870398	-3.90336	9.48667e-05	0.00361263
VEPH1	996.554	94.5128	359.819	-3.39823	0.604551	-5.62108	1.89768e-08	6.27883e-06
VSIG2	576.754	54.6735	208.226	-3.40002	0.812214	-4.18612	2.83767e-05	0.00142116
LOC284578	40.1516	3.77288	14.4725	-3.40483	0.85989	-3.95961	7.50713e-05	0.00302428
ACOXL	159.189	15.1502	57.5145	-3.40662	0.647047	-5.26487	1.40292e-07	2.5741e-05
WNT7A	86.8939	8.1949	31.3417	-3.4081	0.818095	-4.1659	3.1013e-05	0.00151926
SRD5A2	41.7912	3.96718	15.0919	-3.41212	0.765723	-4.45608	8.34709e-06	0.000546978
LINC00892	31.2562	2.90962	11.2469	-3.41253	0.627746	-5.43618	5.44365e-08	1.35853e-05
CCL11	23.3218	2.20369	8.41491	-3.42341	1.17279	-2.91904	0.00351113	0.0479057
C9orf24	133.327	12.4181	47.9794	-3.43191	0.714303	-4.80456	1.5509e-06	0.000170119
KRT13	14.3376	1.36901	5.1833	-3.43935	0.822869	-4.17971	2.91882e-05	0.00144768
SCHIP1	15.2245	3.94055	5.47366	-3.44249	0.723902	-4.75547	1.9799e-06	0.000198108
WDR49	33.9957	3.14998	12.2223	-3.45433	1.02053	-3.38484	0.000712192	0.01558
MAPK15	297.124	27.1278	106.538	-3.455	0.75892	-4.55252	5.30069e-06	0.000384834
FAM181A	28.7594	2.61652	10.3056	-3.46932	1.01756	-3.40947	0.000650904	0.0145807
ANXA8L1	146.134	13.1047	52.2308	-3.4802	0.859431	-4.04943	5.1343e-05	0.0022714
ERBB3	1723.07	153.784	615.338	-3.4867	0.742677	-4.69477	2.66904e-06	0.000236268
LOC101929450	40.2948	3.5576	14.3627	-3.49122	1.13979	-3.06302	0.00219114	0.0346853
SIGLEC8	535.889	47.5276	191.163	-3.49654	0.730812	-4.78446	1.71447e-06	0.000182121
DMKN	335.75	29.5976	119.643	-3.50659	0.739326	-4.74295	2.10629e-06	0.00020619
C1orf168	79.4852	7.08443	28.3788	-3.51329	0.755131	-4.65255	3.27851e-06	0.000275709
CFAP57	85.4	20.8985	30.3639	-3.52161	0.656228	-5.36644	8.03061e-08	1.84184e-05
FGA	71.7733	6.31754	25.5692	-3.52342	0.871373	-4.04352	5.26539e-05	0.00230783
PLA2G2D	108.615	9.51229	38.6601	-3.52429	0.73599	-4.7885	1.68029e-06	0.000179435
KPNA7	15.6636	1.35991	5.56688	-3.52609	0.87289	-4.03955	5.35529e-05	0.00233447
P2RX2	33.1538	2.83957	11.7555	-3.53409	0.710407	-4.97474	6.53363e-07	8.89845e-05
TMPRSS3	111.79	9.63423	39.6799	-3.54537	0.777731	-4.55861	5.14942e-06	0.000384834
TACSTD2	2025.59	173.257	718.062	-3.54802	0.723309	-4.90526	9.33016e-07	0.000114824
UGT2B4	13.8323	1.18761	4.90663	-3.56902	0.969353	-3.68186	0.000231539	0.00703067
HPGD	5959.28	501.385	2106.65	-3.57097	0.834384	-4.27976	1.87092e-05	0.000998964
C1orf210	153.347	12.7983	54.1362	-3.58433	1.09009	-3.28809	0.00100869	0.0199789
CES1	3691.39	307.669	1302.88	-3.58539	0.830885	-4.31515	1.59493e-05	0.000879313
CAPN9	73.5648	6.09955	25.9423	-3.59658	0.921213	-3.90418	9.45443e-05	0.0036077
NCMAP	126.56	10.4913	44.6291	-3.59864	0.770552	-4.67021	3.00887e-06	0.000256968
CYP2C18	35.3519	3.00899	12.5216	-3.59896	0.787578	-4.56965	4.88534e-06	0.000370679
AP1M2	348.341	28.5587	122.612	-3.60836	0.954482	-3.78043	0.000156555	0.00529271
ABCC13	10.4825	0.914578	3.72867	-3.61224	0.89727	-4.02581	5.67793e-05	0.0024549
SCNN1G	253.58	20.5629	89.0973	-3.62169	0.893283	-4.05436	5.02725e-05	0.00223519
HTRA4	156.277	12.7662	54.9751	-3.62317	0.637503	-5.68338	1.32062e-08	4.93592e-06
SHH	16.9691	1.45011	6.01453	-3.62794	0.849801	-4.26916	1.9621e-05	0.00104213
VWA3A	188.629	15.2542	66.2468	-3.63142	1.02558	-3.54084	0.00039886	0.0103208
MOXD1	1744.22	140.154	611.937	-3.63825	0.759573	-4.78986	1.66897e-06	0.000179435
UBD	846.622	67.5146	296.664	-3.64886	0.74306	-4.91058	9.08063e-07	0.000113132
TNS4	88.8636	7.05029	31.113	-3.65647	0.855848	-4.27234	1.93436e-05	0.00103011
CLEC12B	50.9626	3.96438	17.7874	-3.6635	0.673946	-5.4359	5.45217e-08	1.35853e-05
INMT	5319.12	418.725	1860.02	-3.6674	0.935715	-3.91935	8.87876e-05	0.00343295
KDF1	101.029	7.92439	35.3082	-3.66957	1.1503	-3.1901	0.00142222	0.025721
VSIG1	95.7873	7.51934	33.4805	-3.67029	0.658683	-5.57216	2.51601e-08	7.95061e-06
LAD1	486.554	38.0163	169.939	-3.6784	0.700232	-5.25312	1.49546e-07	2.67105e-05
PRSS22	100.509	7.86649	35.1144	-3.67947	1.15818	-3.17695	0.00148834	0.0264711
PROM1	432.687	33.5734	150.96	-3.68651	0.956035	-3.85604	0.000115239	0.00416075
SLC22A31	1007.39	78.3026	351.565	-3.68757	0.922054	-3.99931	6.35283e-05	0.00266598
SNRPN	5.43141	0.352499	1.8463	-3.69207	1.14756	-3.21732	0.00129393	0.0240032
GPRIN2	245.813	18.99	85.7028	-3.697	0.841169	-4.39508	1.10732e-05	0.000665148
RBP2	26.5992	2.0579	9.27593	-3.70889	1.13889	-3.25658	0.00112765	0.0216962
C9orf152	154.371	11.8604	53.7753	-3.71344	0.698015	-5.32001	1.03762e-07	2.13696e-05
DPYS	77.9247	5.95297	27.1211	-3.72206	0.827122	-4.50002	6.79486e-06	0.000473033
SH2D1B	116.214	8.82983	40.4134	-3.72859	0.682466	-5.46341	4.67075e-08	1.22428e-05
LOC285043	102.405	7.70997	35.5615	-3.74096	0.759437	-4.92597	8.39446e-07	0.000106557
RXFP1	311.364	23.2655	108	-3.74205	1.00068	-3.73951	0.000184383	0.00591833
MAP1LC3C	289.181	40.7205	100.292	-3.74891	0.636342	-5.89134	3.83073e-09	2.14765e-06
CDKL2	224.149	16.7673	77.762	-3.74934	0.808612	-4.63676	3.53904e-06	0.000291545
HNRNPA1P33	39.2553	2.85644	13.562	-3.75176	0.601047	-6.24203	4.31915e-10	3.96243e-07
SFN	402.107	29.7566	139.272	-3.75617	0.822715	-4.56558	4.98113e-06	0.000376532
SCNN1B	682.243	50.4716	236.287	-3.75787	1.0499	-3.57925	0.00034458	0.00919928
PRSS8	1718.81	127.095	595.247	-3.75827	1.13551	-3.30978	0.00093371	0.0188639
TARID	116.525	8.52249	40.2879	-3.76658	0.780815	-4.8239	1.40775e-06	0.000156976
FAM83E	179.08	13.2447	62.0199	-3.76682	0.799605	-4.71085	2.46687e-06	0.000225289
AGER	16770.8	1228.13	5799.5	-3.77152	0.791771	-4.7634	1.9036e-06	0.000195964
MISP	371.124	27.0431	128.243	-3.78221	0.852289	-4.43771	9.09219e-06	0.000582564
PTPRQ	159.824	11.6669	55.2424	-3.78658	0.876027	-4.32245	1.54307e-05	0.000857953
C1orf87	68.038	4.91397	23.4799	-3.79042	1.03687	-3.65564	0.000256546	0.00751503
SEC14L3	12.6647	0.932325	4.38302	-3.808	0.97023	-3.92484	8.67856e-05	0.00337494
KRT7	4713.49	335.704	1623.29	-3.81149	1.0248	-3.71926	0.000199808	0.00632089
OR7E47P	117.295	8.37842	40.4127	-3.81387	0.821098	-4.64484	3.40335e-06	0.000283843
HHLA2	71.6119	5.11943	24.676	-3.82609	0.797808	-4.79576	1.62063e-06	0.000175856
ATP13A5	12.1954	0.831249	4.17364	-3.82755	1.12616	-3.39876	0.000676909	0.0150336
CDHR4	100.106	7.01774	34.3967	-3.84091	0.771883	-4.97603	6.49015e-07	8.89845e-05
MCEMP1	627.874	43.623	215.462	-3.8517	1.04206	-3.69623	0.000218826	0.00675317
LTF	1903.47	131.723	652.825	-3.85308	0.815051	-4.72741	2.27397e-06	0.00021855
CD1B	80.1017	5.56722	27.4891	-3.85847	0.777117	-4.96511	6.86619e-07	9.05754e-05
ORM2	28.7379	2.03008	9.88531	-3.86493	0.93993	-4.11194	3.92352e-05	0.00181796
SCNN1A	1866.95	128.08	639.512	-3.86639	0.78367	-4.93369	8.06901e-07	0.000103074
C1orf141	11.3034	0.755756	3.85799	-3.8742	1.29168	-2.99935	0.00270558	0.040093
HTR3C	37.5802	2.55198	12.8544	-3.88903	0.925204	-4.20343	2.62895e-05	0.00132319
LINC00469	17.8149	1.25166	6.12321	-3.9008	1.23387	-3.16143	0.00156995	0.0274817
CCL17	97.5495	6.4705	33.2585	-3.90626	0.749319	-5.21307	1.85737e-07	3.19209e-05
CDH1	1939.88	128.796	661.468	-3.91265	1.01492	-3.85513	0.000115667	0.00416877
R3HDML	11.748	0.760621	3.9922	-3.9211	1.31796	-2.97513	0.00292863	0.0423111
KRT4	143.109	9.50147	48.7978	-3.92197	0.878127	-4.46629	7.95886e-06	0.000530144
IYD	98.4608	159.647	33.4866	-3.93086	0.95544	-4.11418	3.88552e-05	0.00180694
TUBA4B	54.2405	3.62635	18.5129	-3.93692	0.958591	-4.10698	4.00861e-05	0.00184295
CCL23	73.3696	4.90695	25.043	-3.96144	0.660906	-5.99396	2.04796e-09	1.25254e-06
ST6GALNAC1	204.49	13.1428	69.4213	-3.97074	0.825924	-4.80763	1.52727e-06	0.000168442
GJB1	47.2874	3.07396	16.0779	-3.97419	0.881847	-4.50667	6.58541e-06	0.000463113
MARCO	3741.63	237.921	1268.42	-3.97614	0.967492	-4.10974	3.9611e-05	0.00182527
DMBT1	3747.55	236.317	1269.03	-3.98746	1.26764	-3.14558	0.00165759	0.0284731
CBLC	24.3623	1.5068	8.22901	-3.9928	1.06535	-3.74786	0.000178349	0.00575938
CD164L2	49.7555	3.19134	16.8867	-3.99773	0.87799	-4.55327	5.28179e-06	0.000384834
LILRA4	242.635	15.3012	82.1639	-4.00138	0.535777	-7.46836	8.12018e-14	8.19448e-10
ANXA3	1858.56	115.811	628.384	-4.00494	0.630141	-6.35561	2.07595e-10	2.21681e-07
SMIM22	96.3548	6.08056	32.6318	-4.00521	1.05391	-3.80032	0.000144509	0.00495183
NR0B2	60.4291	3.79588	20.4527	-4.00893	1.03779	-3.86295	0.000112027	0.00408867
S100A14	915.479	56.762	309.326	-4.0135	0.911978	-4.40087	1.07817e-05	0.000657424
ADAMTS8	883.313	54.7663	298.457	-4.0139	0.916381	-4.38016	1.18592e-05	0.000701921
CSF2	29.0247	1.81317	9.81655	-4.01712	1.09862	-3.65652	0.00025566	0.00750528
KRT19	2576.03	159.007	869.897	-4.01827	1.00264	-4.00767	6.13195e-05	0.00259457
FXYD3	1096.24	67.4447	370.032	-4.02315	0.861336	-4.67082	2.99998e-06	0.000256968
TMEM125	1301.75	79.9999	439.338	-4.025	1.04321	-3.8583	0.000114179	0.00413729
C11orf16	36.7538	2.27384	12.415	-4.04778	0.937871	-4.31592	1.58937e-05	0.000878854
FMO2	4230.43	255.769	1424.79	-4.04862	1.01956	-3.97095	7.15861e-05	0.00293663
PLA2G3	51.0936	3.19491	17.2828	-4.05308	1.10151	-3.67958	0.000233618	0.00706915
JCHAIN	10685.7	642.978	3596.73	-4.05507	0.97918	-4.1413	3.45348e-05	0.00165956
GOLT1A	66.5435	4.08116	22.4524	-4.05591	1.26935	-3.19527	0.00139702	0.025379
CA4	939.536	56.3391	316.103	-4.05941	1.05164	-3.86008	0.000113351	0.00412645
ARHGEF38	208.398	12.4938	70.1126	-4.06449	1.0618	-3.82794	0.000129222	0.00451273
CRB3	222.435	13.0328	74.6215	-4.09362	0.955426	-4.2846	1.83066e-05	0.000985288
KIR2DS4	7.2999	0.469117	2.47817	-4.10114	1.34865	-3.04093	0.00235847	0.0365038
AQP4-AS1	5.17218	0.220332	1.67676	-4.10355	1.35037	-3.03883	0.002375	0.0366753
LINC00908	47.9932	2.80942	16.0988	-4.12086	0.614537	-6.70563	2.00535e-11	2.69827e-08
CLDN18	6794.75	389.231	2273.21	-4.1258	1.23493	-3.34092	0.000835024	0.0174104
MMP7	1008.69	57.5297	337.283	-4.1321	0.87682	-4.7126	2.44581e-06	0.000225289
ITLN2	307.242	17.499	102.717	-4.13475	1.05822	-3.90727	9.33439e-05	0.00357488
C1orf116	2663.18	150.324	889.399	-4.1476	1.06236	-3.90415	9.45585e-05	0.0036077
SCN7A	2314.41	130.434	772.78	-4.14935	1.1808	-3.51403	0.000441362	0.0111211
UPK3B	610.837	33.9862	203.648	-4.17083	1.02874	-4.05433	5.02787e-05	0.00223519
GRHL2	304.376	16.785	101.371	-4.18316	1.0413	-4.01724	5.88848e-05	0.0025233
PDZK1IP1	438.355	24.1821	145.998	-4.18464	0.95966	-4.36055	1.29739e-05	0.000756796
DNAI2	70.4754	3.97062	23.5308	-4.18521	0.887297	-4.71681	2.39572e-06	0.000223758
KRT16P2	77.4051	4.18327	25.7191	-4.19425	1.09437	-3.83257	0.000126814	0.00446682
ESRP2	632.605	34.3205	210.286	-4.20689	0.810743	-5.18893	2.11504e-07	3.55733e-05
PNOC	5418.73	293.044	1800.6	-4.20851	1.22751	-3.4285	0.00060693	0.0138141
ATP13A4	2091.11	112.485	694.432	-4.21628	0.959281	-4.39525	1.10644e-05	0.000665148
ATP2C2	433.286	23.3761	143.938	-4.21819	0.793215	-5.31784	1.05009e-07	2.1408e-05
PRR15L	473.506	25.4021	157.197	-4.22044	0.928439	-4.54574	5.47432e-06	0.000394601
GLOD5	7.84233	0.412429	2.59769	-4.22161	1.07842	-3.91462	9.0548e-05	0.00348101
DTHD1	107.102	5.80278	35.5968	-4.22702	0.747205	-5.6571	1.53949e-08	5.26636e-06
ADH1B	12091.3	642.464	4009.76	-4.23435	1.30281	-3.25017	0.00115334	0.0220499
LMNTD1	13.8409	0.733033	4.5883	-4.25355	1.0774	-3.94798	7.88132e-05	0.00314365
C11orf87	191.535	9.9097	63.3288	-4.26742	0.800775	-5.32911	9.8693e-08	2.05353e-05
SCN1A	274.562	14.287	90.8386	-4.27496	0.742173	-5.76006	8.40834e-09	3.77123e-06
KRT15	105.87	5.43714	34.9761	-4.28538	1.03968	-4.12181	3.75906e-05	0.0017603
LGI3	679.215	34.8493	224.369	-4.28905	0.936737	-4.57871	4.67841e-06	0.000357668
TJP3	265.683	13.6997	87.8126	-4.28977	0.788811	-5.43827	5.37992e-08	1.35853e-05
AMTN	52.3751	2.68918	17.3027	-4.30743	1.25504	-3.43212	0.000598886	0.0137278
SFTPD	8197.44	409.008	2699.72	-4.32527	1.25292	-3.45215	0.000556144	0.0130569
PRSS12	867.468	42.9168	285.432	-4.33659	0.682411	-6.35481	2.08687e-10	2.21681e-07
ECEL1P2	54.9225	2.76846	18.1079	-4.34897	1.15449	-3.767	0.000165218	0.00543661
CAPN8	326.248	16.0463	107.282	-4.35299	1.11754	-3.89517	9.81315e-05	0.00370897
ALPP	19.8558	0.967615	6.52295	-4.35819	1.09423	-3.98288	6.80848e-05	0.00282167
VGLL1	31.187	1.49962	10.2312	-4.36133	0.845207	-5.16008	2.4685e-07	4.01788e-05
TMPRSS2	2048.19	99.0006	672.292	-4.37102	1.18176	-3.69873	0.00021668	0.00670744
RASSF6	124.564	5.96457	40.8469	-4.38477	0.779772	-5.62315	1.87509e-08	6.27883e-06
HNF1B	280.874	13.4651	92.1148	-4.38984	1.03936	-4.22362	2.40408e-05	0.00122529
CCL13	581.757	27.5015	190.518	-4.40657	0.685223	-6.43086	1.26882e-10	1.50639e-07
RAB25	590.065	27.7699	193.151	-4.41029	1.22751	-3.59286	0.000327067	0.00885692
TCF21	1924.99	90.4172	629.998	-4.41294	1.22505	-3.60225	0.000315475	0.0086629
LIPH	424.326	19.7744	138.76	-4.42515	0.911283	-4.85596	1.19807e-06	0.000138175
CT45A10	40.7784	1.90676	13.3396	-4.42744	1.52361	-2.90588	0.00366225	0.0489505
TRHDE	820.814	37.5877	267.948	-4.44663	1.09969	-4.04353	5.26518e-05	0.00230783
INMT-FAM188B	15.5655	0.740691	5.10093	-4.45553	1.51657	-2.9379	0.00330445	0.0460798
CEACAM6	2195.06	98.6609	715.25	-4.47655	1.3299	-3.36608	0.000762456	0.016417
FCN3	2257.34	101.365	735.476	-4.47754	0.781549	-5.72905	1.00993e-08	4.15987e-06
CST5	15.775	0.725294	5.15167	-4.51082	1.31058	-3.44185	0.000577752	0.0134032
LAMP3	7205.66	307.583	2336.43	-4.55068	0.801889	-5.67494	1.38734e-08	5.00013e-06
FENDRR	2315.5	98.7563	750.74	-4.5513	1.20512	-3.77664	0.000158961	0.00532438
TMC5	795.456	33.5059	257.609	-4.56855	0.898161	-5.08656	3.6462e-07	5.49188e-05
PLA2G4E-AS1	10.1183	0.432579	3.28133	-4.59739	1.3169	-3.49107	0.00048109	0.0117883
LINC00551	94.1221	3.82472	30.3828	-4.59772	1.03418	-4.44575	8.75867e-06	0.00056478
AKAP14	24.5146	1.03654	7.94185	-4.60578	1.02884	-4.47667	7.58178e-06	0.0005135
TMEM190	68.7167	2.83937	22.2151	-4.61056	0.92486	-4.98515	6.19153e-07	8.61819e-05
LAMC2	3577.5	146.349	1155.51	-4.61085	0.664483	-6.939	3.94896e-12	8.85575e-09
VIPR1	2490.9	101.31	804.129	-4.61993	0.992372	-4.65545	3.23276e-06	0.000272999
LINC00326	8.70694	10.8203	2.7772	-4.621	1.58028	-2.92416	0.00345387	0.0475832
LOC643441	10.6815	0.526361	3.51318	-4.64961	1.42194	-3.2699	0.00107584	0.0209794
TMEM213	31.9311	1.2613	10.2818	-4.67624	0.951601	-4.91408	8.92014e-07	0.000111823
ITGB6	3855.05	150.536	1240.1	-4.67852	1.23504	-3.78814	0.000151781	0.00516392
GGT6	173.785	6.70598	55.847	-4.70067	0.989697	-4.74961	2.03811e-06	0.000200659
VWA2	636.37	24.4106	204.399	-4.70153	0.66169	-7.10534	1.20023e-12	4.8405e-09
FGF5	188.77	7.18259	60.5906	-4.71515	0.904639	-5.21219	1.86625e-07	3.19209e-05
SLC44A4	850.436	32.3398	272.956	-4.71937	0.747007	-6.3177	2.6548e-10	2.55151e-07
ANKRD66	29.6088	1.16157	9.52839	-4.72132	1.14436	-4.12574	3.69542e-05	0.00173453
LINC00968	273.002	10.3787	87.621	-4.72704	0.785278	-6.01958	1.74873e-09	1.13854e-06
CFTR	438.748	16.5503	140.726	-4.73483	1.20588	-3.92646	8.62067e-05	0.0033589
ELF3	1838.48	68.7429	589.254	-4.74271	0.954162	-4.97055	6.67633e-07	8.98323e-05
CFAP52	78.5242	2.93567	25.1676	-4.7684	0.997832	-4.77876	1.76376e-06	0.000185406
NAPSA	14159.1	512.319	4526.07	-4.78877	1.24115	-3.85834	0.000114161	0.00413729
AADAC	119.798	4.37214	38.3209	-4.79259	1.01526	-4.72054	2.35219e-06	0.000220811
SCGB3A2	1258.4	45.2029	402.025	-4.80139	1.27468	-3.76674	0.000165391	0.00543661
EHF	1047.02	37.553	334.456	-4.80316	1.00855	-4.76243	1.91275e-06	0.000195964
ADAMTS19	54.3304	2.02495	17.4089	-4.80875	0.961157	-5.00308	5.64214e-07	7.96331e-05
C2orf54	246.28	8.58642	78.4964	-4.85014	1.2249	-3.95964	7.50635e-05	0.00302428
ATP12A	100.097	3.44009	31.8685	-4.87547	1.08814	-4.48055	7.44498e-06	0.000507664
CYP4B1	4634.57	156.355	1473.48	-4.88991	1.32565	-3.68869	0.000225414	0.0069105
CYP2B7P	1414.05	47.2064	449.22	-4.90719	1.03182	-4.75587	1.97597e-06	0.000198108
SLC5A1	119.416	3.94959	37.9102	-4.93316	0.924916	-5.33363	9.62703e-08	2.02398e-05
CLEC4C	23.5927	0.815968	7.51502	-4.95807	0.796561	-6.22434	4.83582e-10	4.24354e-07
TMPRSS4	69.7995	2.22356	22.0988	-4.9644	0.961674	-5.16225	2.43994e-07	4.00368e-05
PIGR	3319.75	105.281	1050.71	-4.98023	1.33072	-3.74252	0.000182185	0.0058726
GKN2	300.326	9.39714	94.9644	-5.00206	1.37312	-3.64285	0.000269632	0.00776318
KLK11	267.694	8.3203	84.6067	-5.018	1.45361	-3.45211	0.000556229	0.0130569
C11orf97	17.5675	0.520515	5.53433	-5.02348	1.4587	-3.44381	0.000573586	0.0133372
C9orf171	41.2428	1.24324	13.0078	-5.03218	1.02626	-4.90343	9.41779e-07	0.0001152
SLC34A2	24536	745.176	7742.49	-5.04129	1.32096	-3.81639	0.000135419	0.00469616
PKD2L1	365.088	11.0037	115.146	-5.05213	0.740776	-6.82005	9.10077e-12	1.41293e-08
TMEM212	26.9876	0.859862	8.5445	-5.0545	1.35518	-3.72978	0.000191648	0.00610099
FOXJ1	507.915	15.1786	160.101	-5.06372	0.878133	-5.76646	8.09533e-09	3.71337e-06
AQP4	7126.53	210.605	2244.7	-5.0806	1.55633	-3.26447	0.00109668	0.021283
LRRN4	347.971	10.1547	109.512	-5.10223	0.740262	-6.89246	5.48346e-12	1.00612e-08
AGR2	1446.59	39.4763	453.334	-5.19773	1.5821	-3.28535	0.00101857	0.0200956
ELF5	117.302	3.21366	36.769	-5.23746	0.939994	-5.57181	2.52113e-08	7.95061e-06
FAM216B	224.728	6.00502	70.3353	-5.25612	0.925382	-5.67995	1.34736e-08	4.94434e-06
C8orf34-AS1	147.2	3.84779	46.0101	-5.27462	1.31401	-4.01414	5.96617e-05	0.00255117
COL6A6	1763.59	45.2149	550.618	-5.28968	0.982774	-5.3824	7.35011e-08	1.70514e-05
COL6A5	622.482	15.988	194.369	-5.29464	0.956629	-5.53468	3.11796e-08	9.25438e-06
CHIT1	3674.15	87.5214	1142.41	-5.39278	1.14352	-4.71596	2.40576e-06	0.000223758
SCEL	1320.38	30.8635	410.134	-5.41993	1.6675	-3.25033	0.00115273	0.0220499
PGC	2418.02	55.7926	750.565	-5.43983	1.40935	-3.85982	0.000113471	0.00412645
ZBBX	81.2623	1.79733	25.1694	-5.50298	1.40088	-3.92822	8.55771e-05	0.00334788
ROS1	2321.39	50.7212	718.566	-5.51857	1.12624	-4.89998	9.58444e-07	0.000116532
HBG2	2175.35	41.4104	669.041	-5.71396	1.34386	-4.2519	2.11964e-05	0.00110545
FIGF	341.642	6.57541	105.124	-5.72232	1.23858	-4.62006	3.83636e-06	0.000307259
SLC13A2	28.4599	0.551496	8.75984	-5.79843	1.44219	-4.02057	5.80576e-05	0.00249314
CPB2	247.635	4.09417	75.7239	-5.92834	0.827179	-7.16693	7.66984e-13	3.87001e-09
SLC6A4	2932.68	43.9951	893.607	-6.06028	0.855942	-7.08025	1.43898e-12	4.8405e-09
CCL18	10346.9	142.22	3143.6	-6.18539	0.886736	-6.97545	3.04886e-12	8.79073e-09
LDLRAD1	147.894	1.88531	44.8291	-6.3568	1.17718	-5.40002	6.66324e-08	1.58217e-05
FGG	423.603	5.01599	128.13	-6.41756	1.72696	-3.71609	0.000202326	0.00638052
LOC283299	89.9863	1.01986	27.1865	-6.49992	0.950845	-6.83595	8.14661e-12	1.37019e-08
AGR3	580.487	6.34239	175.208	-6.51781	1.82419	-3.57298	0.000352936	0.00935808
ATP13A4-AS1	152.17	1.48538	45.8045	-6.65535	1.29315	-5.14663	2.65205e-07	4.24812e-05
TEKT1	107.895	0.977725	32.4239	-6.79423	1.11548	-6.09084	1.12316e-09	8.09601e-07
HBG1	513.594	3.63418	153.622	-7.13274	1.29562	-5.50525	3.68642e-08	1.01922e-05
DAW1	52.3784	0.267658	15.5943	-7.43953	1.19905	-6.20454	5.48562e-10	4.42865e-07
