# Supplementary material for: DNA methylation-based classifier and gene expression signatures detect BRCAness in osteosarcoma
Source: PLoS Comput Biol. 2021 Nov 11;17(11):e1009562. doi: 10.1371/journal.pcbi.1009562 (PMC8584788; doi:10.1371/journal.pcbi.1009562)
Supplement: S2 File — (ZIP) [file pcbi.1009562.s002.zip › S2_File/EnrichR/DnRegGnsKEGG_2019_Human_table.xlsx]

## Sheet: DnRegGnsKEGG_2019_Human_table
Term	Overlap	P-value	Adjusted P-value	Odds Ratio	Combined Score	Genes
Cytokine-cytokine receptor interaction	52/294	2.80109e-14	8.62734e-12	3.27842	102.307	ACVRL1;CXCL6;CXCL9;TNFRSF6B;CSF2;IL5RA;FASLG;CXCL1;CXCL3;CXCL2;IL18RAP;TNFSF10;CCR8;CCR7;CCR6;CCR5;CCR4;IL6R;CCR2;IL15RA;IL15;IL17RE;TGFBR2;IL1A;IFNG;LTB;CCL13;CTF1;CCL11;IL20RA;CSF2RB;CXCR6;IL2RG;CXCR3;CCL5;CCL4;CCL2;CCL18;CCL17;IL32;IL33;CCL23;CCL22;TNFSF14;GDF15;TNFSF13;GDF5;CD4;CD40LG;IL2RB;ACKR4;CD27
Cell adhesion molecules (CAMs)	32/145	6.4549e-12	9.94054e-10	4.09063	105.4	CD274;SELPLG;CD80;CLDN2;F11R;ITGAL;ICAM1;SPN;CDH1;CLDN23;CTLA4;ICOS;HLA-DOB;HLA-DQA1;NTNG2;PDCD1LG2;CD2;CLDN4;CD4;NFASC;PTPRC;CD40LG;CD8B;CD6;CD8A;CLDN9;CLDN7;CLDN18;CD226;PDCD1;CD22;HLA-DQB1
Hematopoietic cell lineage	23/97	1.3258e-09	1.36116e-07	4.39506	89.8405	CR2;CSF2;ITGA3;IL5RA;CD1E;CD3G;CD1C;CD3E;CD1B;CD3D;CD2;IL1A;FCER2;CD4;CD8B;CD8A;CD5;KIT;HLA-DOB;IL6R;HLA-DQA1;CD22;HLA-DQB1
T cell receptor signaling pathway	23/101	3.08552e-09	2.37585e-07	4.221	82.717	CSF2;PIK3CD;CD3G;CD3E;RASGRP1;CD3D;ZAP70;CD4;PTPRC;CD40LG;CD8B;IFNG;CD8A;CDK4;LCK;GRAP2;CTLA4;MAP3K8;PTPN6;PDCD1;CD247;ICOS;CARD11
Primary immunodeficiency	13/37	3.23435e-08	1.99236e-06	6.51254	112.321	IL2RG;CD3E;CD3D;CD79A;ZAP70;CD4;PTPRC;CD40LG;CD8B;LCK;CD8A;BTK;ICOS
Rheumatoid arthritis	19/91	3.09161e-07	1.58703e-05	3.87009	58.0103	CXCL6;CSF2;IL15;CD80;TNFSF13;CXCL1;ITGAL;ICAM1;IL1A;IFNG;CCL5;CTLA4;CCL2;ATP6V0A4;LTB;TEK;HLA-DOB;HLA-DQA1;HLA-DQB1
Chemokine signaling pathway	29/190	3.89866e-07	1.71541e-05	2.82913	41.7508	CXCL6;CCL13;CXCL9;CCL11;PIK3CD;CXCL1;ARRB1;CXCR6;CXCL3;CXCL2;GRK5;CXCR3;CCL5;CCL4;CCR8;CCL2;CCR7;CCR6;CCR5;CCL18;CCR4;CCL17;CCR2;CCL23;CCL22;PRKCD;FGR;TIAM1;DOCK2
NF-kappa B signaling pathway	17/95	1.1643e-05	0.000448255	3.31691	37.6828	CCL13;BCL2A1;TNFSF14;TNFAIP3;CFLAR;CXCL2;ICAM1;RELB;NFKB2;ZAP70;CD40LG;LCK;CCL4;BTK;LTB;CARD11;BIRC3
Linoleic acid metabolism	9/29	1.40611e-05	0.000481204	5.75245	64.267	CYP2J2;PLA2G4F;PLA2G2D;PLA2G12B;PLA2G1B;PLA2G4C;PLA2G10;PLA2G3;PLA2G5
Th17 cell differentiation	18/107	1.57811e-05	0.000486059	3.11815	34.4765	CD3G;GATA3;CD3E;IL2RG;CD3D;TGFBR2;ZAP70;CD4;IFNG;IRF4;LCK;TBX21;IL2RB;CD247;HLA-DOB;IL6R;HLA-DQA1;HLA-DQB1
Natural killer cell mediated cytotoxicity	20/131	2.3951e-05	0.000670628	2.82987	30.1085	CSF2;SH2D1A;KIR2DS4;PRF1;SH2D1B;PIK3CD;FASLG;ITGAL;ICAM1;ZAP70;NCR3;KLRK1;IFNG;LCK;TNFSF10;KLRD1;CD48;PTPN6;KLRC1;CD247
Arachidonic acid metabolism	13/63	2.56971e-05	0.000659559	3.82482	40.4251	CYP2J2;PLA2G4F;PLA2G2D;PLA2G12B;PLA2G1B;PLA2G4C;PLA2G3;PLA2G5;ALOX15B;ALOX5;PLA2G10;LTA4H;GGT1
Th1 and Th2 cell differentiation	16/92	3.0207e-05	0.000715674	3.2236	33.5494	CD3G;GATA3;CD3E;IL2RG;CD3D;ZAP70;CD4;IFNG;LCK;TBX21;IL2RB;STAT4;CD247;HLA-DOB;HLA-DQA1;HLA-DQB1
alpha-Linolenic acid metabolism	8/25	3.31779e-05	0.000729914	5.93142	61.1744	PLA2G4F;PLA2G2D;PLA2G12B;PLA2G1B;PLA2G4C;PLA2G10;PLA2G3;PLA2G5
Graft-versus-host disease	10/41	4.84888e-05	0.000995636	4.5209	44.9114	IL1A;IFNG;CD80;PRF1;FASLG;KLRD1;KLRC1;HLA-DOB;HLA-DQA1;HLA-DQB1
Retinol metabolism	13/67	5.09767e-05	0.000981301	3.59648	35.5481	ADH1B;ADH1A;HSD17B6;CYP3A5;CYP2C18;ADH6;DHRS9;ALDH1A2;ALDH1A1;AOX1;UGT2B4;BCO1;UGT1A6
TNF signaling pathway	17/110	8.18225e-05	0.00148243	2.86461	26.9587	EDN1;CSF2;RIPK3;IL15;TNFAIP3;PIK3CD;CXCL1;CFLAR;CXCL3;CXCL2;ICAM1;CASP10;IRF1;CCL5;CCL2;MAP3K8;BIRC3
Tight junction	22/170	0.000125784	0.0021523	2.39874	21.5429	PRKCE;PRKAG2;CACNA1D;CD1E;CGN;CLDN2;F11R;CD1C;CD1B;TIAM1;CLDN4;ACTR3C;MARVELD2;CLDN9;CDK4;CLDN7;CLDN23;CLDN18;ARHGEF2;CFTR;TJP3;CRB3
Intestinal immune network for IgA production	10/48	0.000200644	0.00325254	3.8616	32.8776	PIGR;IL15RA;CD40LG;IL15;CD80;TNFSF13;ICOS;HLA-DOB;HLA-DQA1;HLA-DQB1
Tryptophan metabolism	9/42	0.000332457	0.00511984	3.97193	31.8112	DDC;AOC1;ALDH2;CAT;AOX1;KMO;IDO2;INMT;IDO1
Ether lipid metabolism	9/47	0.000797557	0.0116975	3.54939	25.3212	PLA2G4F;PLA2G2D;PLA2G12B;PLA2G1B;PLA2G4C;PLA2G10;PLA2G3;PLA2G5;PLA2G7
Allograft rejection	8/38	0.000803244	0.0112454	3.90225	27.8107	CD40LG;IFNG;CD80;PRF1;FASLG;HLA-DOB;HLA-DQA1;HLA-DQB1
IL-17 signaling pathway	13/93	0.00142873	0.0191325	2.59101	16.9736	CXCL6;CSF2;CCL11;TNFAIP3;CXCL1;IL17RE;CXCL3;CXCL2;MAPK15;IFNG;CCL2;CCL17;MAPK4
Type I diabetes mellitus	8/43	0.00187617	0.0240775	3.4485	21.6515	IL1A;IFNG;CD80;PRF1;FASLG;HLA-DOB;HLA-DQA1;HLA-DQB1
Pancreatic secretion	13/98	0.00230954	0.0284535	2.45881	14.9267	CPA3;RYR2;CPB2;PLA2G2D;PLA2G12B;PLA2G1B;SCTR;PLA2G3;PLA2G5;FXYD2;PLA2G10;CLCA2;CFTR
Inflammatory bowel disease (IBD)	10/65	0.0023974	0.0284	2.85164	17.205	IL1A;IL18RAP;IFNG;TBX21;STAT4;GATA3;IL2RG;HLA-DOB;HLA-DQA1;HLA-DQB1
Antigen processing and presentation	11/77	0.00271866	0.0310129	2.64795	15.6431	CD4;IFNG;CD8B;CD8A;KIR2DS4;KLRD1;KLRC1;HLA-DOB;CTSS;HLA-DQA1;HLA-DQB1
Aldosterone-regulated sodium reabsorption	7/37	0.00323569	0.0355926	3.50675	20.106	SCNN1G;SCNN1B;FXYD2;SCNN1A;PIK3CD;SFN;SGK1
Chagas disease (American trypanosomiasis)	13/103	0.00359378	0.0381685	2.33945	13.1677	ACE;PIK3CD;FASLG;CD3G;CFLAR;CD3E;CD3D;TGFBR2;GNA14;IFNG;CCL5;CCL2;CD247
Human T-cell leukemia virus 1 infection	22/219	0.00378617	0.0388713	1.86203	10.3834	IL15RA;CSF2;MMP7;IL15;PIK3CD;CD3G;CD3E;ITGAL;IL2RG;CD3D;ICAM1;RELB;NFKB2;TGFBR2;CD4;CCND2;CDK4;LCK;IL2RB;HLA-DOB;HLA-DQA1;HLA-DQB1
Viral myocarditis	9/59	0.00412769	0.0410106	2.82748	15.523	CD40LG;CD80;CAV1;PRF1;ITGAL;HLA-DOB;HLA-DQA1;ICAM1;HLA-DQB1
Vascular smooth muscle contraction	15/132	0.00506505	0.0487511	2.10633	11.1328	GUCY1A2;PLA2G4F;EDN1;PTGIR;PLA2G2D;CALCRL;PLA2G12B;PLA2G1B;PRKCE;PRKCD;PLA2G4C;PLA2G3;CACNA1D;PLA2G5;PLA2G10
Asthma	6/31	0.00560368	0.052301	3.58755	18.5991	CCL11;CD40LG;MS4A2;HLA-DOB;HLA-DQA1;HLA-DQB1
