# Supplementary material for: DNA methylation-based classifier and gene expression signatures detect BRCAness in osteosarcoma
Source: PLoS Comput Biol. 2021 Nov 11;17(11):e1009562. doi: 10.1371/journal.pcbi.1009562 (PMC8584788; doi:10.1371/journal.pcbi.1009562)
Supplement: S2 File — (ZIP) [file pcbi.1009562.s002.zip › S2_File/EnrichR/DnRegGnsReactome_2016_table.xlsx]

## Sheet: DnRegGnsReactome_2016_table
Term	Overlap	P-value	Adjusted P-value	Odds Ratio	Combined Score	Genes
Chemokine receptors bind chemokines Homo sapiens R-HSA-380108	22/56	3.80075e-14	5.81515e-11	7.28187	225.017	CXCL6;CXCL9;CCL11;CCL22;CXCL1;CXCR6;CXCL3;CXCL2;CXCR3;CCL5;CCRL2;CCL4;ACKR4;CCR8;CCL2;CCR7;ACKR2;CCR6;CCR5;CCR4;CCL17;CCR2
Immunoregulatory interactions between a Lymphoid and a non-Lymphoid cell Homo sapiens R-HSA-198933	34/157	2.5061e-12	1.91717e-09	4.0141	107.226	LILRA6;KLRB1;CD3G;CD1C;CD3E;ITGAL;CD1B;TREM1;CD3D;LILRA4;ICAM1;KLRK1;CDH1;SLAMF7;LAIR2;SLAMF6;KLRC1;CD300LF;AMICA1;CD96;SH2D1A;SH2D1B;LILRB3;NCR3;CD40LG;CD8B;CD8A;KLRF1;CD226;KLRD1;CD247;SIGLEC8;CD22;SIGLEC6
Immune System Homo sapiens R-HSA-168256	145/1547	2.29864e-11	1.17231e-08	1.73735	42.5582	FCN1;FCN3;TNFRSF6B;CSF2;NCF2;CD80;IL5RA;C4BPB;ICAM1;FGF5;LGALS3;IL18RAP;TRIM29;CDH1;GRAP2;RPS6KA2;KPNA7;MAP3K8;LGALS9;HLA-DOB;IL6R;TRIM22;GBP6;ZBP1;GBP5;CD96;IL15RA;PRKCE;PRKCD;SIGIRR;CLEC4C;RNF125;CD8B;CD8A;BTK;KLRF1;CD226;CARD11;BLK;CD274;PDE1C;KLRB1;TXK;IL20RA;DAPP1;CSF2RB;CD1C;CD1B;RASGRP1;AGER;IL22RA2;CD79A;KLRK1;IRAK2;CLEC7A;SLAMF7;S100A12;PIP5K1B;SLAMF6;ATP6V0A4;KLRC1;ICOS;CD300LF;PAG1;HLA…
PD-1 signaling Homo sapiens R-HSA-389948	12/26	2.73389e-09	1.04571e-06	8.55493	168.682	CD274;CD4;LCK;CD3G;PTPN6;PDCD1LG2;CD247;PDCD1;CD3E;CD3D;HLA-DQA1;HLA-DQB1
Costimulation by the CD28 family Homo sapiens R-HSA-388841	17/72	1.98821e-07	4.34565e-05	4.37648	67.5329	CD274;CD80;CD3G;PDCD1LG2;CD3E;CD3D;CD4;LCK;GRAP2;CTLA4;MAP3K8;PTPN6;CD247;PDCD1;ICOS;HLA-DQA1;HLA-DQB1
Phosphorylation of CD3 and TCR zeta chains Homo sapiens R-HSA-202427	10/24	1.96331e-07	5.00645e-05	7.7232	119.273	CD4;PTPRC;LCK;CD3G;CD247;CD3E;CD3D;PAG1;HLA-DQA1;HLA-DQB1
Peptide ligand-binding receptors Homo sapiens R-HSA-375276	30/193	1.64191e-07	5.02423e-05	2.88119	45.0107	CXCL6;CXCL9;CCL11;CXCL1;CXCR6;CXCL3;RXFP1;CXCL2;CXCR3;CCL5;CCRL2;CCL4;CCR8;CCL2;CCR7;CCR6;CCR5;INSL3;CCR4;CCL17;NTSR1;CCR2;EDN1;CCL23;CCL22;SSTR1;PNOC;ACKR4;ACKR2;AGTR2
Class A/1 (Rhodopsin-like receptors) Homo sapiens R-HSA-373076	41/323	3.21365e-07	6.14611e-05	2.35283	35.1764	CXCL6;CXCL9;CCL11;CHRM1;PTAFR;CXCL1;CXCR6;ADRB2;CXCL3;RXFP1;CXCL2;HCAR2;HCAR3;CXCR3;CCL5;CCRL2;CCL4;CCR8;CCL2;CCR7;CCR6;CCR5;INSL3;CCR4;CCL17;S1PR4;NTSR1;CCR2;GPR39;EDN1;CCL23;P2RY10;PTGIR;CCL22;P2RY14;GPR55;SSTR1;PNOC;ACKR4;ACKR2;AGTR2
Translocation of ZAP-70 to Immunological synapse Homo sapiens R-HSA-202430	9/21	6.10626e-07	0.000103806	7.94386	113.667	ZAP70;CD4;LCK;CD3G;CD247;CD3E;CD3D;HLA-DQA1;HLA-DQB1
Cell surface interactions at the vascular wall Homo sapiens R-HSA-202733	19/101	1.66318e-06	0.000231333	3.48691	46.3995	GRB7;SELPLG;ITGA3;CAV1;SIRPG;F11R;ITGAL;TREM1;SPN;CD2;DOK2;CEACAM6;LCK;OLR1;CD48;PTPN6;TEK;AMICA1;GAS6
Surfactant metabolism Homo sapiens R-HSA-5683826	10/29	1.56548e-06	0.000239518	6.39161	85.4387	CECR1;SLC34A2;NAPSA;DMBT1;ABCA3;SFTPD;GATA6;CTSH;CSF2RB;LMCD1
Hemostasis Homo sapiens R-HSA-109582	57/552	2.00914e-06	0.000256165	1.91401	25.1076	GUCY1B2;CSF2;DOCK8;SIRPG;PLEK;IL5RA;PIK3CD;ARRB1;F11R;ITGAL;TREM1;ORM2;SPN;OLR1;PHACTR2;AMICA1;GUCY1A2;FGA;PTGIR;ITGA3;PRKCE;PRKCD;FGG;FGR;DOK2;LCK;CEACAM6;IRF1;IRF2;SERPING1;CD48;SCG3;GAS6;DOCK2;GRB7;FIGF;SELPLG;GATA6;CSF2RB;GATA3;GATA2;IL2RG;TFPI;RASGRP1;GNA14;LEFTY2;F10;HBG2;HBG1;RARRES2;CAV1;CD2;P2RX2;P2RX1;IL2RB;PTPN6;TEK
Cytokine Signaling in Immune system Homo sapiens R-HSA-1280215	61/620	4.26502e-06	0.000501961	1.82367	22.5498	CSF2;TNFRSF6B;IL5RA;PIK3CD;ARRB1;DUSP16;ICAM1;FGF5;IL18RAP;TRIM29;CASP1;KPNA7;MAP3K8;LGALS9;IL6R;TRIM22;GBP6;GBP5;IL15RA;FGA;DUSP2;DUSP1;IL15;PRKCD;FGG;IL17RE;IL1A;IFNG;LCK;IRF4;IRF1;KIT;IRF2;IRF8;LTB;HLA-DQB1;BIRC3;CTF1;PTAFR;IL20RA;CSF2RB;IL2RG;RASGRP1;IL22RA2;RELB;ERBB3;IRAK2;STX3;HLA-DQA1;GBP4;IL32;IL33;TNFSF14;TNFSF13;NFKB2;CD4;CD40LG;IL2RB;CD27;PTPN6;TEK
Generation of second messenger molecules Homo sapiens R-HSA-202433	10/35	1.0669e-05	0.00116597	5.29591	60.6285	ZAP70;CD4;LCK;GRAP2;CD3G;CD247;CD3E;CD3D;HLA-DQA1;HLA-DQB1
Biological oxidations Homo sapiens R-HSA-211859	26/199	2.69838e-05	0.00275235	2.42175	25.4774	SLC26A1;ADH1B;ACSM1;ADH1A;CYP4F22;CYP2C18;CYP3A5;ADH6;SULT1C2;ALDH2;GGT1;SULT1A2;UGT1A6;CYP2J2;AOC1;GGT6;CYP4B1;FMO2;FMO3;CYP27A1;SULT2B1;AADAC;ALDH1A1;DPEP2;UGT2B4;CES1
Adaptive Immune System Homo sapiens R-HSA-1280218	68/762	3.1375e-05	0.00282375	1.6541	17.1522	NCF2;CD80;PIK3CD;CD3G;ITGAL;CD3E;TREM1;CD3D;CTSS;ICAM1;FGF5;CDH1;GRAP2;CTLA4;CTSH;MAP3K8;AMICA1;HLA-DOB;CD96;PDCD1LG2;ZAP70;NCR3;CD8B;LCK;CD8A;KIT;BTK;KLRF1;CD226;CARD11;HLA-DQB1;BLK;LILRA6;CD274;KLRB1;DAPP1;CD1C;CD1B;RASGRP1;LILRA4;CD79A;KLRK1;ERBB3;SLAMF7;LAIR2;PIP5K1B;SLAMF6;KLRC1;ICOS;CD300LF;HLA-DQA1;AP1M2;PAG1;TRAT1;SH2D1A;SH2D1B;LILRB3;CD4;PTPRC;CD40LG;CD207;PTPN6;KLRD1;PDCD1;CD247;SIGLEC8…
Phase 1 - Functionalization of compounds Homo sapiens R-HSA-211945	16/92	3.0207e-05	0.00288855	3.2236	33.5494	CYP2J2;AOC1;ADH1B;ADH1A;CYP4B1;FMO2;FMO3;CYP4F22;CYP3A5;CYP2C18;ADH6;CYP27A1;ALDH2;AADAC;ALDH1A1;CES1
Interferon gamma signaling Homo sapiens R-HSA-877300	16/93	3.46824e-05	0.002948	3.18893	32.7481	GBP6;GBP5;PRKCD;PTAFR;ICAM1;IFNG;TRIM29;IRF4;IRF1;IRF2;IRF8;PTPN6;TRIM22;GBP4;HLA-DQA1;HLA-DQB1
GPCR ligand binding Homo sapiens R-HSA-500792	45/447	4.39694e-05	0.00354069	1.86601	18.7198	CXCL6;CXCL9;CCL11;CHRM1;CALCRL;PTAFR;CXCL1;CXCR6;ADRB2;CXCL3;RXFP1;CXCL2;HCAR2;HCAR3;SHH;CCL5;CXCR3;CCL4;CCRL2;CCL2;CCR8;CCR7;CCR6;INSL3;CCR5;CCL17;CCR4;S1PR4;NTSR1;CCR2;GPR39;CCL23;P2RY10;EDN1;PTGIR;CCL22;P2RY14;GPR55;SCTR;WNT7A;SSTR1;PNOC;ACKR4;ACKR2;AGTR2
Acyl chain remodelling of PI Homo sapiens R-HSA-1482922	6/16	0.00012194	0.00932844	6.95088	62.6412	PLA2G4F;PLA2G2D;PLA2G1B;PLA2G4C;PLA2G10;PLA2G5
Tight junction interactions Homo sapiens R-HSA-420029	8/30	0.000141098	0.01028	4.94285	43.8236	CLDN4;CLDN9;CLDN23;CLDN7;CLDN18;F11R;CLDN2;CRB3
Acyl chain remodelling of PE Homo sapiens R-HSA-1482839	7/23	0.000149081	0.0103679	5.64129	49.7056	PLA2G4F;PLA2G2D;PLA2G1B;PLA2G4C;PLA2G10;PLA2G3;PLA2G5
Acyl chain remodelling of PG Homo sapiens R-HSA-1482925	6/17	0.000179872	0.0119654	6.54201	56.4134	PLA2G4F;PLA2G2D;PLA2G1B;PLA2G10;PLA2G3;PLA2G5
Acyl chain remodelling of PC Homo sapiens R-HSA-1482788	7/25	0.000265873	0.0162715	5.18999	42.7265	PLA2G4F;PLA2G2D;PLA2G1B;PLA2G4C;PLA2G10;PLA2G3;PLA2G5
Ethanol oxidation Homo sapiens R-HSA-71384	5/12	0.000260736	0.0166219	7.7232	63.7319	ALDH2;ADH1B;ADH1A;ALDH1A1;ADH6
Innate Immune System Homo sapiens R-HSA-168249	67/807	0.000298278	0.0175525	1.5389	12.492	FCN1;FCN3;CSF2;CD80;PIK3CD;TNFAIP3;IL5RA;ARRB1;CD3G;C4BPB;DUSP16;TREM1;CTSS;FGF5;LGALS3;CASP10;GRAP2;RPS6KA2;CASP1;MAP3K8;CCR6;CCR2;ZBP1;FGA;DUSP2;RIPK3;DUSP1;PRKCE;PRKCD;FGG;SIGIRR;FGR;CLEC4C;RNF125;LCK;IRF1;KIT;IRF2;BTK;TLR10;MS4A2;CARD11;BIRC3;COLEC10;PDE1C;TXK;CSF2RB;IL2RG;RASGRP1;AGER;RELB;KLRK1;ERBB3;IRAK2;CLEC7A;S100A12;PIP5K1B;CCL17;CCL22;TRAT1;KIR2DS4;NFKB2;CD4;IL2RB;KLRD1;CD247;TEK
Synthesis of Leukotrienes (LT) and Eoxins (EX) Homo sapiens R-HSA-2142691	6/21	0.000654872	0.0371094	5.29591	38.8247	ALOX5;DPEP2;CYP4B1;LTA4H;CYP4F22;GGT1
Signaling by Interleukins Homo sapiens R-HSA-449147	37/392	0.000701939	0.038356	1.74954	12.7046	CTF1;CSF2;IL20RA;IL5RA;PIK3CD;ARRB1;CSF2RB;IL2RG;DUSP16;RASGRP1;IL22RA2;FGF5;IL18RAP;ERBB3;IRAK2;CASP1;MAP3K8;STX3;LGALS9;IL6R;IL32;IL15RA;IL33;FGA;DUSP2;DUSP1;IL15;FGG;IL17RE;NFKB2;IL1A;CD4;LCK;IL2RB;KIT;PTPN6;TEK
