# Supplementary material for: DNA methylation-based classifier and gene expression signatures detect BRCAness in osteosarcoma
Source: PLoS Comput Biol. 2021 Nov 11;17(11):e1009562. doi: 10.1371/journal.pcbi.1009562 (PMC8584788; doi:10.1371/journal.pcbi.1009562)
Supplement: S2 File — (ZIP) [file pcbi.1009562.s002.zip › S2_File/EnrichR/DnRegGO_Biological_Process_2018_table.xlsx]

## Sheet: DnRegGO_Biological_Process_2018
Term	Overlap	P-value	Adjusted P-value	Odds Ratio	Combined Score	Genes
inflammatory response (GO:0006954)	41/252	2.24826e-10	1.14728e-06	3.01573	66.9965	CCL13;CXCL6;CXCL9;TNFRSF6B;CCL11;NRROS;PIK3CD;CXCL1;HPR;F11R;CXCL3;ITGAL;CXCL2;RELB;IL18RAP;CCL5;CCRL2;CCL4;NLRP2;CCL2;CCR7;LGALS9;CCL18;CCL17;APOL3;CCL23;PTGIR;PLA2G2D;CCL22;PLA2G4C;LYZ;NFKB2;IL1A;NCR3;VNN1;CD40LG;ELF3;CD6;DLC1;KIT;CD27
T cell activation (GO:0042110)	22/88	1.02649e-09	2.61908e-06	4.63392	95.9088	BLK;TNFSF14;TXK;PIK3CD;CD3G;NLRC3;CD3E;SLA2;CD1C;CD3D;CD2;ZAP70;CD4;PTPRC;CD8B;IRF4;LCK;CD8A;CLEC7A;KIT;CCR7;LCP1
cellular response to cytokine stimulus (GO:0071345)	57/456	2.91217e-09	3.7152e-06	2.31696	45.5384	CSF2;CD80;DOCK8;IL5RA;PIK3CD;FASLG;AQP4;CXCL1;CXCL2;ICAM1;TCL1A;CASP1;CCR7;LGALS9;CCR5;IL6R;CCR2;GBP6;SIGIRR;FCER2;IL1A;IRF4;IRF1;KIT;IRF8;ARHGEF2;GAS6;CCL13;CEBPA;CTF1;CCL11;SELPLG;PTAFR;IL20RA;CSF2RB;GATA3;IL2RG;IL22RA2;MUC1;IRAK2;ALOX5;CCL5;CCL4;STAT4;CCL2;STX3;CCL18;CCL17;IL32;CCL23;CCL22;PYHIN1;BATF;CD4;IL2RB;PTPN6;PTPN7
regulation of immune response (GO:0050776)	39/251	2.41135e-09	4.10171e-06	2.88005	57.149	KLRB1;HHLA2;PLA2G1B;CD3G;SLA2;CD1C;CD3E;ITGAL;CD1B;CD3D;TREM1;ICAM1;KLRK1;NLRP2;SLAMF7;LAIR2;SLAMF6;KLRC1;CD300LF;ZNF683;CD96;BTNL8;RIPK3;SH2D1A;SFTPD;SH2D1B;BTNL3;FGR;NCR3;CD40LG;CD8B;CD8A;IRF4;IRF1;KLRF1;CD226;KLRD1;CD247;BIRC3
neutrophil mediated immunity (GO:0002446)	59/487	5.00802e-09	5.11118e-06	2.2456	42.9183	FCN1;PIGR;CXCL6;CTSZ;CXCL1;ITGAL;ORM2;CTSS;RAB44;LGALS3;HK3;TBC1D10C;OLR1;CTSH;CD53;SERPINB1;ANXA3;PRKCD;KRT1;MCEMP1;TMC6;ATP11A;RHOF;UNC13D;CHIT1;FGR;CLEC4C;BIN2;RAB37;NPC2;CEACAM6;CAT;DOCK2;LTF;ASAH1;CLEC12A;PLA2G1B;MVP;PTAFR;STXBP2;CFP;ALOX5;S100A12;STOM;LTA4H;AOC1;ACE;FUCA1;RAB27A;NBEAL2;LYZ;LILRB3;NFASC;LRG1;PTPRC;VNN1;P2RX1;DLC1;PTPN6
cellular response to interferon-gamma (GO:0071346)	24/116	1.07351e-08	6.84767e-06	3.83497	70.3707	GBP6;CCL13;CCL23;CCL11;CCL22;PRKCD;PTAFR;AQP4;ICAM1;IFNG;IRF4;IRF1;CCL5;IRF2;CCL4;CASP1;IRF8;CCL2;LGALS9;CCL18;CCL17;TRIM22;HLA-DQA1;HLA-DQB1
positive regulation of T cell activation (GO:0050870)	18/68	1.27245e-08	7.21478e-06	4.9065	89.199	CD274;CD80;DOCK8;SIRPG;CLECL1;PDCD1LG2;GATA3;CD3E;ZAP70;PTPRC;CD40LG;CD6;LCK;CCL5;CCL2;CCR7;LGALS9;CCR2
neutrophil chemotaxis (GO:0030593)	16/53	1.03369e-08	7.53557e-06	5.59568	102.891	CXCL6;CCL13;CCL23;CCL11;CCL22;PLA2G1B;PIK3CD;CXCL3;LGALS3;CCL5;CCL4;PDE4B;S100A12;CCL2;CCL18;CCL17
positive regulation of ERK1 and ERK2 cascade (GO:0070374)	33/201	1.01481e-08	8.63098e-06	3.04317	56.0125	ALK;CCL13;CCL11;ARRB1;MST1R;PLA2G5;AGER;RASGRP1;ICAM1;ERBB3;CCL5;CCL4;GCNT2;CCL2;CCR7;LGALS9;CCL18;CCL17;ROS1;SLAMF1;FGA;CCL23;CCL22;GPR55;FGG;SCIMP;MARCO;IL1A;CD4;KIT;TEK;EPHA1;GAS6
cytokine-mediated signaling pathway (GO:0019221)	69/633	2.04064e-08	1.04134e-05	2.02048	35.7774	CXCL6;CXCL9;CSF2;TNFRSF6B;CD80;IL5RA;PIK3CD;FASLG;CXCL1;CXCL3;CXCL2;ICAM1;IL18RAP;CASP1;MAP3K8;CCR5;IL6R;TRIM22;CCR2;IL15RA;IL15;PRKCD;IL17RE;FCER2;IL1A;IFNG;IRF4;IRF1;KIT;IRF2;IRF8;LCP1;LTB;HLA-DQB1;BIRC3;CCL13;CEBPA;CTF1;CCL11;PTAFR;IL20RA;CSF2RB;GATA3;IL2RG;IL22RA2;MUC1;IRAK2;ALOX5;CCL5;CCL4;STAT4;CCL2;STX3;CCL18;CD300LF;CCL17;HLA-DQA1;IL32;IL33;CCL23;CCL22;TNFSF14;TNFSF13;BATF;CD4;CD40LG;IL2R…
granulocyte chemotaxis (GO:0071621)	16/56	2.48841e-08	1.1544e-05	5.29591	92.7263	CXCL6;CCL13;CCL23;CCL11;CCL22;PLA2G1B;PIK3CD;CXCL3;LGALS3;CCL5;CCL4;PDE4B;S100A12;CCL2;CCL18;CCL17
neutrophil migration (GO:1990266)	16/58	4.31396e-08	1.6934e-05	5.11329	86.7154	CXCL6;CCL13;CCL23;CCL11;CCL22;PLA2G1B;PIK3CD;CXCL3;LGALS3;CCL5;CCL4;PDE4B;S100A12;CCL2;CCL18;CCL17
neutrophil degranulation (GO:0043312)	56/479	4.29594e-08	1.82685e-05	2.16701	36.759	FCN1;PIGR;CTSZ;CXCL1;ITGAL;ORM2;CTSS;RAB44;LGALS3;HK3;TBC1D10C;OLR1;CTSH;CD53;SERPINB1;ANXA3;PRKCD;KRT1;MCEMP1;TMC6;ATP11A;RHOF;UNC13D;CHIT1;FGR;CLEC4C;BIN2;RAB37;NPC2;CEACAM6;CAT;DOCK2;LTF;ASAH1;CLEC12A;MVP;PTAFR;STXBP2;CFP;ALOX5;S100A12;STOM;LTA4H;AOC1;FUCA1;RAB27A;NBEAL2;LYZ;LILRB3;NFASC;LRG1;PTPRC;VNN1;P2RX1;DLC1;PTPN6
chemokine-mediated signaling pathway (GO:0070098)	15/52	5.90124e-08	2.0076e-05	5.34683	89.0008	CXCL6;CCL13;CXCL9;CCL23;CCL11;CCL22;CXCL1;CXCL3;CXCL2;CCL5;CCL4;CCL2;CCL18;CCL17;CCR2
neutrophil activation involved in immune response (GO:0002283)	56/483	5.71666e-08	2.08372e-05	2.14906	35.8406	FCN1;PIGR;CTSZ;CXCL1;ITGAL;ORM2;CTSS;RAB44;LGALS3;HK3;TBC1D10C;OLR1;CTSH;CD53;SERPINB1;ANXA3;PRKCD;KRT1;MCEMP1;TMC6;ATP11A;RHOF;UNC13D;CHIT1;FGR;CLEC4C;BIN2;RAB37;NPC2;CEACAM6;CAT;DOCK2;LTF;ASAH1;CLEC12A;MVP;PTAFR;STXBP2;CFP;ALOX5;S100A12;STOM;LTA4H;AOC1;FUCA1;RAB27A;NBEAL2;LYZ;LILRB3;NFASC;LRG1;PTPRC;VNN1;P2RX1;DLC1;PTPN6
positive regulation of MAPK cascade (GO:0043410)	39/289	1.24756e-07	3.97895e-05	2.50135	39.7638	ALK;CCL13;CCL11;LRRK2;ARRB1;MST1R;PLA2G5;ADRB2;AGER;RASGRP1;ICAM1;ERBB3;CCL5;CCL4;GCNT2;S100A12;CCL2;CCR7;LGALS9;CCL18;CCL17;ROS1;SLAMF1;FGA;EDN1;CCL23;CCL22;CAV2;GPR55;FGG;SCIMP;MARCO;IL1A;CD4;KIT;CD27;TEK;EPHA1;GAS6
T cell differentiation (GO:0030217)	12/38	4.19421e-07	0.0001259	5.85337	85.9532	BLK;ZAP70;SHH;CD4;PTPRC;RIPK3;LCK;CD8A;TXK;KIT;PIK3CD;CD3D
regulation of ERK1 and ERK2 cascade (GO:0070372)	34/247	4.96066e-07	0.000140635	2.55147	37.0386	ALK;CCL13;CCL11;ARRB1;MST1R;PLA2G5;AGER;RASGRP1;ICAM1;ERBB3;CCL5;CCL4;GCNT2;CCL2;CCR7;LGALS9;CCL18;CCL17;ROS1;SLAMF1;FGA;CCL23;CCL22;GPR55;FGG;SCIMP;MARCO;IL1A;CD4;KIT;PTPN6;TEK;EPHA1;GAS6
monocyte chemotaxis (GO:0002548)	12/41	1.05278e-06	0.000282754	5.42508	74.6712	CCL13;LGALS3;CCL23;CCL11;CCL22;CCL5;CCL4;CCL2;S100A12;CCL18;IL6R;CCL17
regulation of endothelial cell apoptotic process (GO:2000351)	11/35	1.34854e-06	0.00034408	5.8255	78.7403	FGA;CD40LG;FGG;ECSCR;TNFAIP3;FASLG;GATA3;TEK;GATA2;GAS6;ICAM1
regulation of T cell activation (GO:0050863)	12/44	2.41901e-06	0.000561101	5.05519	65.3744	CD2;LGALS3;CD4;SIT1;LCK;CCL5;TBX21;SIRPG;CCL2;LAX1;PAG1;CCR2
response to interferon-gamma (GO:0034341)	15/68	2.59332e-06	0.000575379	4.08875	52.5919	GBP6;CCL13;CCL23;CCL11;CCL22;AQP4;CCL5;UBD;CCL4;CASP1;IRF8;CCL2;LGALS9;CCL18;CCL17
lymphocyte chemotaxis (GO:0048247)	12/44	2.41901e-06	0.00058782	5.05519	65.3744	CCL13;CXCL9;CCL23;CCL11;CCL22;CCL5;CCL4;PIK3CD;CCL2;CCL18;GAS6;CCL17
regulation of cell proliferation (GO:0042127)	70/740	3.39511e-06	0.00069301	1.75338	22.0806	ACVRL1;CXCL6;BTG2;VIPR1;CXCL9;TES;CHRM1;TNFRSF6B;RTKN2;SIRPG;LAMC2;CXCL1;SLA2;CXCL3;CXCL2;FGF5;SHH;TCL1A;CCND2;GRAP2;RPS6KA2;HNF4A;CTSH;ADAMTS8;IER5;IL6R;EDN1;IL15;GKN2;EMP2;SSTR1;TGFBR2;SULT2B1;FGR;TIAM1;IL1A;ZAP70;IFNG;LCK;CEACAM6;IRF1;ALDH1A2;KIT;COL4A3;BTK;ARHGEF2;EPHA1;SGK1;BLK;CEBPA;CTF1;TXK;GATA3;MST1R;RAB25;GRK5;ERBB3;TP53INP1;GCNT2;STX3;SLAMF1;CCL23;TNFSF13;PTK6;ALOX15B;CDK4;DLC1;CD27;PT…
positive regulation of leukocyte chemotaxis (GO:0002690)	14/61	3.38318e-06	0.000719348	4.25409	53.5875	CXCL6;CXCL9;RARRES2;CXCL1;CXCL3;CXCL2;PLA2G7;CCL5;CCL4;CCR7;LGALS9;GAS6;IL6R;CCR2
negative regulation of epithelial cell apoptotic process (GO:1904036)	9/29	1.40611e-05	0.00275977	5.75245	64.267	FGA;WFS1;FGG;TNFAIP3;GATA3;TEK;GATA2;GAS6;ICAM1
positive regulation of T cell proliferation (GO:0042102)	13/61	1.78177e-05	0.00336755	3.95023	43.197	CD274;HHLA2;CD80;CLECL1;PDCD1LG2;CD3E;AGER;TMIGD2;PTPRC;CD40LG;CD6;CCL5;CCR2
eosinophil migration (GO:0072677)	8/24	2.36772e-05	0.00366136	6.17856	65.8078	CCL13;LGALS3;CCL23;CCL11;CCL5;CCL4;CCL2;CCL18
icosanoid metabolic process (GO:0006690)	11/46	2.49633e-05	0.0037467	4.43245	46.9755	CYP2J2;PON3;FA2H;HPGD;ALOX5;PLA2G4C;PLA2G10;LTA4H;CYP4F22;GGT1;ALOX15B
T-helper cell lineage commitment (GO:0002295)	5/8	2.21168e-05	0.00376207	11.5848	124.179	SPN;IRF4;SLAMF6;LY9;BATF
negative regulation of endothelial cell apoptotic process (GO:2000352)	8/24	2.36772e-05	0.00377578	6.17856	65.8078	FGA;FGG;TNFAIP3;GATA3;TEK;GATA2;GAS6;ICAM1
positive regulation of cytokine production (GO:0001819)	28/220	2.19353e-05	0.00385985	2.35909	25.3069	CSF2;HHLA2;TXK;GATA3;CLEC9A;LY9;AGER;RASGRP1;PDE4B;SLAMF6;CCR7;LGALS9;IL6R;CCR2;ZBP1;GBP5;IL33;IL15;NFKB2;FGR;IL1A;CD40LG;TMIGD2;IFNG;CD6;IRF1;ARHGEF2;CARD11
eosinophil chemotaxis (GO:0048245)	8/24	2.36772e-05	0.00389757	6.17856	65.8078	CCL13;LGALS3;CCL23;CCL11;CCL5;CCL4;CCL2;CCL18
regulation of T cell proliferation (GO:0042129)	13/62	2.14426e-05	0.00390791	3.88651	41.7805	CD274;RIPK3;CD80;SFTPD;CLECL1;PDCD1LG2;CD3E;SPN;LGALS3;PTPRC;CD40LG;CD6;CCL5
lymphocyte differentiation (GO:0030098)	14/73	3.03525e-05	0.00430246	3.55479	36.9792	BLK;CR2;TXK;PIK3CD;IKZF1;CD3D;RELB;ZAP70;CD79A;HHEX;CD4;PTPRC;LCK;KIT
regulation of extrinsic apoptotic signaling pathway via death domain receptors (GO:1902041)	10/39	3.03393e-05	0.00442347	4.75274	49.4431	LGALS3;FGA;FGG;TNFSF10;TNFAIP3;TMC8;FASLG;CFLAR;ARHGEF2;ICAM1
negative regulation of lymphocyte activation (GO:0051250)	7/19	3.70574e-05	0.00511092	6.82894	69.6759	LGALS3;LST1;TNFAIP3;FOXJ1;SLA2;LAX1;PAG1
positive regulation of calcium ion transport (GO:0051928)	9/33	4.45438e-05	0.00598177	5.05519	50.6481	LGALS3;PLA2G1B;WFS1;P2RX2;CCL5;CAV1;CCL4;CCL2;CACNA1D
myeloid dendritic cell activation (GO:0001773)	6/14	5.02023e-05	0.00656878	7.94386	78.6399	CSF2;UBD;DOCK2;TGFBR2;BATF;SLAMF1
T cell receptor signaling pathway (GO:0050852)	22/163	6.69535e-05	0.00854159	2.50175	24.0456	BTNL8;HHLA2;TRAT1;TXK;PIK3CD;BTNL3;CD3G;GATA3;CD3E;CD3D;ZAP70;CD4;PTPRC;LCK;GRAP2;BTK;PDE4B;CD247;CARD11;PAG1;HLA-DQA1;HLA-DQB1
peptidyl-tyrosine phosphorylation (GO:0018108)	14/79	7.55541e-05	0.00917983	3.2848	31.175	BLK;IL15;TXK;PTK6;SLA2;FGR;ZAP70;LCK;GRAP2;KIT;BTK;PTPN6;TEK;EPHA1
regulation of interferon-gamma production (GO:0032649)	10/43	7.51644e-05	0.00935522	4.31062	40.933	CD274;RIPK3;TXK;PDE4B;SLAMF6;CCR7;LGALS9;PDCD1LG2;GAS6;CCR2
response to lipopolysaccharide (GO:0032496)	21/155	9.19261e-05	0.0104244	2.51129	23.3412	CD274;CXCL6;CXCL9;TNFRSF6B;CD80;TNFAIP3;CXCL1;PDCD1LG2;CXCL3;CXCL2;NUGGC;FOXP1;CD6;TNIP3;PDE4B;CASP1;CD27;CCL2;LGALS9;TRIB1;CCR5
regulation of T cell apoptotic process (GO:0070232)	5/10	9.08556e-05	0.0105372	9.26784	86.2487	LGALS3;RIPK3;CCL5;PDCD1;IDO1
positive regulation of T cell apoptotic process (GO:0070234)	5/10	9.08556e-05	0.0107822	9.26784	86.2487	CD274;CCL5;LGALS9;PDCD1;IDO1
negative regulation of programmed cell death (GO:0043069)	41/408	9.83985e-05	0.0109158	1.86265	17.1858	FANK1;ALK;FCMR;TNFAIP8;TNFRSF6B;BCL2A1;CITED2;HPN;GATA6;MST1R;NUGGC;SHH;TCL1A;NUAK2;CCND2;MECOM;GRK5;ERBB3;CTSH;ROS1;NTSR1;WFS1;OSR1;SERPINB9;DHCR24;CFLAR;KRT18;CD40LG;TMBIM4;CEACAM5;IL2RB;KIT;CAT;CD27;ARHGEF2;TEK;GAS6;EVI2B;EPHA1;BIRC3;LTF
positive regulation of GTPase activity (GO:0043547)	24/192	0.000109854	0.0114405	2.31696	21.1222	CCL13;CCL23;CCL11;CCL22;CAV2;DOCK8;ARHGEF38;TBC1D9;FOXJ1;ARHGAP27;F11R;RASGRP1;SGSM1;TIAM1;TBC1D2;CCL5;CCL4;TBC1D10C;CCL2;CCR7;EPHA1;CCL18;CCL17;RGS7
phosphatidylglycerol metabolic process (GO:0046471)	7/22	0.00010875	0.0115615	5.89772	53.8252	CDS1;PLA2G4F;PLA2G2D;PLA2G1B;PLA2G10;PLA2G3;PLA2G5
regulation of natural killer cell mediated cytotoxicity (GO:0042269)	7/22	0.00010875	0.0118075	5.89772	53.8252	NCR3;KLRK1;CLEC12B;SLAMF6;CD226;LGALS9;RASGRP1
T-helper 17 cell lineage commitment (GO:0072540)	4/6	0.000115772	0.0118157	12.3571	112.004	IRF4;SLAMF6;LY9;BATF
epithelial cell development (GO:0002064)	6/16	0.00012194	0.0119666	6.95088	62.6412	RILPL2;RAB25;POF1B;WNT7A;GRHL2;ROS1
phosphatidylinositol acyl-chain remodeling (GO:0036149)	6/16	0.00012194	0.0122012	6.95088	62.6412	PLA2G2D;PLA2G4F;PLA2G1B;PLA2G4C;PLA2G10;PLA2G5
regulation of apoptotic process (GO:0042981)	69/815	0.000137951	0.0132823	1.56928	13.9487	FOXA1;FANK1;ALK;TNFAIP8;FCMR;PPP1R13B;TNFRSF6B;CITED2;PCSK9;FASLG;CD3E;SHH;TCL1A;RASSF2;CCND2;CASP10;RPS6KA2;TNFSF10;CASP1;CTLA4;CTSH;MAP3K8;IFT57;ROS1;MAP4K1;LEFTY1;DUSP1;OSR1;SERPINB9;TIAM1;TMBIM4;LCK;CEACAM5;KIT;CAT;ARHGEF3;ARHGEF2;EPHA1;GAS6;SGK1;BIRC3;LTF;ARHGEF26;BCL2A1;HPN;GATA6;MST1R;NUGGC;NUAK2;GRK5;ERBB3;PERP;UBD;TP53INP1;LEFTY2;BCL2L14;NTSR1;SPDEF;GDF15;DHCR24;CFLAR;GDF5;GZMK;KRT18;CD4…
cellular defense response (GO:0006968)	11/56	0.000169898	0.0160554	3.64094	31.6045	SPN;CXCL9;FCMR;NCF2;GNLY;TRAT1;SH2D1A;PRF1;DCDC2;CCR6;CCR5
negative regulation of extrinsic apoptotic signaling pathway via death domain receptors (GO:1902042)	8/31	0.000181247	0.0162264	4.7834	41.2121	FGA;FGG;TNFSF10;TNFAIP3;FASLG;CFLAR;ARHGEF2;ICAM1
negative regulation of tumor necrosis factor superfamily cytokine production (GO:1903556)	8/31	0.000181247	0.0165161	4.7834	41.2121	CD274;TNFAIP3;NLRC3;LGALS9;GAS6;LILRA4;SLAMF1;LTF
positive regulation of natural killer cell mediated immunity (GO:0002717)	6/17	0.000179872	0.0166889	6.54201	56.4134	NCR3;KLRK1;SH2D1B;SLAMF6;CD226;RASGRP1
positive regulation of intracellular signal transduction (GO:1902533)	45/479	0.000218613	0.0189082	1.74135	14.6764	ALK;CXCL9;CD80;PIK3CD;FASLG;GATA3;MST1R;ADRB2;AGER;FGF5;ERBB3;CASP10;FAM110C;CCL5;UBD;CCL4;GCNT2;TNFSF10;CASP1;S100A12;CCR7;LGALS9;ICOS;ROS1;APOL3;TRIM22;SASH1;F10;CAV2;TRAT1;CAV1;CFLAR;FGR;IL1A;CD4;LCK;P2RX2;KIT;CD27;PTPN6;TEK;GAS6;EPHA1;BIRC3;LTF
regulation of cytokine production (GO:0001817)	16/108	0.000217229	0.0191124	2.74603	23.1615	ZBP1;BTNL8;IL33;CD83;RIPK3;HHLA2;SFTPD;BTNL3;GATA3;FOXP1;TMIGD2;NLRP2;CCR7;CARD11;CCR2;LTF
regulation of interleukin-2 biosynthetic process (GO:0045076)	5/12	0.000260736	0.0204698	7.7232	63.7319	IL1A;CD4;IRF4;CD80;SFTPD
membrane raft distribution (GO:0031580)	4/7	0.000258561	0.0206162	10.5918	87.4924	CD2;CMTM8;MALL;MAL
enzyme linked receptor protein signaling pathway (GO:0007167)	17/120	0.000242637	0.0206363	2.62589	21.8577	BLK;TXK;PTK6;SLA2;CD3E;FGR;ZAP70;CD4;CD8B;ERBB3;CD8A;LCK;GRAP2;BTK;CASS4;TEK;PAG1
regulation of natural killer cell chemotaxis (GO:2000501)	4/7	0.000258561	0.0209435	10.5918	87.4924	KLRK1;CCL5;CCL4;CCL2
membrane raft polarization (GO:0001766)	4/7	0.000258561	0.0212813	10.5918	87.4924	CD2;CMTM8;MALL;MAL
phosphatidylglycerol acyl-chain remodeling (GO:0036148)	6/18	0.000257535	0.0215443	6.17856	51.0618	PLA2G4F;PLA2G2D;PLA2G1B;PLA2G10;PLA2G3;PLA2G5
regulation of T cell differentiation (GO:0045580)	8/33	0.000289775	0.0220705	4.4935	36.6059	ZNF683;CD2;ZAP70;IFNG;TBX21;CTLA4;PRDM1;GATA3
negative regulation of apoptotic process (GO:0043066)	45/485	0.000287909	0.0222606	1.71981	14.0213	FANK1;ALK;FCMR;TNFAIP8;TNFRSF6B;BCL2A1;CITED2;HPN;GATA6;MST1R;NUGGC;SHH;TCL1A;NUAK2;CCND2;GRK5;ERBB3;LAMP3;CCL2;CTSH;SFN;PPARGC1A;ROS1;NTSR1;WFS1;OSR1;CAV1;PRKCD;SERPINB9;DHCR24;CFLAR;KRT18;CD40LG;TMBIM4;CEACAM5;IL2RB;KIT;CAT;CD27;TEK;GAS6;EVI2B;EPHA1;BIRC3;LTF
apoptotic process (GO:0006915)	26/231	0.000320946	0.0240851	2.08627	16.7824	CSRNP1;PRF1;FASLG;ERBB3;CASP10;CASP1;IFT57;BCL2L14;SEMA6A;TNFSF14;BIK;PRKCE;PRKCD;DHCR24;CFLAR;ALOX15B;TGFBR2;GZMH;CD2;IL1A;IFNG;DLC1;IRF1;MAL;PTPN6;BNIPL
negative regulation of T cell activation (GO:0050868)	8/34	0.000361184	0.0255989	4.36134	34.5685	SPN;CD274;LGALS3;CD80;SFTPD;PDCD1LG2;LAX1;PAG1
phosphatidylethanolamine acyl-chain remodeling (GO:0036152)	7/26	0.000347003	0.0256631	4.99038	39.7542	PLA2G4F;PLA2G2D;PLA2G1B;PLA2G4C;PLA2G10;PLA2G3;PLA2G5
cellular response to lipopolysaccharide (GO:0071222)	14/91	0.000355519	0.0259174	2.85164	22.6476	CXCL6;CD274;CD80;PRKCE;TNFAIP3;PDCD1LG2;NUGGC;CD6;CCL5;TNIP3;PDE4B;CASP1;CCL2;CCR5
positive regulation of leukocyte migration (GO:0002687)	8/34	0.000361184	0.0259594	4.36134	34.5685	CXCL6;LGALS3;CXCL9;CXCL1;CXCL3;CXCL2;IL6R;ICAM1
regulation of tumor necrosis factor production (GO:0032680)	11/61	0.000372831	0.0260624	3.3425	26.387	CD2;TNFAIP3;NLRC3;LGALS9;ARHGEF2;GAS6;RASGRP1;LILRA4;FOXP1;LTF;SLAMF1
interleukin-15-mediated signaling pathway (GO:0035723)	5/13	0.000404909	0.0271875	7.12911	55.6915	IL15RA;CD4;IL15;IL2RB;IL2RG
cellular response to interleukin-15 (GO:0071350)	5/13	0.000404909	0.02755	7.12911	55.6915	IL15RA;CD4;IL15;IL2RB;IL2RG
regulation of lymphocyte activation (GO:0051249)	5/13	0.000404909	0.0279223	7.12911	55.6915	CD4;LCK;SIT1;CCL5;PAG1
phosphatidylcholine acyl-chain remodeling (GO:0036151)	7/27	0.000446811	0.0296114	4.80555	37.067	PLA2G4F;PLA2G2D;PLA2G1B;PLA2G4C;PLA2G10;PLA2G3;PLA2G5
protein autophosphorylation (GO:0046777)	21/175	0.000501736	0.0308477	2.22428	16.8988	BLK;ALK;MAP4K1;RIPK3;TXK;LRRK2;PTK6;SLA2;MAPK15;FGR;ZAP70;STK33;GRK5;LCK;GRAP2;KIT;BTK;SIK1;MAP3K9;TEK;EPHA1
positive regulation of cytokine secretion (GO:0050715)	12/73	0.000497864	0.0309829	3.04696	23.1727	FCN1;FGR;CD2;IL1A;CD274;IL33;CLEC9A;LGALS9;GATA3;ORM2;RASGRP1;ALOX15B
positive regulation of interleukin-2 biosynthetic process (GO:0045086)	4/8	0.000495008	0.0311855	9.26784	70.537	IL1A;CD4;IRF4;CD80
T-helper 17 cell differentiation (GO:0072539)	4/8	0.000495008	0.0315753	9.26784	70.537	IRF4;SLAMF6;LY9;BATF
calcium-independent cell-cell adhesion via plasma membrane cell-adhesion molecules (GO:0016338)	6/20	0.000489981	0.0316503	5.5607	42.3789	CLDN4;CLDN9;CLDN23;CLDN7;CLDN18;CLDN2
positive regulation of interleukin-2 production (GO:0032743)	6/20	0.000489981	0.0320561	5.5607	42.3789	IL1A;CD4;IRF4;CD80;PDE4B;CCR2
proteolysis (GO:0006508)	30/291	0.000528899	0.0321306	1.91089	14.4172	CPM;CPB2;TMPRSS6;TMPRSS3;HPN;CTSZ;TMPRSS4;HTRA4;TMPRSS2;TRHDE;WFDC2;CTSS;CAPN8;MMP24;CAPN9;UBD;CAPN2;CASP1;CTSH;OLR1;LTA4H;TPSAB1;GGT1;CPA3;NAPSA;ACE;MMP7;PGC;GZMH;PAPPA2
positive regulation of immune response (GO:0050778)	10/54	0.000547415	0.0328642	3.43253	25.7794	SASH3;GBP5;PTPRC;IFNG;PLA2G1B;CCL5;SH2D1B;CCR7;CD226;LGALS9
peptidyl-tyrosine autophosphorylation (GO:0038083)	9/45	0.00057135	0.0339023	3.70714	27.6831	BLK;FGR;ZAP70;LCK;TXK;GRAP2;BTK;PTK6;SLA2
negative regulation of cell adhesion (GO:0007162)	11/65	0.000655601	0.0371726	3.13681	22.9927	ACVRL1;SPN;MUC1;PTPRC;ERBB3;CDH1;ARHGDIB;GCNT2;LPXN;SPINT2;MUC21
hepaticobiliary system development (GO:0061008)	6/21	0.000654872	0.0375485	5.29591	38.8247	TGFBR3;CEBPA;NKX2-8;CITED2;PCSK9;LSR
phosphatidylserine acyl-chain remodeling (GO:0036150)	6/21	0.000654872	0.0379752	5.29591	38.8247	PLA2G4F;PLA2G2D;PLA2G1B;PLA2G10;PLA2G5;PLA1A
dendritic cell differentiation (GO:0097028)	6/21	0.000654872	0.0384117	5.29591	38.8247	CSF2;UBD;CCR7;GAS6;TGFBR2;BATF
regulation of activated T cell proliferation (GO:0046006)	7/29	0.00071451	0.039632	4.47413	32.4102	CD274;TMIGD2;RIPK3;HHLA2;LGALS9;PDCD1LG2;AGER
hemopoiesis (GO:0030097)	12/76	0.000724224	0.0397389	2.92669	21.1611	TGFBR3;CEBPA;CSF2;PTPRC;TAL1;LCK;PLEK;RTKN2;KIT;TMEM190;TEK;TGFBR2
negative regulation of lymphocyte proliferation (GO:0050672)	7/29	0.00071451	0.0400675	4.47413	32.4102	SPN;CD274;CD80;LST1;SFTPD;CTLA4;PDCD1LG2
hematopoietic progenitor cell differentiation (GO:0002244)	6/22	0.000859669	0.0456968	5.05519	35.6844	SHH;ACE;PTPRC;PLEK;TMEM190;BATF
myeloid leukocyte mediated immunity (GO:0002444)	4/9	0.00085298	0.0458185	8.23808	58.2167	CXCL6;ACE;PLA2G1B;SERPINB9
regulation of interleukin-1 secretion (GO:0050704)	4/9	0.00085298	0.0463059	8.23808	58.2167	CCR7;GAS6;ORM2;FOXP1
positive regulation of chemotaxis (GO:0050921)	9/48	0.000935307	0.0492049	3.47544	24.2399	CXCL6;CXCL9;RARRES2;CXCL1;STX3;CXCL3;CXCL2;IL6R;CCR2
