# Supplementary material for: DNA methylation-based classifier and gene expression signatures detect BRCAness in osteosarcoma
Source: PLoS Comput Biol. 2021 Nov 11;17(11):e1009562. doi: 10.1371/journal.pcbi.1009562 (PMC8584788; doi:10.1371/journal.pcbi.1009562)
Supplement: S2 File — (ZIP) [file pcbi.1009562.s002.zip › S2_File/EnrichR/UpRegGO_Biological_Process_2018_table.xlsx]

## Sheet: UpRegGO_Biological_Process_2018
Term	Overlap	P-value	Adjusted P-value	Odds Ratio	Combined Score	Genes
DNA replication (GO:0006260)	14/120	5.17207e-07	0.00263931	5.19673	75.2218	TIPIN;BLM;RBM14;MCM8;TOP3A;MCM10;CDC6;BRCA1;TICRR;RECQL4;RPA3;POLD2;TIMELESS;NT5M
actin-myosin filament sliding (GO:0033275)	8/38	1.64137e-06	0.00279197	9.37756	124.909	ACTA1;MYBPC1;MYL1;TNNT3;MYH8;MYL6B;NEB;MYH7
DNA metabolic process (GO:0006259)	22/314	2.75238e-06	0.00280908	3.12088	39.9567	TOP2A;TIPIN;BLM;RBM14;MCM8;PRIM1;PTGES3;TOP3A;NUDT1;LIG3;MCM10;CDC6;BRCA1;TICRR;RECQL4;RPA3;ERCC1;POLD2;TIMELESS;NABP2;NT5M;POLH
DNA repair (GO:0006281)	21/288	2.47556e-06	0.0031582	3.24796	41.928	BLM;RBM14;EYA1;ACTR5;TOP3A;H2AFX;NUDT1;LIG3;BRCA1;FANCB;TICRR;RECQL4;SMUG1;ALKBH5;EME1;RPA3;ERCC1;POLD2;TIMELESS;NABP2;POLH
muscle filament sliding (GO:0030049)	8/38	1.64137e-06	0.00418795	9.37756	124.909	ACTA1;MYBPC1;MYL1;TNNT3;MYH8;MYL6B;NEB;MYH7
regulation of cell cycle process (GO:0010564)	11/90	5.45621e-06	0.00464051	5.4442	65.9769	CUL9;FLCN;PRMT5;TIPIN;CUL7;SPAG5;PRC1;SOX9;FOXM1;PKMYT1;MAD1L1
muscle contraction (GO:0006936)	12/137	6.2539e-05	0.0455909	3.90161	37.7665	RYR1;ACTA1;MYBPC1;SMPX;MYL1;TNNT3;MYH8;NEB;MYL6B;LMOD2;SNTA1;MYH7
double-strand break repair (GO:0006302)	12/141	8.26908e-05	0.0527464	3.79093	35.6363	RECQL4;BLM;EME1;EYA1;ACTR5;RPA3;ERCC1;H2AFX;NABP2;MEIOB;LIG3;BRCA1
