# Supplementary material for: DNA methylation-based classifier and gene expression signatures detect BRCAness in osteosarcoma
Source: PLoS Comput Biol. 2021 Nov 11;17(11):e1009562. doi: 10.1371/journal.pcbi.1009562 (PMC8584788; doi:10.1371/journal.pcbi.1009562)
Supplement: S2 File — (ZIP) [file pcbi.1009562.s002.zip › S2_File/EnrichR/UpRegKEGG_2019_Human_table.xlsx]

## Sheet: UpRegKEGG_2019_Human_table
Term	Overlap	P-value	Adjusted P-value	Odds Ratio	Combined Score	Genes
Alcoholism	19/180	2.53269e-08	7.80067e-06	4.70181	82.2412	HIST1H2BN;HDAC5;HIST1H2AK;H2AFX;GRIN2C;ADORA2B;HIST4H4;HIST1H2AE;HIST1H2BF;GNAS;HIST1H4H;HIST1H3H;HIST1H3B;DRD2;HIST1H2AC;HIST1H2BD;HIST1H3D;HIST1H4E;HIST1H2BC
Systemic lupus erythematosus	14/133	1.81411e-06	0.000279373	4.68878	61.9853	HIST1H2BN;HIST1H2AK;H2AFX;HIST4H4;HIST1H2AE;HIST1H2BF;HIST1H4H;HIST1H3H;HIST1H3B;HIST1H2AC;HIST1H2BD;HIST1H3D;HIST1H4E;HIST1H2BC
Fanconi anemia pathway	8/54	2.5507e-05	0.00261872	6.59903	69.795	BLM;EME1;RPA3;ERCC1;TOP3A;BRCA1;FANCB;POLH
Homologous recombination	6/41	0.000285982	0.0220206	6.51855	53.1887	BLM;EME1;RPA3;POLD2;TOP3A;BRCA1
