# Supplementary material for: DNA methylation-based classifier and gene expression signatures detect BRCAness in osteosarcoma
Source: PLoS Comput Biol. 2021 Nov 11;17(11):e1009562. doi: 10.1371/journal.pcbi.1009562 (PMC8584788; doi:10.1371/journal.pcbi.1009562)
Supplement: S2 File — (ZIP) [file pcbi.1009562.s002.zip › S2_File/EnrichR/UpRegReactome_2016_table.xlsx]

## Sheet: UpRegReactome_2016_table
Term	Overlap	P-value	Adjusted P-value	Odds Ratio	Combined Score	Genes
HDR through Homologous Recombination (HR) or Single Strand Annealing (SSA) Homo sapiens R-HSA-5693567	14/112	2.18536e-07	8.35902e-05	5.56793	85.3915	HIST1H2BN;TIPIN;BLM;TOP3A;H2AFX;BRCA1;EME1;RPA3;ERCC1;POLD2;TIMELESS;HIST1H2BD;POLH;HIST1H2BC
Meiotic recombination Homo sapiens R-HSA-912446	10/54	2.91039e-07	8.90578e-05	8.24878	124.143	HIST1H2BN;PSMC3IP;BLM;RPA3;H2AFX;TOP3A;BRCA1;HIST1H2AC;HIST1H2BD;HIST1H2BC
Homology Directed Repair Homo sapiens R-HSA-5693538	15/118	6.42775e-08	9.83446e-05	5.6623	93.768	HIST1H2BN;TIPIN;BLM;TOP3A;H2AFX;LIG3;BRCA1;EME1;RPA3;ERCC1;POLD2;TIMELESS;HIST1H2BD;POLH;HIST1H2BC
Cell Cycle Homo sapiens R-HSA-1640170	34/566	2.16607e-07	0.000110469	2.67575	41.0599	TOP2A;HIST1H2BN;BLM;HSP90AB1;PSMD11;MCM8;ZWILCH;PRIM1;MCM10;BRCA1;PKMYT1;FOXM1;PHF8;PSMC3IP;SYCE2;POLD2;CEP72;MYBL2;SKP2;HIST1H2AC;GINS1;GINS2;TOP3A;H2AFX;PPP2R5D;CDC6;TPX2;KIF18A;CENPI;RPA3;CENPQ;MAD1L1;HIST1H2BD;HIST1H2BC
DNA Double-Strand Break Repair Homo sapiens R-HSA-5693532	16/145	1.74199e-07	0.000133262	4.91514	76.4946	HIST1H2BN;TIPIN;BLM;EYA1;TOP3A;H2AFX;LIG3;BRCA1;EME1;RPA3;ERCC1;POLD2;TIMELESS;HIST1H2BD;POLH;HIST1H2BC
Cell Cycle, Mitotic Homo sapiens R-HSA-69278	29/462	7.11568e-07	0.00018145	2.79602	39.5798	TOP2A;HIST1H2BN;HSP90AB1;PSMD11;MCM8;ZWILCH;PRIM1;MCM10;PKMYT1;FOXM1;PHF8;POLD2;CEP72;MYBL2;SKP2;HIST1H2AC;GINS1;GINS2;H2AFX;PPP2R5D;CDC6;TPX2;KIF18A;CENPI;RPA3;CENPQ;MAD1L1;HIST1H2BD;HIST1H2BC
Meiosis Homo sapiens R-HSA-1500620	11/85	3.09398e-06	0.000676255	5.76444	73.128	HIST1H2BN;PSMC3IP;SYCE2;BLM;RPA3;H2AFX;TOP3A;BRCA1;HIST1H2AC;HIST1H2BD;HIST1H2BC
DNA Repair Homo sapiens R-HSA-73894	20/285	7.61072e-06	0.00145555	3.12585	36.8412	HIST1H2BN;TIPIN;BLM;EYA1;ACTR5;TOP3A;H2AFX;LIG3;BRCA1;FANCB;SMUG1;COPS3;EME1;RPA3;ERCC1;POLD2;TIMELESS;HIST1H2BD;POLH;HIST1H2BC
Processing of DNA double-strand break ends Homo sapiens R-HSA-5693607	10/81	1.33117e-05	0.00226299	5.49919	61.7387	HIST1H2BN;TIPIN;BLM;RPA3;H2AFX;TOP3A;TIMELESS;BRCA1;HIST1H2BD;HIST1H2BC
Chromosome Maintenance Homo sapiens R-HSA-73886	10/86	2.27111e-05	0.00347479	5.17947	55.3823	HIST1H2BN;CENPI;PRIM1;RPA3;H2AFX;POLD2;CENPQ;HIST1H2AC;HIST1H2BD;HIST1H2BC
G2/M Checkpoints Homo sapiens R-HSA-69481	13/150	3.48667e-05	0.00484964	3.86043	39.6234	HIST1H2BN;BLM;PSMD11;MCM8;TOP3A;H2AFX;MCM10;CDC6;BRCA1;PKMYT1;RPA3;HIST1H2BD;HIST1H2BC
Telomere Maintenance Homo sapiens R-HSA-157579	8/59	4.92905e-05	0.00580111	6.03979	59.9013	HIST1H2BN;PRIM1;RPA3;H2AFX;POLD2;HIST1H2AC;HIST1H2BD;HIST1H2BC
RHO GTPase Effectors Homo sapiens R-HSA-195258	17/255	6.90661e-05	0.00621595	2.96956	28.4497	HIST1H2BN;ZWILCH;H2AFX;KIF14;PPP2R5D;LIN7B;KLC4;KIF18A;KLC2;CENPI;PRC1;CENPQ;HIST1H2AC;MAD1L1;HIST1H2BD;PFN2;HIST1H2BC
DNA Damage/Telomere Stress Induced Senescence Homo sapiens R-HSA-2559586	8/59	4.92905e-05	0.00628454	6.03979	59.9013	HIST1H2BN;H2AFX;HIST1H1D;HIST1H1E;HIST1H2AC;HIST1H2BD;HIST1H1C;HIST1H2BC
DNA strand elongation Homo sapiens R-HSA-69190	6/32	6.83542e-05	0.00653637	8.35189	80.1014	GINS1;GINS2;MCM8;PRIM1;RPA3;POLD2
DNA methylation Homo sapiens R-HSA-5334118	6/32	6.83542e-05	0.00697213	8.35189	80.1014	HIST1H2BN;H2AFX;DNMT3B;HIST1H2AC;HIST1H2BD;HIST1H2BC
Cell Cycle Checkpoints Homo sapiens R-HSA-69620	14/182	6.5786e-05	0.00718947	3.42642	32.9933	HIST1H2BN;BLM;PSMD11;MCM8;TOP3A;H2AFX;MCM10;CDC6;BRCA1;PKMYT1;RPA3;MAD1L1;HIST1H2BD;HIST1H2BC
Nucleosome assembly Homo sapiens R-HSA-774815	7/52	0.000153326	0.0123468	5.99623	52.6646	HIST1H2BN;CENPI;H2AFX;CENPQ;HIST1H2AC;HIST1H2BD;HIST1H2BC
Deposition of new CENPA-containing nucleosomes at the centromere Homo sapiens R-HSA-606279	7/52	0.000153326	0.0130327	5.99623	52.6646	HIST1H2BN;CENPI;H2AFX;CENPQ;HIST1H2AC;HIST1H2BD;HIST1H2BC
PRC2 methylates histones and DNA Homo sapiens R-HSA-212300	6/40	0.000248793	0.0190327	6.68151	55.4491	HIST1H2BN;H2AFX;DNMT3B;HIST1H2AC;HIST1H2BD;HIST1H2BC
Condensation of Prophase Chromosomes Homo sapiens R-HSA-2299718	6/41	0.000285982	0.0198887	6.51855	53.1887	HIST1H2BN;H2AFX;HIST1H2AC;HIST1H2BD;PHF8;HIST1H2BC
Meiotic synapsis Homo sapiens R-HSA-1221632	7/57	0.000275187	0.0200494	5.47025	44.8454	HIST1H2BN;SYCE2;H2AFX;BRCA1;HIST1H2AC;HIST1H2BD;HIST1H2BC
G2/M DNA damage checkpoint Homo sapiens R-HSA-69473	8/78	0.000359662	0.0239253	4.56856	36.2302	HIST1H2BN;BLM;RPA3;H2AFX;TOP3A;BRCA1;HIST1H2BD;HIST1H2BC
Activation of the pre-replicative complex Homo sapiens R-HSA-68962	5/30	0.000499896	0.0305936	7.4239	56.4299	MCM8;PRIM1;RPA3;MCM10;CDC6
RNA Polymerase I Promoter Opening Homo sapiens R-HSA-73728	5/30	0.000499896	0.0318684	7.4239	56.4299	HIST1H2BN;H2AFX;HIST1H2AC;HIST1H2BD;HIST1H2BC
DNA Replication Homo sapiens R-HSA-69306	9/105	0.000599249	0.0327447	3.81801	28.329	GINS1;GINS2;PSMD11;MCM8;PRIM1;RPA3;POLD2;MCM10;CDC6
Packaging Of Telomere Ends Homo sapiens R-HSA-171306	5/31	0.000585145	0.0331582	7.18442	53.4783	HIST1H2BN;H2AFX;HIST1H2AC;HIST1H2BD;HIST1H2BC
HDR through Homologous Recombination (HRR) Homo sapiens R-HSA-5685942	7/64	0.000565204	0.0332601	4.87194	36.4339	BLM;EME1;RPA3;TOP3A;POLD2;BRCA1;POLH
Activated PKN1 stimulates transcription of AR (androgen receptor) regulated genes KLK2 and KLK3 Homo sapiens R-HSA-5625886	5/34	0.000906777	0.0462456	6.5505	45.8903	HIST1H2BN;H2AFX;HIST1H2AC;HIST1H2BD;HIST1H2BC
Striated Muscle Contraction Homo sapiens R-HSA-390522	5/34	0.000906777	0.0478403	6.5505	45.8903	MYBPC1;MYL1;TNNT3;MYH8;NEB
SIRT1 negatively regulates rRNA Expression Homo sapiens R-HSA-427359	5/35	0.00103863	0.0496595	6.36335	43.7153	HIST1H2BN;H2AFX;HIST1H2AC;HIST1H2BD;HIST1H2BC
Mitotic G1-G1/S phases Homo sapiens R-HSA-453279	10/136	0.00101046	0.0498713	3.27525	22.5905	TOP2A;PSMD11;MCM8;PRIM1;RPA3;MCM10;MYBL2;CDC6;SKP2;PKMYT1
