# Supplementary material for: DNA methylation-based classifier and gene expression signatures detect BRCAness in osteosarcoma
Source: PLoS Comput Biol. 2021 Nov 11;17(11):e1009562. doi: 10.1371/journal.pcbi.1009562 (PMC8584788; doi:10.1371/journal.pcbi.1009562)
Supplement: S2 File — (ZIP) [file pcbi.1009562.s002.zip › S2_File/my_analysis_Kegg.GseaPreranked.1581692187239/edb/DEG3_two3dTopBottom.rnk]

BARX1	1.43699994E9
LOC102723828	7.9910003E8
LOC101929705	6.877E7
MPPED2	2.232E7
TNNT3	1.596E7
GRIA4	1.385E7
NXPH4	1.195E7
SNTA1	1.119E7
ST8SIA2	7064000.0
LECT1	6688000.0
HIST1H4H	3970000.0
CNOT3	2967000.0
EPHA5	2023000.0
EME1	1481000.0
TEFM	738700.0
MATN4	634200.0
NDUFA4L2	499900.0
FAM182B	456300.0
SHMT2	446500.0
HIST1H1C	386400.0
EIF3B	384100.0
PMS2CL	383600.0
COPRS	366000.0
COL11A1	257300.0
SEPT5	252000.0
LINC01254	236800.0
DNMT3B	235300.0
PAGE2B	232700.0
RUNX2	190900.0
CCDC144CP	146900.0
LOC101926935	146600.0
LOC102723854	118300.0
POFUT1	92100.0
TMEM99	86440.0
CCK	82100.0
HOXB-AS1	77830.0
GAPDH	69100.0
PRPSAP2	67600.0
FLJ35934	66810.0
SCRG1	61150.0
CCDC34	49310.0
PDRG1	46550.0
TVP23C	43630.0
MAGEA11	42030.0
CENPQ	34960.0
MDFI	34100.0
ENO2	31810.0
MIR210HG	30220.0
PPEF1	29030.0
RPAP2	28430.0
NKAIN2	27550.0
TICRR	27530.0
LOC100287072	27270.0
CA9	24690.0
TOP3A	18930.0
MYL1	17520.0
OR7D2	15980.0
HOXB7	15740.0
ZNF287	15590.0
COPS3	15550.0
CEP72	14310.0
SMUG1	14230.0
RTN4RL2	12860.0
ARL4D	12280.0
PC	12180.0
INHBB	11970.0
EFNB1	11320.0
ALKBH5	11300.0
DMBX1	11090.0
WDR77	10780.0
TLX1	10470.0
TOB2P1	10390.0
ERCC1	9850.0
PPFIA4	9207.0
CDC5L	9153.0
MIA	8984.0
TVP23B	8509.0
PIGL	8463.0
KIF4A	8329.0
TPX2	8252.0
IL17B	8201.0
SSX1	8127.0
SLC2A1	7867.0
FOXO3B	7577.0
VGLL2	7513.0
LIG3	6969.0
VEGFA	6782.0
SLC29A4	6717.0
SLC38A3	6352.0
AARS2	6286.0
HIST1H3B	6135.0
BZW2	6114.0
NT5M	6049.0
DDX27	5966.0
KIZ	5934.0
ADORA2B	5776.0
NLE1	5690.0
HIST1H3D	4995.0
HIST1H1E	4935.0
PEMT	4817.0
MYL6B	4710.0
MAP6D1	4708.0
ITIH6	4432.0
MYH7	4408.0
LOC101926911	4377.0
UTP6	4313.0
GINS2	4264.0
ATAD5	4260.0
HIST1H2AC	4229.0
DRG2	4204.0
XPO5	4059.0
TCEB3-AS1	4021.0
GMEB2	3969.0
CCDC167	3909.0
C3ORF22	3854.0
FCGBP	3668.0
FAM131C	3636.0
HIST1H2BD	3602.0
PEX6	3521.0
ZNF624	3517.0
RAI1	3394.0
MAD1L1	3385.0
LINC01547	3379.0
TTF2	3355.0
EIF2AK1	3353.0
DROSHA	3347.0
C17ORF53	3319.0
KLC4	3210.0
ROMO1	3208.0
APC2	3162.0
HIST1H3H	3118.0
CIDEC	3117.0
TFAP2B	3116.0
ZNF286A	3097.0
HIST1H1T	3093.0
DLK2	3034.0
MPP6	3008.0
SIKE1	2986.0
P3H4	2982.0
SOX9-AS1	2913.0
INTS1	2796.0
DRD2	2774.0
TEX29	2703.0
MEIOB	2586.0
GOSR2	2584.0
NUDT1	2529.0
TRIM16L	2480.0
ATPAF1	2375.0
LOC101928697	2371.0
H2AFX	2346.0
GID4	2255.0
HIST1H1D	2247.0
PTGES3	2220.0
ANGPTL4	2193.0
KLC2	2183.0
PRKAG3	2131.0
LOC101929679	2102.0
FANCB	2050.0
NCOR1	2046.0
PJA1	1986.0
HIST1H4E	1984.0
COPZ2	1973.0
HIST1H2BN	1964.0
GET4	1961.0
E2F8	1932.0
HIST4H4	1893.0
HDAC5	1890.0
HHLA3	1885.0
ZFPL1	1850.0
SLITRK1	1844.0
SLAMF9	1829.0
CITED1	1819.0
FTSJ2	1758.0
HCG17	1753.0
BRCA1	1736.0
SPATA22	1715.0
WDR86	1705.0
MRPL2	1682.0
MAGED2	1669.0
MED9	1655.0
IRAIN	1652.0
LOC100505715	1575.0
SAE1	1542.0
TP53I13	1513.0
FGD1	1491.0
HIST1H2AK	1450.0
LMBRD2	1447.0
RALY-AS1	1446.0
HIST1H2BC	1429.0
DPH5	1408.0
EMC9	1405.0
PYCR1	1386.0
LLGL1	1382.0
LRFN2	1351.0
LOC100506082	1346.0
TOP2A	1346.0
MEA1	1328.0
HIST1H2BF	1311.0
PREPL	1311.0
MCM8	1306.0
SPAG5	1302.0
RECQL4	1301.0
EPHA5-AS1	1289.0
GPC1	1286.0
ACTA1	1255.0
FAT3	1234.0
FAM220A	1208.0
CPNE1	1203.0
ZWILCH	1202.0
TIMELESS	1187.0
SOX9	1179.0
LZIC	1170.0
TRIM16	1137.0
KIF14	1117.0
CASC10	1116.0
ACAN	1098.0
COL9A2	1074.0
PPIL1	1071.0
HSP90AB1	1057.0
ZCCHC5	1039.0
MPRIP	1027.0
TAC1	1023.0
HCG22	1021.0
MYBPC1	1018.0
RYR1	1011.0
LINC00431	1004.0
CCS	994.3
LBX2	985.5
RPL7L1	984.5
SMPX	978.7
EBF3	973.5
FRMPD4	967.9
LPAR4	941.0
DHRS2	935.8
NELFCD	933.2
SRP54	923.9
BLMH	918.3
PLIN1	909.0
GDA	895.4
H19	887.5
RPA3	880.4
FAM106B	871.1
TUB	866.6
FBXL18	858.1
CENPV	851.2
NEB	831.5
LRRC1	803.6
PHF8	802.6
LRP1B	802.0
CDK5RAP1	795.4
FOXC2	784.5
POU3F1	774.8
C17ORF51	765.8
MYO15A	764.2
MYBL2	763.9
LRRC59	760.6
TAF1	757.6
SLC35B2	751.4
PYGM	745.8
C19ORF48	742.4
KU-MEL-3	738.9
HILS1	719.6
FRS3	712.8
DBF4B	701.5
ART3	695.2
HMX3	693.7
TROAP	688.1
POLD2	687.0
FBXW10	681.2
MRPS18A	677.8
AAR2	675.5
SYCE2	672.3
XPOT	671.8
TIPIN	668.7
LRRTM1	667.7
CLEC18B	664.6
SKIV2L	656.5
HIST2H2BC	646.5
TMEM98	640.0
CENPI	635.5
LINC01087	626.7
ALG10	621.9
KRT85	619.1
GAD1	618.8
C7ORF50	614.4
NKPD1	609.0
PCAT7	606.2
CIB2	604.9
BCL2L12	604.7
PPP2R5D	602.8
LOC101928063	598.7
CASC3	598.0
TJAP1	596.7
DHX34	592.0
ATPAF2	573.7
DDX56	565.5
OTX2	561.8
BLM	560.4
HOXC-AS1	558.8
BYSL	557.1
HNF1A	556.0
YIPF3	554.7
KRT10	549.5
ACTR5	545.8
FAM106A	538.5
ZNF772	537.7
FOXP4	532.4
EYA1	531.3
PSMC3IP	525.6
GSTM3	522.7
CLEC11A	519.0
CUL9	517.1
NT5C3B	517.0
GINS1	516.8
RRP36	507.3
PSMD11	501.9
KIF18A	501.0
KIF7	496.0
GBX2	491.5
PTOV1	489.2
YKT6	487.4
ASCL1	486.4
CYHR1	484.2
FLCN	483.1
POLR1C	479.1
HIST1H2AE	471.3
B9D1	470.6
USP11	467.1
MIEF2	464.3
SUPT3H	460.9
GRIN2C	455.3
TTI1	449.2
ZNF316	444.3
ZFR	444.2
HEY2	439.8
CDCA3	436.0
PRMT5	432.1
NUBPL	428.7
PRC1	426.4
SASS6	425.5
LMOD2	422.5
CASKIN1	416.6
TFAP2D	414.3
THTPA	412.7
SEC61G	412.6
ADAMTS18	408.8
GABRQ	408.3
VPS37D	403.8
LOC101929124	403.1
CECR7	399.6
PSPH	395.5
PARPBP	394.7
CSTF1	394.1
PCOLCE2	391.1
C12ORF56	387.9
CLPTM1L	383.8
HILPDA	380.4
BPIFB2	379.4
CDC6	378.0
TMEM106C	377.7
CKM	376.5
LRFN1	375.9
ADIPOQ	374.4
LINC01581	373.6
CTB-7E3.1	373.2
GZF1	373.0
ZFP41	368.7
ATP1A1-AS1	366.7
SKP2	362.7
NUMBL	356.1
GOLGA6L3	355.5
USP49	353.4
MYH8	350.7
TIMM9	350.5
CCDC9	350.2
USP22	350.1
ARX	349.5
SRP72	348.2
ZNF207	347.8
PFN2	347.1
CHID1	344.9
PRPF31	344.5
ESPNP	343.4
ZNF226	342.4
LRRC75A	340.2
KLHL25	338.4
CSRNP2	337.4
C1ORF56	336.7
ZNF286B	333.4
LOC642846	332.9
CUL7	326.2
PGK1	323.7
FAM205A	317.5
LOC100272217	315.3
PCDHGA10	315.0
KLHL31	312.9
CSDE1	311.7
ZNF812	311.2
NSUN2	309.6
RBM10	309.5
ALS2CR11	309.3
PKMYT1	298.7
SDR9C7	297.7
PRH2	294.4
LOC100288181	293.1
PARD6G-AS1	292.5
SART1	291.0
DCAKD	290.7
KCTD1	287.5
PDZD11	287.4
VAX2	287.1
FOXM1	286.1
AARSD1	284.8
NFS1	284.2
ZNF318	283.1
NF1	282.6
IPO4	281.3
TMEM14A	280.4
PCBP2	279.2
PRMT5-AS1	279.2
POTEH	278.8
C12ORF57	278.2
LRRC37BP1	278.0
ST13P4	277.9
LINC01556	277.2
HS3ST3A1	277.1
LIN7B	275.9
MATN2	275.4
MCM10	275.0
PADI3	274.6
EGLN3	273.5
OLFM3	272.8
SNF8	272.2
RBM14	271.1
MPHOSPH9	270.5
PRIM1	269.8
ADRA2C	268.2
TEX41	268.1
LINC00922	267.6
ZNF473	266.9
POLH	266.1
PERM1	264.7
URGCP-MRPS24	264.3
PRKCSH	263.6
LOC403323	263.2
GOLGA3	262.9
ZNF12	261.2
LSM5	258.5
SP7	257.8
STX5	257.4
COA1	256.7
SMCR2	256.0
PSMG3	255.1
FAM173B	254.5
NPAS3	254.4
CHD4	247.6
PSMA2	246.9
MAD2L1BP	245.1
TTC26	245.1
GPAA1	245.0
TUT1	242.6
SPRYD4	242.1
CMAS	241.6
GINS3	240.6
SDHAP2	240.6
PRTFDC1	240.0
HSP90B2P	235.9
MORN2	234.5
KRT84	234.3
CNBD2	233.0
HGH1	230.7
COPS8	230.6
KDM4B	230.3
LRRC7	229.9
XKR9	229.7
LOC100996324	229.6
ZNF133	229.5
HS3ST3B1	227.6
ATP7A	227.5
XYLT2	226.7
OIP5	225.6
PPP2R1A	223.3
ZSWIM7	223.2
FER1L4	223.0
C2ORF16	221.7
KLHL35	221.5
PLOD2	219.1
PSCA	218.5
FITM2	216.7
EIF1	215.7
SUV39H1	215.5
CDRT1	214.5
NGFR	212.7
CKAP5	209.1
KLHL40	204.8
SCAF1	204.6
MRPL14	202.9
SVIL-AS1	202.9
ZNF75A	202.0
BRD9	201.9
TMEM5	201.6
HIST1H2AI	201.2
ARL10	201.0
TRIP13	201.0
BET1L	200.5
SUN1	200.3
ZNF346	196.3
SLC39A6	195.4
TTC5	193.6
PORCN	191.9
LINC01587	191.0
SMCR8	189.8
FAM178B	189.7
NEK2	189.3
LINC00645	185.9
GNL3L	185.5
HHIPL2	185.0
IFT52	184.5
GEMIN2	183.5
COL9A3	183.3
FNDC8	182.8
LENG1	182.8
DIO2-AS1	182.6
TPI1	182.4
NEMP1	182.1
CHRM4	181.7
PTBP2	181.7
TUBA1B	181.1
HMX2	180.7
MRPL27	180.4
FAM83D	179.9
FLII	179.7
TRIM7	179.2
SEPT4-AS1	178.3
C2ORF44	178.2
CES5AP1	178.0
ZNF716	178.0
SUPT5H	177.6
FZD9	177.2
AURKA	174.1
IGHMBP2	173.4
HARBI1	173.0
LAMTOR5-AS1	172.4
ADAM21	171.8
C1QL4	171.3
HSPE1-MOB4	170.4
TIGD7	169.4
HSD3B2	169.3
TTC19	169.0
SDF2	168.7
MLLT11	168.3
ALOXE3	166.8
PCDH19	165.8
SF1	165.6
TMED7-TICAM2	165.0
NOL3	164.7
DNTTIP1	164.1
CCHCR1	163.6
YAE1D1	161.5
KIAA1024	160.9
BANP	159.9
CSE1L	159.3
UBQLN2	158.8
CCT5	158.1
C1QL2	157.6
NCAPH	157.5
SARS	157.3
GLMN	156.3
MIA-RAB4B	156.3
ZNF98	156.1
BRIX1	155.9
ZNF550	154.9
TIMP4	154.5
CNP	153.0
SLC16A1-AS1	152.5
PTGES3L	151.8
PANO1	151.7
HIST2H2BE	150.9
UBB	150.8
PHYHIPL	150.6
GUSBP4	149.8
SPATS2	149.8
SPAG4	149.6
FTSJ1	149.4
ANO3	149.2
SMC1B	148.2
ROPN1	148.0
TRMT6	147.6
BOD1	146.8
PELI3	146.7
HIST1H3E	146.6
NPFFR2	145.7
GTPBP2	145.3
NRXN2	145.2
LINC00618	144.6
LCTL	144.5
PPP1R3G	144.2
PTK7	144.1
VPS25	143.9
CDRT4	143.7
CNPY3	143.5
PHGDH	143.4
ZNF404	143.1
DDX20	142.6
LINC00667	142.3
C19ORF47	141.9
CDC25C	141.8
KCNB1	141.8
PYCRL	141.7
LOC81691	141.5
CTD-2201I18.1	141.2
CDC7	140.7
FKBP10	140.7
SNRNP25	140.7
LOC642236	140.6
KCNJ12	139.8
MRPS17	139.8
DGUOK	139.3
LOC101928205	138.5
ESPN	138.2
WDR70	137.8
C6ORF226	137.5
ALX4	136.4
HIST1H2AM	135.1
ERI2	134.8
NBPF22P	134.4
PGAM2	134.4
MMACHC	133.7
MYLPF	132.3
RBM4B	132.1
PSMB5	131.6
BRAT1	131.2
C7ORF26	130.8
TOMM40	130.4
AGT	130.3
SLC16A2	130.0
PPT2	129.7
MYPOP	128.0
SLC7A5	128.0
SLC17A7	126.8
WDR3	125.3
ZP1	124.2
NWD2	123.9
FHOD3	123.2
CCDC36	122.6
USP46	121.5
EPN1	121.3
ARPP21	121.2
CAMKMT	121.2
FOXK1	120.9
MUT	120.6
C19ORF68	119.4
RRP8	119.2
SSTR5	119.2
RFPL4B	119.1
HCN1	118.8
ZNF845	118.3
CDH7	117.6
FUBP1	117.2
MMP20	117.1
PHLDB3	116.8
TBCC	116.3
CCZ1	115.8
GYS1	115.7
CATSPER2P1	115.4
NUCB2	115.2
SOX6	114.6
NUP62	114.0
C5ORF34	113.2
CDKL4	112.9
DDX11	112.9
GLG1	112.7
LOC101927740	112.0
STAC2	111.9
G6PC3	111.7
DSN1	111.2
RALY	111.0
TCEA1	110.8
SCN4A	110.6
NKIRAS2	110.2
RPAP1	109.9
PIGW	109.6
PPP1R3E	109.6
PCDHGA1	109.5
TMEM101	109.3
DMWD	108.8
C17ORF75	108.6
LVCAT1	108.3
RPL3L	108.0
CHST3	107.9
MARK4	107.9
CBX3	107.3
CDCA5	107.0
LINGO2	106.9
BNIP1	106.4
PLXNB3	106.3
KRT81	106.2
CTNNBL1	105.9
TTC3	105.4
FZD8	104.9
SYCP2	104.9
SMYD5	104.4
NOP2	104.1
TRIM54	103.9
UQCC1	103.9
LOC730101	103.7
TRO	103.7
ASUN	103.1
ERCC2	103.1
DGCR6	103.0
PYGB	102.6
DHRS11	102.4
LOC101928847	102.3
KIF23	101.5
ATP11C	101.1
GRIK1	101.0
ZNF707	100.8
CYP1B1	100.6
REG4	100.6
CDH18	100.4
CNKSR3	99.77
ZNF99	99.64
EEF1A2	99.54
HDDC3	99.47
SEC23B	99.17
SEC23A	98.41
RAD1	98.14
TSPY26P	97.75
FBXO17	97.67
MAGED1	97.63
FBXL6	97.48
LINC00526	97.42
ALDOA	96.96
AATF	96.07
RUVBL2	96.0
MED20	95.69
SLC29A1	95.36
GRK7	95.33
HEYL	95.23
NTN3	95.12
PTPDC1	94.8
ZFHX4	94.8
ARMCX5	94.62
LOC400043	94.4
TMEM263	94.39
LINC01511	94.26
RPN2	94.12
C5ORF42	93.9
USE1	93.85
STON1	93.56
FBXO22	93.47
SKA3	91.98
AGMO	91.8
ESPL1	91.72
ZIK1	91.64
SSTR5-AS1	90.87
MYO18A	90.67
NOC4L	90.67
IRX1	90.2
BORA	89.86
TGFB1	88.87
PEX12	88.65
KLHDC3	88.33
AMER1	88.1
CAD	87.99
GLTSCR1	87.7
SSSCA1-AS1	87.64
MYOT	87.52
GRWD1	87.51
BUB1	87.21
DDX12P	87.01
SPECC1	86.77
ADRA1D	86.48
APEX2	86.38
ZXDB	86.2
BEAN1	85.96
MIOS	85.88
LBP	85.73
S1PR3	85.72
SLC16A1	85.51
MAPK7	85.49
IGSF5	84.76
GTF3C2-AS1	84.72
PLK1	83.98
PAICS	83.97
C7ORF31	83.74
APOA4	83.22
TGIF2-C20ORF24	83.2
TM9SF4	83.04
CAPN14	82.82
PPME1	82.73
ZNF530	82.53
CCDC77	82.25
UPF3B	82.08
NUF2	81.59
RPGRIP1L	81.39
HIST1H2BK	81.08
PCBP2-OT1	80.81
PXMP2	80.77
A1BG	80.34
ZSWIM1	80.24
MRM1	80.23
KIAA1467	79.94
PACSIN3	79.81
ZNF408	79.79
CRNKL1	79.57
ERGIC2	79.53
PPP2R3C	79.42
HOXD-AS2	79.28
ALX3	79.07
LINC01234	78.96
SPATA25	78.91
NUDCD2	78.64
CCDC155	78.25
ZNF480	77.97
C3ORF20	77.88
SNX8	77.86
DHRS13	77.54
SAPCD2	77.22
BRPF3	77.1
LINC01142	76.96
MALSU1	76.91
GLI4	76.77
MYL2	76.42
PAQR9	76.31
GOSR1	76.0
FMOD	75.82
SLC22A17	75.64
LOC102606465	75.56
SMG9	75.39
IMMP1L	75.32
MUC7	75.29
FKBP4	75.27
RPL10L	75.02
ACOT8	74.91
MPI	74.85
SLC25A39	74.85
PUS7L	74.73
HOXD8	74.43
TOMM6	74.25
GUCA1B	74.08
PRKD3	73.96
MLLT10P1	73.8
TMEM91	72.92
DENND5B	72.55
C18ORF54	72.39
GRM7-AS1	72.23
LOC401127	72.21
RAD51AP1	72.2
FAM64A	71.75
APITD1-CORT	71.61
TMEM256-PLSCR3	71.57
EEFSEC	71.44
LINC00648	71.44
SPDL1	71.38
SLC8A2	71.37
CSTF2	71.3
ZNF343	71.05
KRT78	70.54
EML4	70.22
CTU2	70.06
SUPT6H	70.03
DNPH1	70.0
MON2	69.68
EDC3	69.61
CHMP4A	68.71
MIS18A	68.56
BCAS2	68.5
TRPT1	68.0
ABCB6	67.71
AAMDC	67.42
DPY19L2	67.2
KLK3	67.16
GDPD2	67.15
LINC01426	67.04
NSF	66.96
SMIM10L1	66.65
ZHX1-C8ORF76	66.6
ZIC1	66.36
RPAP3	66.2
PSMC4	66.13
MRPL52	66.03
TRIM43B	66.02
THADA	65.97
NSRP1	65.89
ABHD15	65.79
C14ORF93	65.64
PPP1R3A	65.62
ZFP64	65.55
SPIN3	65.54
NDRG1	65.48
MAGOHB	65.36
KANTR	65.29
TSEN2	65.19
ZNF526	65.19
FIGNL1	65.13
SHMT1	65.08
ETFB	64.91
TMC3	64.9
BEND5	64.57
PSMA5	64.53
CTNND2	64.28
BASP1	64.26
CHRND	64.08
FAHD2B	63.93
HIF1A-AS1	63.85
TPST1	63.85
SGK494	63.61
TUBA3D	63.51
NUP37	63.39
BRWD3	63.05
NDST4	63.0
P4HB	62.91
TOLLIP-AS1	62.79
POLE2	62.78
SMARCA1	62.74
TRMT61B	62.48
KTN1-AS1	62.45
NFXL1	62.43
SCRT1	62.25
TRPA1	62.14
LOC728613	62.06
TAL2	61.96
SPAG16	61.94
CEP89	61.81
RBM39	61.75
MGAT5B	61.52
SIX5	61.31
PSMC3	60.74
SOST	60.5
DUXAP10	60.49
MYOG	60.49
ZNF16	60.49
MYT1	60.0
EFTUD2	59.86
OTP	59.48
PAF1	59.28
FRG1B	59.23
MED10	59.18
JAG1	59.0
SCFD1	58.94
HJURP	58.92
HUWE1	58.92
COPS7A	58.81
SMOX	58.56
MIR4458HG	58.53
FBXO4	58.17
MYO19	58.09
TK1	58.03
ZNHIT3	57.99
CENPO	57.96
CCT2	57.79
MDGA2	57.79
COX19	57.71
LINC00632	57.67
FBXO43	57.61
TNNI2	57.61
LINC00211	57.53
ZNF18	57.44
TOM1L2	57.42
TCP11L1	57.07
BOP1	57.0
C11ORF98	56.8
WRAP53	56.78
DHRS7B	56.56
FAM72B	56.35
SOCS7	56.31
LOC101929147	56.28
LINC00200	56.24
CCL28	56.17
EEF1D	55.92
PPDPF	55.87
ESM1	55.77
ATF5	55.74
NGFRAP1	55.7
MDK	55.55
DDX52	55.39
MED29	55.38
PCDHGA12	55.38
SCRIB	55.35
L2HGDH	55.18
IGFBP3	54.9
POLQ	54.83
MGC12916	54.82
TTC27	54.45
TBC1D13	54.35
NXT1	54.2
TMEM182	54.12
MED19	54.07
FAM110B	53.96
ARFIP2	53.87
COG6	53.77
LIN28B	53.74
RPL39L	53.67
LOC100506022	53.62
AP4B1	53.58
RWDD3	53.58
GPR179	53.5
NUDCD3	53.33
THEG	53.32
SMC2	53.31
TMEM11	53.23
POLR2G	53.02
CABYR	52.98
SPTBN4	52.94
TONSL	52.81
ZNF221	52.71
NIPBL-AS1	52.6
YIF1A	52.58
TCFL5	52.5
TMEM45A	52.45
DSCR9	52.36
EIF6	52.31
PGM2	52.26
LINC00493	52.02
DCAF8L2	51.95
EPN2-IT1	51.95
DCAF12L2	51.81
CCNE1	51.77
ABHD4	51.75
COPE	51.69
LOC101927365	51.53
XRN2	51.48
HRAT5	51.41
RFC5	51.25
STRN4	51.19
ZSCAN16-AS1	51.12
PMS2P4	51.1
TFR2	51.1
ZNF85	51.01
SLC8A1-AS1	50.96
ZNF528-AS1	50.88
ASF1B	50.86
TBC1D25	50.73
VRK1	50.73
ERGIC3	50.66
AMPD2	50.45
EXO1	50.32
PLOD1	50.3
DR1	50.22
AGBL5	50.15
F2	50.07
NGF	50.04
INSR	50.03
KPNB1	49.63
LOC101927811	49.63
NELFE	49.5
APOBEC3B	49.43
MRPL36	49.35
FANCI	49.23
TCL6	49.17
TP53BP1	49.04
LOC102723354	48.93
ZNF841	48.91
DHX57	48.9
ASXL1	48.82
UQCC3	48.82
SLC26A7	48.77
LOC441242	48.62
MTHFSD	48.62
FKBP3	48.43
ZNF691	48.4
USP46-AS1	48.32
ERAL1	48.27
TGS1	48.18
NOP9	48.15
DNHD1	48.06
GFPT1	47.98
MAFA	47.94
ZNF613	47.94
ZGPAT	47.9
CDT1	47.88
HIST1H3J	47.86
MGC45922	47.85
CYB5RL	47.81
FAM207A	47.67
HK2	47.58
WRAP73	47.55
ERCC6L	47.53
PFKFB1	47.48
GAN	47.2
CPXM2	47.13
ZW10	47.11
FAM120C	47.04
C2ORF48	46.91
AAAS	46.75
NONO	46.74
AURKB	46.73
SLC52A2	46.73
EID2	46.72
FIP1L1	46.7
DLGAP4	46.69
ZNF576	46.66
SIX2	46.6
TRAIP	46.56
PIH1D1	46.5
ADCY10P1	46.3
PIGP	46.3
TOX4	46.25
RBPMS2	46.16
PRMT3	46.1
FAM98A	46.01
TBC1D32	45.97
FAM162A	45.82
PDCD2L	45.75
CSRP2BP	45.67
FAM217B	45.63
REG1B	45.6
ZNF468	45.6
RITA1	45.59
C9ORF47	45.47
LRRC75A-AS1	45.46
LOC101929574	45.38
INTS4	45.35
AMOT	45.09
RCE1	45.07
TAF8	45.01
TAF13	44.96
MYH1	44.93
EIF5B	44.77
KPRP	44.75
SLITRK6	44.74
CACNG1	44.7
COLGALT2	44.63
COL11A2	44.58
PLD6	44.55
LINC01473	44.51
CLCC1	44.43
GSTM4	44.39
MBLAC1	44.38
INCENP	44.35
GPT2	44.34
LOC101929497	44.3
ZC3H10	44.23
FGF19	44.17
ZNF283	44.08
ZNF728	44.01
RIC8B	44.0
KPTN	43.84
PCDHB9	43.78
SWI5	43.65
FBXW8	43.63
LEMD3	43.63
TNFRSF21	43.6
BRWD1-IT2	43.54
CDH24	43.53
SYMPK	43.53
POLDIP2	43.51
YIPF2	43.5
FANCE	43.46
SAMD4B	43.46
USH1G	43.4
SCFD2	43.29
CLEC18C	43.13
YARS2	43.13
ZNF649	43.1
POFUT2	43.03
VKORC1	43.02
EPHA3	42.97
BEAN1-AS1	42.88
SETD4	42.86
TMEM38A	42.85
AUNIP	42.83
HIC2	42.83
HIST1H2BO	42.83
SLC1A5	42.79
SHANK1	42.69
POTEF	42.67
TCOF1	42.65
STAU1	42.63
PRR3	42.59
ST8SIA5	42.56
EXOC3-AS1	42.52
ZNF326	42.51
LMO1	42.48
NOG	42.47
LOC101928530	42.46
SPICE1	42.43
DARS-AS1	42.39
TARS	42.36
LANCL1	42.21
ST20	42.21
LVCAT5	41.97
ZNF335	41.53
LINC01522	41.43
MESP1	41.42
ZNF396	41.39
TMPO-AS1	41.36
WDR54	41.3
P4HA1	41.18
PIF1	41.14
LOC100129138	41.12
HNRNPM	41.11
WASH7P	41.11
C11ORF74	40.95
MYBPH	40.92
LUZP2	40.79
JRK	40.76
BNIP3	40.68
CCDC43	40.67
KIF18B	40.65
CDC27	40.61
GPT	40.6
KNTC1	40.57
LOC151121	40.53
WNK3	40.45
LOC646903	40.43
EIF2AK2	40.42
CEL	40.4
XIRP1	40.39
CSRP2	40.28
TBL2	40.18
STIM1	40.11
HMGN5	40.07
ALG14	40.0
TBR1	39.98
UBL4B	39.98
COPG1	39.84
ZNF285	39.81
LOC101929723	39.7
FBXO9	39.65
LOC101927969	39.47
ZXDA	39.3
FAM135B	39.25
PMF1-BGLAP	39.25
PARD3-AS1	39.12
LRR1	39.1
PAQR6	39.07
HEXIM2	38.91
ZNF611	38.9
AKAP10	38.83
WDHD1	38.81
DBT	38.71
HNRNPA2B1	38.6
IGF1R	38.55
EMX2OS	38.5
RAB4B-EGLN2	38.48
CXXC4	38.44
LOC101927905	38.44
BBS9	38.34
TERF1	38.19
LINC00623	38.15
MRAS	38.12
FLJ41278	38.1
C1GALT1C1L	38.09
GS1-24F4.2	38.06
ACPT	38.05
MRPS10	38.04
FIZ1	37.97
EPHB3	37.95
TGM3	37.9
ENO1	37.86
CCT6A	37.84
MRPL51	37.77
VLDLR	37.71
DDX11-AS1	37.7
SH2D7	37.63
LOC285696	37.59
TYMSOS	37.5
ZNF622	37.47
RCN2	37.45
POTEG	37.4
UBE2C	37.38
DHFR	37.37
BPIFB4	37.34
HIST1H2BL	37.28
MRPL45P2	37.27
ATG13	37.26
FASTKD3	37.19
ADM	37.16
MTFR2	37.14
IGBP1	37.1
ANGPT2	37.08
LMAN2L	37.08
CCDC61	36.96
LINC00951	36.92
SYS1-DBNDD2	36.88
BLOC1S3	36.87
ZNF577	36.87
TBCCD1	36.75
C12ORF60	36.73
FAM114A2	36.72
THRSP	36.62
R3HDM2	36.61
SLC7A1	36.59
GEMIN5	36.44
RNF216P1	36.37
MIB2	36.31
ZNF274	36.21
MAGT1	36.2
TUBA3E	36.2
SP2-AS1	36.06
TAS2R31	36.05
QPCTL	36.04
CCDC124	36.0
SERBP1	36.0
COPB2	35.96
NDRG3	35.84
RP9	35.84
KLHL7	35.8
PDXDC1	35.79
ELP2	35.76
AGO3	35.71
LRRC28	35.69
C1QTNF1-AS1	35.68
PI4KAP2	35.67
CDH9	35.53
ATP6AP1L	35.34
PUF60	35.3
MCPH1-AS1	35.28
GEN1	35.21
OR2B6	35.21
PITX3	35.14
KIAA1524	35.11
APMAP	35.08
HSD17B10	35.07
CENPE	35.05
CDYL	35.04
LDHB	35.04
ANKRD61	34.93
LOC101927901	34.91
ZBTB12	34.9
RPP21	34.85
GGH	34.82
SOX1	34.63
NEDD8	34.62
CYP19A1	34.57
UMAD1	34.54
CDH2	34.4
POLA1	34.3
ARHGAP5-AS1	34.28
ZNF696	34.23
CDK2	34.21
CAMK2D	34.17
SLC46A1	34.11
HMMR	34.04
RAD51	34.02
ZNF615	34.0
RRM1	33.77
NCDN	33.71
LRRC73	33.7
SLC25A17	33.67
NT5C1A	33.64
MTRNR2L2	33.45
CHAF1A	33.44
LOC100132356	33.42
N6AMT2	33.38
CASC5	33.37
UBR2	33.36
KRT82	33.35
INHBE	33.29
MC3R	33.29
CCBL1	33.23
LGALS12	33.19
THAP10	33.17
COL12A1	33.09
TNRC18	33.08
RLIM	33.06
LOC148413	33.03
MAGEB6	33.02
TRIM45	33.02
LAPTM4B	32.96
UBL7-AS1	32.96
DAP	32.92
PTPN14	32.91
ZNF229	32.77
PNCK	32.73
RRBP1	32.73
KDM5A	32.7
CDC45	32.67
LOC100134868	32.63
RING1	32.52
ELP4	32.49
HSP90AB4P	32.47
MYOD1	32.44
RP9P	32.41
LDHA	32.4
PWWP2A	32.4
ZNF766	32.34
CCDC86	32.3
TRMT13	32.3
TROVE2	32.27
CYP1B1-AS1	32.26
ZNF84	32.25
GPRC5C	32.22
KLK4	32.19
INSM2	32.15
CKAP2L	32.04
ZNF599	32.01
WDR41	31.98
DDX23	31.94
C21ORF62	31.87
MAPRE1	31.71
SRRM5	31.71
SOX3	31.67
G2E3	31.49
TAF1A-AS1	31.47
TP73	31.33
KISS1R	31.31
ZFP1	31.29
C2ORF42	31.26
FAM171A2	31.23
LOC101060553	31.22
SRF	31.19
LINC01497	31.02
KRT12	31.0
SUPT16H	30.97
GFER	30.95
TLE1	30.94
HAS2	30.9
HRAT56	30.87
RPL36A-HNRNPH2	30.87
DNM1P46	30.79
SNHG15	30.77
E2F1	30.71
CCZ1B	30.67
PHF14	30.64
LOC101929395	30.57
CSTF3-AS1	30.52
EXTL2	30.48
TSR3	30.48
ADCK4	30.24
PGAP3	30.22
PEX10	30.2
WWOX	30.18
NUP155	30.15
KIF15	30.14
HAS2-AS1	30.12
MLEC	30.11
ZCRB1	30.11
CHEK1	30.04
ZNF561-AS1	30.01
COMMD1	29.97
FANCD2	29.97
PA2G4P4	29.97
LOC105377348	29.94
UBE2Z	29.93
ZC3H3	29.83
CHCHD2	29.78
ZNF614	29.77
PXYLP1	29.76
PRAF2	29.73
GFY	29.7
GPR156	29.68
IGFN1	29.64
TYRO3	29.64
C1ORF68	29.63
HNRNPC	29.59
HOXC5	29.57
ZNF337	29.56
APOA1BP	29.54
NPB	29.51
TSSK6	29.49
TBL3	29.48
CRTC3-AS1	29.44
ZNHIT6	29.3
C9ORF106	29.26
SNRPA	29.25
PSMA6	29.24
MPLKIP	29.21
CCDC142	29.19
ZNF732	29.18
MRPL10	29.16
GMPPA	29.14
HYKK	29.12
SEPT12	29.1
TFCP2	29.1
TCTA	29.06
MLC1	28.97
CHST12	28.96
INHBC	28.94
PRSS53	28.89
C7ORF25	28.82
SRBD1	28.82
SFPQ	28.76
SHISA4	28.71
ZNF649-AS1	28.7
ZNF605	28.66
DZIP1L	28.56
C12ORF66	28.49
CPSF3	28.48
RBM12B-AS1	28.37
FAM57B	28.31
ABCB9	28.29
LOC100270804	28.28
LOC102724450	28.18
TSPAN6	28.09
DNM3OS	28.06
PNPO	28.06
GLYAT	28.05
SLC35C2	28.04
CMTR1	28.01
LINC00346	27.98
CPS1	27.91
UBA5	27.9
DENR	27.89
LOC153684	27.89
ZNF528	27.88
USP5	27.85
HES7	27.82
H1FX	27.77
VN1R1	27.74
ZNF350-AS1	27.71
KIFC1	27.63
ANKMY2	27.61
DDX39A	27.6
TMSB15A	27.55
CCDC47	27.54
USP42	27.54
VCPKMT	27.54
MESDC2	27.51
URB1	27.51
HAPLN1	27.49
GHR	27.47
ADCK5	27.44
CEBPZ	27.42
KLHL7-AS1	27.41
GABRB2	27.36
B3GNT4	27.29
RECQL	27.23
HM13	27.17
ZNRD1	27.17
CLASP1	27.08
PAIP1	27.01
ZRANB3	27.0
PHTF1	26.98
KDELR1	26.95
TSR2	26.93
CTSV	26.92
SMARCC2	26.91
TBX6	26.9
LOC653712	26.87
LOC101929767	26.86
AJUBA	26.83
TMPRSS5	26.78
KIAA1429	26.77
PENK	26.77
SYT8	26.74
ACTL10	26.73
AKT1S1	26.72
MBL2	26.72
CLASRP	26.68
LRRC8E	26.58
LINC01599	26.53
GOLT1B	26.5
C1QL1	26.46
NCAPG	26.44
PRMT6	26.4
ZNF644	26.39
RASSF8-AS1	26.36
UBE2S	26.36
ZMYM3	26.3
ITGB1BP2	26.27
RABAC1	26.24
KLKP1	26.12
KDELR2	26.11
LINC01186	26.1
NDUFB11	26.05
LOC90768	26.04
MTA3	26.0
SMYD1	25.98
PIGU	25.96
LOC100506639	25.93
LRRC14B	25.92
RNF121	25.84
EDARADD	25.82
ZNF177	25.82
RNF144A	25.67
WDR45	25.67
DHX8	25.66
PRDM14	25.53
ICK	25.51
RBPJL	25.5
TMEM249	25.5
INSIG2	25.45
FKBP14	25.42
RPL19	25.37
ZNF227	25.36
PCID2	25.31
CDK5RAP2	25.3
ISM2	25.3
GAMT	25.18
RFC2	25.13
LINC01585	25.1
POPDC2	25.09
LINC01317	25.07
CEP95	25.06
NUPL2	25.04
PXT1	25.02
SYNM	24.99
ZNF432	24.96
HIF1A-AS2	24.92
PSMD3	24.91
PARS2	24.9
EXOC3	24.89
MEN1	24.89
SNRNP48	24.84
LENG8-AS1	24.8
DTD1	24.75
GPR152	24.74
SIL1	24.74
GPC2	24.71
TMEM161A	24.7
REEP2	24.66
SAP130	24.65
C3ORF33	24.64
EVI5L	24.62
MYLK2	24.58
C19ORF54	24.57
RAVER1	24.56
KRT86	24.54
PTCD1	24.49
FANCC	24.46
SNRNP70	24.46
IL17REL	24.4
ACIN1	24.38
RHNO1	24.37
VAPB	24.36
LOC101928266	24.35
MAP2K2	24.32
SCG2	24.3
HRAS	24.24
ELK1	24.21
HENMT1	24.21
PAN2	24.2
RPL41	24.18
CFHR4	24.17
APOB	24.13
GLO1	24.13
WDPCP	24.09
STRAP	24.0
HCG4	23.97
MIR503HG	23.96
CBX8	23.95
HIST1H4J	23.95
NOSIP	23.95
GART	23.93
CCT6B	23.92
NPY6R	23.91
ZNF484	23.89
SEPT5-GP1BB	23.87
AGPAT1	23.86
ZNF385C	23.86
FEN1	23.82
IQCA1L	23.82
LOC441155	23.82
LOC730202	23.82
ZNF451	23.77
ASPSCR1	23.75
C9ORF170	23.75
LOC101927021	23.73
METTL3	23.72
BANF1	23.7
CDC42EP3	23.68
ALX1	23.67
FAM168A	23.65
KCNQ1OT1	23.63
SLC17A9	23.6
IFT27	23.58
LOC221122	23.57
ZNF284	23.57
FKTN	23.55
TRPM7	23.54
TBC1D28	23.53
UGGT1	23.49
ABCC10	23.44
SPRNP1	23.42
CHRDL2	23.41
CENPF	23.39
B4GALT2	23.35
DDX31	23.35
ZBED8	23.34
MAGEH1	23.25
PMS2	23.25
PRICKLE3	23.24
PRR18	23.23
RBM12	23.17
YY1	23.16
ZNF225	23.15
NUBP2	23.09
TSEN34	23.04
SSTR2	22.98
ING1	22.94
RPS10-NUDT3	22.9
LOC642943	22.89
DBX2	22.85
PAX2	22.85
TAS2R30	22.85
ZNF773	22.84
RTCA-AS1	22.82
MRPL17	22.78
PPAPDC3	22.78
MACROD1	22.77
CFDP1	22.75
ICE1	22.65
FLYWCH2	22.64
ANO1-AS2	22.62
ZNF234	22.6
DPY19L2P3	22.59
SGOL1	22.53
OR4Q3	22.52
MRPL28	22.48
KRT80	22.46
NCAPD2	22.46
PHPT1	22.45
UBAC2-AS1	22.45
JOSD2	22.43
CHD8	22.42
ZGLP1	22.38
CPSF6	22.37
MIR124-2HG	22.37
LINC01604	22.35
AGO2	22.34
CHPF	22.33
PDIA4	22.32
RCN3	22.32
TBC1D31	22.32
MORF4L2	22.31
LINC01569	22.28
ASB10	22.27
RBAK	22.24
ZNF616	22.21
MTG2	22.19
GDF11	22.17
KCNC1	22.14
FAT2	22.13
ZNF275	22.11
GPANK1	22.1
AK4	22.09
PSMB3	22.09
NSUN6	22.06
SYN1	22.06
C16ORF74	22.0
CAV3	22.0
LGALS9C	22.0
MRPL45	22.0
SDC2	22.0
RHBDL1	21.97
RSPH6A	21.88
HAX1	21.79
KNOP1	21.79
MRPS24	21.79
SIAH2	21.79
DYRK2	21.77
CACTIN	21.73
ULK2	21.71
YME1L1	21.71
ADCY10	21.62
SMPD4	21.61
CARM1	21.54
PAPD7	21.54
GJA1	21.53
KCNMB3	21.51
C1QTNF8	21.45
PARD3	21.45
PROCA1	21.45
FAM27E2	21.4
IMP4	21.37
COA3	21.34
FSCN1	21.32
CCER1	21.29
NDE1	21.25
SPC25	21.24
CCNT1	21.22
ZNF880	21.22
LOC101928295	21.21
GCNT1	21.16
CEP290	21.12
LINC01296	21.11
GOLIM4	21.1
NFYA	21.05
LKAAEAR1	21.03
PIN1	21.0
DYNLRB1	20.99
LOC101929268	20.99
CAND1.11	20.97
TUBD1	20.97
ADAL	20.96
PPP1R3C	20.96
MTCH1	20.91
KRT17P5	20.89
TRIM77	20.86
SNRPB2	20.83
PEX11A	20.81
SNRPD2	20.81
C7ORF76	20.79
HNRNPUL1	20.79
TEX13B	20.79
ZNF222	20.77
LINC00403	20.72
ZNF358	20.72
CHST1	20.67
C7ORF65	20.66
MDP1	20.66
CRYAA	20.65
RIOK1	20.62
SEC22B	20.62
ITCH	20.59
RAD54L	20.55
IMPAD1	20.54
LINC01116	20.52
CABP7	20.5
MCM3	20.5
ZNF876P	20.48
DNM1P35	20.46
LINC01482	20.45
POLR2J4	20.42
CBFA2T2	20.36
HNRNPU	20.36
KNG1	20.35
PDIA6	20.35
DPEP1	20.32
ALG10B	20.31
PHB	20.31
POLR2D	20.31
TIAM2	20.25
CBS	20.23
CCT7	20.22
LOC284023	20.2
MAGEB16	20.17
ANKRD18B	20.15
UBFD1	20.15
BTBD2	20.12
COASY	20.08
RBM4	20.06
MRPL42	20.05
PUS1	20.04
ZNF534	20.01
ERC1	20.0
PGBD1	19.98
COX20	19.94
MTERF1	19.94
LOC100128076	19.93
SAP30	19.89
OSER1	19.88
PSRC1	19.87
TRAPPC2B	19.86
GARS	19.85
HS6ST1	19.85
C14ORF39	19.82
LINC01239	19.82
C9ORF41-AS1	19.78
MANEAL	19.77
RFC3	19.72
ANKRD26	19.71
HM13-AS1	19.69
AGL	19.68
CDK2AP1	19.65
PSMD10	19.64
CSAG4	19.62
CNPY2	19.61
HSF2BP	19.6
AIP	19.57
PTENP1	19.55
GPN1	19.54
METTL12	19.53
AQP11	19.5
PCDHB16	19.5
PLEKHG4B	19.48
OSGEPL1	19.45
C16ORF95	19.41
CHRNG	19.41
UBE2V2	19.4
FAM196A	19.39
WBP1	19.39
ARHGEF7	19.38
LOC100288846	19.37
NECAP1	19.37
PCDH8	19.3
CENPW	19.28
OVOL3	19.28
RBM23	19.27
CD3EAP	19.25
RAE1	19.24
TUBB2A	19.24
SCRN3	19.21
OSER1-AS1	19.2
CKAP4	19.18
IFITM5	19.16
LRRD1	19.16
CCNB1	19.13
SLC2A1-AS1	19.13
HSF1	19.12
PPFIA2	19.12
CTH	19.1
FAM66C	19.1
ZNF175	19.09
PRPF6	19.08
TBC1D22B	19.08
MYO16	19.07
UBE2T	19.07
MIS12	19.06
TSPYL2	19.06
C11ORF73	19.05
EHBP1	19.04
CCDC106	19.03
TRA2A	19.01
PDK1	19.0
XRCC1	19.0
LOC101926960	18.97
LEF1	18.96
TNRC6C	18.96
CCDC14	18.95
LOC100131347	18.89
RTFDC1	18.88
RPRD1B	18.85
MBTPS1	18.82
RAC1	18.81
ZFAND3	18.81
MRPS11	18.75
SFXN1	18.74
SUZ12	18.72
CCDC18	18.71
LMNB2	18.69
TNNC2	18.68
SPPL2B	18.67
LOC100507547	18.66
COPS4	18.65
OR4C3	18.65
KIF3B	18.63
NCAM1	18.62
NIFK	18.62
TIMM50	18.62
CLTCL1	18.59
GPATCH11	18.58
DERL1	18.57
DICER1-AS1	18.55
GMCL1	18.55
CENPP	18.54
FBXL22	18.54
GTF2IRD1	18.51
SNX13	18.51
PA2G4	18.5
ABCC11	18.49
KCNG1	18.49
LOC101928105	18.49
KIAA1715	18.48
LYRM4	18.48
MED12	18.47
TMEM177	18.44
MGME1	18.43
PLVAP	18.41
CEP128	18.39
DIS3L2	18.39
EHMT2	18.39
PHF19	18.38
ERVV-2	18.36
NLRP4	18.36
TMEM189	18.36
METTL7B	18.32
FRMD6-AS1	18.31
OSBPL2	18.28
GEMIN7	18.26
RAD51D	18.26
TBC1D26	18.26
LOC100134368	18.24
U2AF1	18.24
POTEM	18.23
ELAC2	18.22
OR1F2P	18.2
EHD3	18.18
GMPR2	18.18
WFDC10B	18.17
GPR52	18.15
PABPC3	18.15
RBP7	18.15
SGOL2	18.15
DET1	18.14
ERI3	18.11
LHFPL1	18.11
IKBIP	18.08
ZNF239	18.08
KRT18P55	18.06
PABPN1	18.06
HSPBP1	18.04
MCHR1	18.03
LPO	18.02
OGFOD2	18.02
MEF2A	18.01
KIF24	17.95
WWP2	17.93
ITPKA	17.91
PRPF4	17.9
ANKRD23	17.89
ARMCX6	17.88
CNFN	17.85
ZNF512	17.85
SNRPA1	17.84
LINC01470	17.83
LOC102724933	17.82
RNF187	17.81
DCUN1D4	17.8
NGEF	17.8
LGALS3BP	17.79
RBL1	17.79
CENPH	17.77
LOC100287225	17.72
RNF216	17.71
FARSA	17.68
LINC00657	17.68
[truncated: 17,827 more rows]
