# Supplementary material for: DNA methylation-based classifier and gene expression signatures detect BRCAness in osteosarcoma
Source: PLoS Comput Biol. 2021 Nov 11;17(11):e1009562. doi: 10.1371/journal.pcbi.1009562 (PMC8584788; doi:10.1371/journal.pcbi.1009562)
Supplement: S2 File — (ZIP) [file pcbi.1009562.s002.zip › S2_File/my_analysis_Kegg.GseaPreranked.1581692187239/gene_set_sizes.xls]

NAME	ORIGINAL SIZE	AFTER RESTRICTING TO DATASET	STATUS
KEGG_GLYCOLYSIS_GLUCONEOGENESIS	62	60
KEGG_CITRATE_CYCLE_TCA_CYCLE	31	29
KEGG_PENTOSE_PHOSPHATE_PATHWAY	27	26
KEGG_PENTOSE_AND_GLUCURONATE_INTERCONVERSIONS	28	19
KEGG_FRUCTOSE_AND_MANNOSE_METABOLISM	34	33
KEGG_GALACTOSE_METABOLISM	26	25
KEGG_ASCORBATE_AND_ALDARATE_METABOLISM	25	16
KEGG_FATTY_ACID_METABOLISM	42	41
KEGG_STEROID_BIOSYNTHESIS	17	17
KEGG_PRIMARY_BILE_ACID_BIOSYNTHESIS	16		Rejected!
KEGG_STEROID_HORMONE_BIOSYNTHESIS	55	40
KEGG_OXIDATIVE_PHOSPHORYLATION	131	100
KEGG_PURINE_METABOLISM	159	148
KEGG_PYRIMIDINE_METABOLISM	98	97
KEGG_ALANINE_ASPARTATE_AND_GLUTAMATE_METABOLISM	32	31
KEGG_GLYCINE_SERINE_AND_THREONINE_METABOLISM	31	30
KEGG_CYSTEINE_AND_METHIONINE_METABOLISM	34	33
KEGG_VALINE_LEUCINE_AND_ISOLEUCINE_DEGRADATION	44	43
KEGG_VALINE_LEUCINE_AND_ISOLEUCINE_BIOSYNTHESIS	11		Rejected!
KEGG_LYSINE_DEGRADATION	44	38
KEGG_ARGININE_AND_PROLINE_METABOLISM	54	49
KEGG_HISTIDINE_METABOLISM	29	27
KEGG_TYROSINE_METABOLISM	42	36
KEGG_PHENYLALANINE_METABOLISM	18	15
KEGG_TRYPTOPHAN_METABOLISM	40	37
KEGG_BETA_ALANINE_METABOLISM	22	22
KEGG_TAURINE_AND_HYPOTAURINE_METABOLISM	10		Rejected!
KEGG_SELENOAMINO_ACID_METABOLISM	26	25
KEGG_GLUTATHIONE_METABOLISM	50	46
KEGG_STARCH_AND_SUCROSE_METABOLISM	52	37
KEGG_N_GLYCAN_BIOSYNTHESIS	46	45
KEGG_OTHER_GLYCAN_DEGRADATION	16	16
KEGG_O_GLYCAN_BIOSYNTHESIS	30	27
KEGG_AMINO_SUGAR_AND_NUCLEOTIDE_SUGAR_METABOLISM	44	39
KEGG_GLYCOSAMINOGLYCAN_DEGRADATION	21	19
KEGG_GLYCOSAMINOGLYCAN_BIOSYNTHESIS_CHONDROITIN_SULFATE	22	20
KEGG_GLYCOSAMINOGLYCAN_BIOSYNTHESIS_KERATAN_SULFATE	15	15
KEGG_GLYCOSAMINOGLYCAN_BIOSYNTHESIS_HEPARAN_SULFATE	26	25
KEGG_GLYCEROLIPID_METABOLISM	49	40
KEGG_INOSITOL_PHOSPHATE_METABOLISM	54	51
KEGG_GLYCOSYLPHOSPHATIDYLINOSITOL_GPI_ANCHOR_BIOSYNTHESIS	25	24
KEGG_GLYCEROPHOSPHOLIPID_METABOLISM	77	66
KEGG_ETHER_LIPID_METABOLISM	33	25
KEGG_ARACHIDONIC_ACID_METABOLISM	58	48
KEGG_LINOLEIC_ACID_METABOLISM	29	22
KEGG_ALPHA_LINOLENIC_ACID_METABOLISM	19		Rejected!
KEGG_SPHINGOLIPID_METABOLISM	39	35
KEGG_GLYCOSPHINGOLIPID_BIOSYNTHESIS_LACTO_AND_NEOLACTO_SERIES	26	26
KEGG_GLYCOSPHINGOLIPID_BIOSYNTHESIS_GLOBO_SERIES	14		Rejected!
KEGG_GLYCOSPHINGOLIPID_BIOSYNTHESIS_GANGLIO_SERIES	15		Rejected!
KEGG_PYRUVATE_METABOLISM	40	39
KEGG_GLYOXYLATE_AND_DICARBOXYLATE_METABOLISM	16		Rejected!
KEGG_PROPANOATE_METABOLISM	33	31
KEGG_BUTANOATE_METABOLISM	34	32
KEGG_ONE_CARBON_POOL_BY_FOLATE	17	17
KEGG_RIBOFLAVIN_METABOLISM	16		Rejected!
KEGG_NICOTINATE_AND_NICOTINAMIDE_METABOLISM	24	18
KEGG_PANTOTHENATE_AND_COA_BIOSYNTHESIS	16	16
KEGG_FOLATE_BIOSYNTHESIS	11		Rejected!
KEGG_RETINOL_METABOLISM	64	49
KEGG_PORPHYRIN_AND_CHLOROPHYLL_METABOLISM	41	31
KEGG_TERPENOID_BACKBONE_BIOSYNTHESIS	15	15
KEGG_LIMONENE_AND_PINENE_DEGRADATION	10		Rejected!
KEGG_NITROGEN_METABOLISM	23	21
KEGG_SULFUR_METABOLISM	13		Rejected!
KEGG_AMINOACYL_TRNA_BIOSYNTHESIS	41	38
KEGG_METABOLISM_OF_XENOBIOTICS_BY_CYTOCHROME_P450	70	53
KEGG_DRUG_METABOLISM_CYTOCHROME_P450	72	54
KEGG_DRUG_METABOLISM_OTHER_ENZYMES	51	35
KEGG_BIOSYNTHESIS_OF_UNSATURATED_FATTY_ACIDS	22	22
KEGG_ABC_TRANSPORTERS	44	44
KEGG_RIBOSOME	88	84
KEGG_RNA_DEGRADATION	59	53
KEGG_RNA_POLYMERASE	29	28
KEGG_BASAL_TRANSCRIPTION_FACTORS	35	32
KEGG_DNA_REPLICATION	36	30
KEGG_SPLICEOSOME	127	123
KEGG_PROTEASOME	46	43
KEGG_PROTEIN_EXPORT	24	22
KEGG_PPAR_SIGNALING_PATHWAY	69	63
KEGG_BASE_EXCISION_REPAIR	35	32
KEGG_NUCLEOTIDE_EXCISION_REPAIR	44	42
KEGG_MISMATCH_REPAIR	23	22
KEGG_HOMOLOGOUS_RECOMBINATION	28	26
KEGG_NON_HOMOLOGOUS_END_JOINING	13		Rejected!
KEGG_MAPK_SIGNALING_PATHWAY	267	234
KEGG_ERBB_SIGNALING_PATHWAY	87	86
KEGG_CALCIUM_SIGNALING_PATHWAY	177	150
KEGG_CYTOKINE_CYTOKINE_RECEPTOR_INTERACTION	265	226
KEGG_CHEMOKINE_SIGNALING_PATHWAY	189	174
KEGG_PHOSPHATIDYLINOSITOL_SIGNALING_SYSTEM	76	72
KEGG_NEUROACTIVE_LIGAND_RECEPTOR_INTERACTION	272	225
KEGG_CELL_CYCLE	124	110
KEGG_OOCYTE_MEIOSIS	112	98
KEGG_P53_SIGNALING_PATHWAY	68	64
KEGG_UBIQUITIN_MEDIATED_PROTEOLYSIS	134	120
KEGG_SNARE_INTERACTIONS_IN_VESICULAR_TRANSPORT	38	33
KEGG_REGULATION_OF_AUTOPHAGY	35	21
KEGG_LYSOSOME	121	113
KEGG_ENDOCYTOSIS	181	174
KEGG_PEROXISOME	78	76
KEGG_MTOR_SIGNALING_PATHWAY	52	49
KEGG_APOPTOSIS	87	86
KEGG_CARDIAC_MUSCLE_CONTRACTION	78	62
KEGG_VASCULAR_SMOOTH_MUSCLE_CONTRACTION	115	96
KEGG_WNT_SIGNALING_PATHWAY	150	146
KEGG_DORSO_VENTRAL_AXIS_FORMATION	24	23
KEGG_NOTCH_SIGNALING_PATHWAY	47	45
KEGG_HEDGEHOG_SIGNALING_PATHWAY	56	54
KEGG_TGF_BETA_SIGNALING_PATHWAY	85	84
KEGG_AXON_GUIDANCE	129	114
KEGG_VEGF_SIGNALING_PATHWAY	76	71
KEGG_FOCAL_ADHESION	199	189
KEGG_ECM_RECEPTOR_INTERACTION	84	79
KEGG_CELL_ADHESION_MOLECULES_CAMS	133	122
KEGG_ADHERENS_JUNCTION	73	63
KEGG_TIGHT_JUNCTION	132	117
KEGG_GAP_JUNCTION	90	77
KEGG_COMPLEMENT_AND_COAGULATION_CASCADES	69	61
KEGG_ANTIGEN_PROCESSING_AND_PRESENTATION	88	64
KEGG_RENIN_ANGIOTENSIN_SYSTEM	17	16
KEGG_TOLL_LIKE_RECEPTOR_SIGNALING_PATHWAY	102	87
KEGG_NOD_LIKE_RECEPTOR_SIGNALING_PATHWAY	62	59
KEGG_RIG_I_LIKE_RECEPTOR_SIGNALING_PATHWAY	71	57
KEGG_CYTOSOLIC_DNA_SENSING_PATHWAY	55	41
KEGG_JAK_STAT_SIGNALING_PATHWAY	155	124
KEGG_HEMATOPOIETIC_CELL_LINEAGE	87	80
KEGG_NATURAL_KILLER_CELL_MEDIATED_CYTOTOXICITY	137	114
KEGG_T_CELL_RECEPTOR_SIGNALING_PATHWAY	108	105
KEGG_B_CELL_RECEPTOR_SIGNALING_PATHWAY	75	75
KEGG_FC_EPSILON_RI_SIGNALING_PATHWAY	79	71
KEGG_FC_GAMMA_R_MEDIATED_PHAGOCYTOSIS	96	91
KEGG_LEUKOCYTE_TRANSENDOTHELIAL_MIGRATION	116	103
KEGG_INTESTINAL_IMMUNE_NETWORK_FOR_IGA_PRODUCTION	48	43
KEGG_CIRCADIAN_RHYTHM_MAMMAL	13		Rejected!
KEGG_LONG_TERM_POTENTIATION	70	63
KEGG_NEUROTROPHIN_SIGNALING_PATHWAY	126	122
KEGG_LONG_TERM_DEPRESSION	70	49
KEGG_OLFACTORY_TRANSDUCTION	389	111
KEGG_TASTE_TRANSDUCTION	52	35
KEGG_REGULATION_OF_ACTIN_CYTOSKELETON	213	195
KEGG_INSULIN_SIGNALING_PATHWAY	137	133
KEGG_GNRH_SIGNALING_PATHWAY	101	84
KEGG_PROGESTERONE_MEDIATED_OOCYTE_MATURATION	85	70
KEGG_MELANOGENESIS	101	89
KEGG_ADIPOCYTOKINE_SIGNALING_PATHWAY	67	67
KEGG_TYPE_II_DIABETES_MELLITUS	47	38
KEGG_TYPE_I_DIABETES_MELLITUS	43	39
KEGG_MATURITY_ONSET_DIABETES_OF_THE_YOUNG	25	18
KEGG_ALDOSTERONE_REGULATED_SODIUM_REABSORPTION	42	41
KEGG_VASOPRESSIN_REGULATED_WATER_REABSORPTION	44	41
KEGG_PROXIMAL_TUBULE_BICARBONATE_RECLAMATION	23	23
KEGG_ALZHEIMERS_DISEASE	165	137
KEGG_PARKINSONS_DISEASE	128	99
KEGG_AMYOTROPHIC_LATERAL_SCLEROSIS_ALS	53	52
KEGG_HUNTINGTONS_DISEASE	180	148
KEGG_PRION_DISEASES	35	35
KEGG_VIBRIO_CHOLERAE_INFECTION	54	52
KEGG_EPITHELIAL_CELL_SIGNALING_IN_HELICOBACTER_PYLORI_INFECTION	68	67
KEGG_PATHOGENIC_ESCHERICHIA_COLI_INFECTION	56	53
KEGG_LEISHMANIA_INFECTION	72	69
KEGG_PATHWAYS_IN_CANCER	325	308
KEGG_COLORECTAL_CANCER	62	61
KEGG_RENAL_CELL_CARCINOMA	70	65
KEGG_PANCREATIC_CANCER	70	69
KEGG_ENDOMETRIAL_CANCER	52	49
KEGG_GLIOMA	65	62
KEGG_PROSTATE_CANCER	89	86
KEGG_THYROID_CANCER	29	29
KEGG_BASAL_CELL_CARCINOMA	55	53
KEGG_MELANOMA	71	64
KEGG_BLADDER_CANCER	42	40
KEGG_CHRONIC_MYELOID_LEUKEMIA	73	72
KEGG_ACUTE_MYELOID_LEUKEMIA	57	56
KEGG_SMALL_CELL_LUNG_CANCER	84	84
KEGG_NON_SMALL_CELL_LUNG_CANCER	54	54
KEGG_ASTHMA	30	23
KEGG_AUTOIMMUNE_THYROID_DISEASE	52	33
KEGG_SYSTEMIC_LUPUS_ERYTHEMATOSUS	138	114
KEGG_ALLOGRAFT_REJECTION	37	33
KEGG_GRAFT_VERSUS_HOST_DISEASE	41	36
KEGG_PRIMARY_IMMUNODEFICIENCY	35	34
KEGG_HYPERTROPHIC_CARDIOMYOPATHY_HCM	83	70
KEGG_ARRHYTHMOGENIC_RIGHT_VENTRICULAR_CARDIOMYOPATHY_ARVC	74	59
KEGG_DILATED_CARDIOMYOPATHY	90	75
KEGG_VIRAL_MYOCARDITIS	70	66
