# Supplementary material for: DNA methylation-based classifier and gene expression signatures detect BRCAness in osteosarcoma
Source: PLoS Comput Biol. 2021 Nov 11;17(11):e1009562. doi: 10.1371/journal.pcbi.1009562 (PMC8584788; doi:10.1371/journal.pcbi.1009562)
Supplement: S2 File — (ZIP) [file pcbi.1009562.s002.zip › S2_File/my_analysis_Kegg.GseaPreranked.1581692187239/gsea_report_for_na_neg_1581692187239.xls]

NAME	GS<br> follow link to MSigDB	GS DETAILS	SIZE	ES	NES	NOM p-val	FDR q-val	FWER p-val	RANK AT MAX	LEADING EDGE
KEGG_ASTHMA	KEGG_ASTHMA	Details ...	23	-0.70485324	-0.70485324	0.0	0.0	0.0	4145	tags=91%, list=21%, signal=115%
KEGG_GRAFT_VERSUS_HOST_DISEASE	KEGG_GRAFT_VERSUS_HOST_DISEASE	Details ...	36	-0.6744733	-0.6744733	0.0	0.0	0.0	5378	tags=94%, list=27%, signal=129%
KEGG_ALLOGRAFT_REJECTION	KEGG_ALLOGRAFT_REJECTION	Details ...	33	-0.6693121	-0.6693121	0.0	0.0	0.0	5378	tags=94%, list=27%, signal=129%
KEGG_TYPE_I_DIABETES_MELLITUS	KEGG_TYPE_I_DIABETES_MELLITUS	Details ...	39	-0.60178274	-0.60178274	0.0	0.0	0.0	5378	tags=87%, list=27%, signal=119%
KEGG_AUTOIMMUNE_THYROID_DISEASE	KEGG_AUTOIMMUNE_THYROID_DISEASE	Details ...	33	-0.5782515	-0.5782515	0.0	0.0	0.0	5378	tags=85%, list=27%, signal=116%
KEGG_HEMATOPOIETIC_CELL_LINEAGE	KEGG_HEMATOPOIETIC_CELL_LINEAGE	Details ...	80	-0.54880613	-0.54880613	0.0	0.0	0.0	5521	tags=83%, list=28%, signal=114%
KEGG_RENIN_ANGIOTENSIN_SYSTEM	KEGG_RENIN_ANGIOTENSIN_SYSTEM	Details ...	16	-0.5471013	-0.5471013	0.0	0.0	0.0	6511	tags=88%, list=33%, signal=130%
KEGG_INTESTINAL_IMMUNE_NETWORK_FOR_IGA_PRODUCTION	KEGG_INTESTINAL_IMMUNE_NETWORK_FOR_IGA_PRODUCTION	Details ...	43	-0.49176455	-0.49176455	0.0	5.479025E-4	0.0033333334	5488	tags=77%, list=28%, signal=106%
KEGG_COMPLEMENT_AND_COAGULATION_CASCADES	KEGG_COMPLEMENT_AND_COAGULATION_CASCADES	Details ...	61	-0.48676568	-0.48676568	0.0	5.324247E-4	0.0036666666	4356	tags=70%, list=22%, signal=90%
KEGG_CELL_ADHESION_MOLECULES_CAMS	KEGG_CELL_ADHESION_MOLECULES_CAMS	Details ...	122	-0.4682564	-0.4682564	0.0	6.902561E-4	0.0053333333	5563	tags=75%, list=28%, signal=103%
KEGG_PRIMARY_IMMUNODEFICIENCY	KEGG_PRIMARY_IMMUNODEFICIENCY	Details ...	34	-0.45344013	-0.45344013	0.0	0.0010281459	0.008666666	2689	tags=59%, list=14%, signal=68%
KEGG_LINOLEIC_ACID_METABOLISM	KEGG_LINOLEIC_ACID_METABOLISM	Details ...	22	-0.4283698	-0.4283698	6.5876154E-4	0.0023498773	0.021333333	6838	tags=77%, list=34%, signal=118%
KEGG_LEISHMANIA_INFECTION	KEGG_LEISHMANIA_INFECTION	Details ...	69	-0.42677042	-0.42677042	0.0	0.0023021852	0.022666667	7373	tags=80%, list=37%, signal=126%
KEGG_CYTOKINE_CYTOKINE_RECEPTOR_INTERACTION	KEGG_CYTOKINE_CYTOKINE_RECEPTOR_INTERACTION	Details ...	226	-0.39323014	-0.39323014	0.0	0.00603045	0.062333334	5716	tags=68%, list=29%, signal=94%
KEGG_ANTIGEN_PROCESSING_AND_PRESENTATION	KEGG_ANTIGEN_PROCESSING_AND_PRESENTATION	Details ...	64	-0.3877788	-0.3877788	0.0	0.006855575	0.07433333	5039	tags=64%, list=25%, signal=86%
KEGG_GLYCOSPHINGOLIPID_BIOSYNTHESIS_LACTO_AND_NEOLACTO_SERIES	KEGG_GLYCOSPHINGOLIPID_BIOSYNTHESIS_LACTO_AND_NEOLACTO_SERIES	Details ...	26	-0.36665976	-0.36665976	0.0	0.012109757	0.13666667	4942	tags=62%, list=25%, signal=82%
KEGG_LYSOSOME	KEGG_LYSOSOME	Details ...	113	-0.34490693	-0.34490693	0.0	0.02043764	0.231	8642	tags=78%, list=44%, signal=137%
KEGG_DRUG_METABOLISM_CYTOCHROME_P450	KEGG_DRUG_METABOLISM_CYTOCHROME_P450	Details ...	54	-0.3442236	-0.3442236	0.0	0.019701594	0.23566666	4944	tags=59%, list=25%, signal=79%
KEGG_EPITHELIAL_CELL_SIGNALING_IN_HELICOBACTER_PYLORI_INFECTION	KEGG_EPITHELIAL_CELL_SIGNALING_IN_HELICOBACTER_PYLORI_INFECTION	Details ...	67	-0.34389767	-0.34389767	0.0	0.018756885	0.23666666	7410	tags=72%, list=37%, signal=114%
KEGG_NATURAL_KILLER_CELL_MEDIATED_CYTOTOXICITY	KEGG_NATURAL_KILLER_CELL_MEDIATED_CYTOTOXICITY	Details ...	114	-0.3263716	-0.3263716	0.0	0.028902514	0.36233333	7307	tags=69%, list=37%, signal=109%
KEGG_METABOLISM_OF_XENOBIOTICS_BY_CYTOCHROME_P450	KEGG_METABOLISM_OF_XENOBIOTICS_BY_CYTOCHROME_P450		53	-0.31758013	-0.31758013	0.0	0.034433566	0.43333334	4944	tags=57%, list=25%, signal=75%
KEGG_NOD_LIKE_RECEPTOR_SIGNALING_PATHWAY	KEGG_NOD_LIKE_RECEPTOR_SIGNALING_PATHWAY		59	-0.31718102	-0.31718102	6.557377E-4	0.033203848	0.435	7173	tags=68%, list=36%, signal=106%
KEGG_ETHER_LIPID_METABOLISM	KEGG_ETHER_LIPID_METABOLISM		25	-0.31631956	-0.31631956	0.009510869	0.032311443	0.44133332	11185	tags=88%, list=56%, signal=202%
KEGG_ARACHIDONIC_ACID_METABOLISM	KEGG_ARACHIDONIC_ACID_METABOLISM		48	-0.31612757	-0.31612757	6.7159167E-4	0.03115946	0.44333333	4901	tags=56%, list=25%, signal=75%
KEGG_GLYCOSAMINOGLYCAN_DEGRADATION	KEGG_GLYCOSAMINOGLYCAN_DEGRADATION		19	-0.31327587	-0.31327587	0.03432343	0.032258842	0.465	8405	tags=74%, list=42%, signal=128%
KEGG_LEUKOCYTE_TRANSENDOTHELIAL_MIGRATION	KEGG_LEUKOCYTE_TRANSENDOTHELIAL_MIGRATION		103	-0.31155726	-0.31155726	0.0	0.0322352	0.47733334	7523	tags=69%, list=38%, signal=111%
KEGG_STEROID_BIOSYNTHESIS	KEGG_STEROID_BIOSYNTHESIS		17	-0.30695727	-0.30695727	0.058139537	0.035020713	0.5186667	9082	tags=76%, list=46%, signal=141%
KEGG_PHENYLALANINE_METABOLISM	KEGG_PHENYLALANINE_METABOLISM		15	-0.30684432	-0.30684432	0.10006498	0.033799335	0.519	12427	tags=93%, list=63%, signal=250%
KEGG_JAK_STAT_SIGNALING_PATHWAY	KEGG_JAK_STAT_SIGNALING_PATHWAY		124	-0.30014837	-0.30014837	0.0	0.03882624	0.5796667	6559	tags=63%, list=33%, signal=93%
KEGG_ALDOSTERONE_REGULATED_SODIUM_REABSORPTION	KEGG_ALDOSTERONE_REGULATED_SODIUM_REABSORPTION		41	-0.29792318	-0.29792318	0.0	0.039378084	0.5966667	3778	tags=49%, list=19%, signal=60%
KEGG_TOLL_LIKE_RECEPTOR_SIGNALING_PATHWAY	KEGG_TOLL_LIKE_RECEPTOR_SIGNALING_PATHWAY		87	-0.29640847	-0.29640847	0.0	0.039481338	0.609	7140	tags=66%, list=36%, signal=102%
KEGG_SPHINGOLIPID_METABOLISM	KEGG_SPHINGOLIPID_METABOLISM		35	-0.29583094	-0.29583094	6.510417E-4	0.0389839	0.6156667	10574	tags=83%, list=53%, signal=177%
KEGG_VIRAL_MYOCARDITIS	KEGG_VIRAL_MYOCARDITIS		66	-0.29522794	-0.29522794	0.0	0.03851892	0.62133336	7385	tags=67%, list=37%, signal=106%
KEGG_CHEMOKINE_SIGNALING_PATHWAY	KEGG_CHEMOKINE_SIGNALING_PATHWAY		174	-0.28561577	-0.28561577	0.0	0.04735448	0.712	7150	tags=64%, list=36%, signal=100%
KEGG_TYROSINE_METABOLISM	KEGG_TYROSINE_METABOLISM		36	-0.27992523	-0.27992523	0.009556314	0.052764997	0.76066667	5476	tags=56%, list=28%, signal=77%
KEGG_B_CELL_RECEPTOR_SIGNALING_PATHWAY	KEGG_B_CELL_RECEPTOR_SIGNALING_PATHWAY		75	-0.27904615	-0.27904615	0.0	0.05249217	0.768	8236	tags=69%, list=42%, signal=118%
KEGG_T_CELL_RECEPTOR_SIGNALING_PATHWAY	KEGG_T_CELL_RECEPTOR_SIGNALING_PATHWAY		105	-0.2759833	-0.2759833	0.0	0.055254918	0.794	10042	tags=78%, list=51%, signal=157%
KEGG_OTHER_GLYCAN_DEGRADATION	KEGG_OTHER_GLYCAN_DEGRADATION		16	-0.26951882	-0.26951882	0.16622865	0.062671915	0.843	10771	tags=81%, list=54%, signal=178%
KEGG_TRYPTOPHAN_METABOLISM	KEGG_TRYPTOPHAN_METABOLISM		37	-0.2682081	-0.2682081	0.00799467	0.06277555	0.85366666	3267	tags=43%, list=16%, signal=52%
KEGG_RETINOL_METABOLISM	KEGG_RETINOL_METABOLISM		49	-0.26558885	-0.26558885	0.0019493178	0.064807005	0.86866665	4864	tags=51%, list=25%, signal=67%
KEGG_FC_EPSILON_RI_SIGNALING_PATHWAY	KEGG_FC_EPSILON_RI_SIGNALING_PATHWAY		71	-0.26552036	-0.26552036	0.0	0.06331563	0.86866665	4250	tags=48%, list=21%, signal=61%
KEGG_PANTOTHENATE_AND_COA_BIOSYNTHESIS	KEGG_PANTOTHENATE_AND_COA_BIOSYNTHESIS		16	-0.2373271	-0.2373271	0.27432433	0.11703309	0.982	6452	tags=56%, list=33%, signal=83%
KEGG_STEROID_HORMONE_BIOSYNTHESIS	KEGG_STEROID_HORMONE_BIOSYNTHESIS		40	-0.23649235	-0.23649235	0.020711973	0.11638003	0.98433334	3748	tags=43%, list=19%, signal=52%
KEGG_ARRHYTHMOGENIC_RIGHT_VENTRICULAR_CARDIOMYOPATHY_ARVC	KEGG_ARRHYTHMOGENIC_RIGHT_VENTRICULAR_CARDIOMYOPATHY_ARVC		59	-0.23553647	-0.23553647	0.004620462	0.11639733	0.9853333	9123	tags=69%, list=46%, signal=128%
KEGG_APOPTOSIS	KEGG_APOPTOSIS		86	-0.22978796	-0.22978796	0.0	0.1295538	0.991	9067	tags=69%, list=46%, signal=126%
KEGG_HYPERTROPHIC_CARDIOMYOPATHY_HCM	KEGG_HYPERTROPHIC_CARDIOMYOPATHY_HCM		70	-0.22643405	-0.22643405	0.0026126713	0.13687465	0.99333334	9123	tags=69%, list=46%, signal=127%
KEGG_ECM_RECEPTOR_INTERACTION	KEGG_ECM_RECEPTOR_INTERACTION		79	-0.22599049	-0.22599049	6.83527E-4	0.13524511	0.99366665	6832	tags=57%, list=34%, signal=87%
KEGG_MATURITY_ONSET_DIABETES_OF_THE_YOUNG	KEGG_MATURITY_ONSET_DIABETES_OF_THE_YOUNG		18	-0.21664394	-0.21664394	0.33222812	0.16302718	0.99733335	3420	tags=39%, list=17%, signal=47%
KEGG_CYTOSOLIC_DNA_SENSING_PATHWAY	KEGG_CYTOSOLIC_DNA_SENSING_PATHWAY		41	-0.21280017	-0.21280017	0.0330033	0.17341325	0.99833333	6913	tags=56%, list=35%, signal=86%
KEGG_GLYCEROPHOSPHOLIPID_METABOLISM	KEGG_GLYCEROPHOSPHOLIPID_METABOLISM		66	-0.21244551	-0.21244551	0.0025756601	0.17119998	0.99866664	6918	tags=56%, list=35%, signal=86%
KEGG_FC_GAMMA_R_MEDIATED_PHAGOCYTOSIS	KEGG_FC_GAMMA_R_MEDIATED_PHAGOCYTOSIS		91	-0.21183191	-0.21183191	0.0	0.16996041	0.99866664	7150	tags=57%, list=36%, signal=89%
KEGG_RIG_I_LIKE_RECEPTOR_SIGNALING_PATHWAY	KEGG_RIG_I_LIKE_RECEPTOR_SIGNALING_PATHWAY		57	-0.21136224	-0.21136224	0.010155721	0.16853471	0.99866664	14258	tags=93%, list=72%, signal=330%
KEGG_TIGHT_JUNCTION	KEGG_TIGHT_JUNCTION		117	-0.20834014	-0.20834014	0.0	0.17724088	0.9996667	7418	tags=58%, list=37%, signal=92%
KEGG_ABC_TRANSPORTERS	KEGG_ABC_TRANSPORTERS		44	-0.20527838	-0.20527838	0.035215948	0.18540008	0.9996667	9909	tags=70%, list=50%, signal=141%
KEGG_DORSO_VENTRAL_AXIS_FORMATION	KEGG_DORSO_VENTRAL_AXIS_FORMATION		23	-0.20479614	-0.20479614	0.25875485	0.18393166	0.9996667	11462	tags=78%, list=58%, signal=185%
KEGG_ADHERENS_JUNCTION	KEGG_ADHERENS_JUNCTION		63	-0.20240985	-0.20240985	0.009333333	0.18970613	0.9996667	9848	tags=70%, list=50%, signal=138%
KEGG_VIBRIO_CHOLERAE_INFECTION	KEGG_VIBRIO_CHOLERAE_INFECTION		52	-0.2007264	-0.2007264	0.023004059	0.19287252	0.9996667	7089	tags=56%, list=36%, signal=87%
KEGG_PRION_DISEASES	KEGG_PRION_DISEASES		35	-0.20024107	-0.20024107	0.089088395	0.1914973	0.9996667	9067	tags=66%, list=46%, signal=121%
KEGG_O_GLYCAN_BIOSYNTHESIS	KEGG_O_GLYCAN_BIOSYNTHESIS		27	-0.19887207	-0.19887207	0.21186441	0.193702	0.9996667	6344	tags=52%, list=32%, signal=76%
KEGG_BIOSYNTHESIS_OF_UNSATURATED_FATTY_ACIDS	KEGG_BIOSYNTHESIS_OF_UNSATURATED_FATTY_ACIDS		22	-0.19176976	-0.19176976	0.35481772	0.22119379	1.0	16030	tags=100%, list=81%, signal=522%
KEGG_PHOSPHATIDYLINOSITOL_SIGNALING_SYSTEM	KEGG_PHOSPHATIDYLINOSITOL_SIGNALING_SYSTEM		72	-0.1906859	-0.1906859	0.0072416062	0.22257753	1.0	7249	tags=56%, list=37%, signal=87%
KEGG_TYPE_II_DIABETES_MELLITUS	KEGG_TYPE_II_DIABETES_MELLITUS		38	-0.18888879	-0.18888879	0.12371795	0.22720839	1.0	3046	tags=34%, list=15%, signal=40%
KEGG_DILATED_CARDIOMYOPATHY	KEGG_DILATED_CARDIOMYOPATHY		75	-0.18750706	-0.18750706	0.013422819	0.22995536	1.0	9251	tags=65%, list=47%, signal=122%
KEGG_PROXIMAL_TUBULE_BICARBONATE_RECLAMATION	KEGG_PROXIMAL_TUBULE_BICARBONATE_RECLAMATION		23	-0.18639626	-0.18639626	0.34969324	0.2317832	1.0	4068	tags=39%, list=21%, signal=49%
KEGG_AXON_GUIDANCE	KEGG_AXON_GUIDANCE		114	-0.18555082	-0.18555082	0.0	0.23232923	1.0	10083	tags=69%, list=51%, signal=140%
KEGG_LONG_TERM_DEPRESSION	KEGG_LONG_TERM_DEPRESSION		49	-0.18236199	-0.18236199	0.076299794	0.24451539	1.0	3273	tags=35%, list=17%, signal=41%
KEGG_MAPK_SIGNALING_PATHWAY	KEGG_MAPK_SIGNALING_PATHWAY		234	-0.18028809	-0.18028809	0.0	0.25105193	1.0	10195	tags=69%, list=51%, signal=141%
KEGG_VEGF_SIGNALING_PATHWAY	KEGG_VEGF_SIGNALING_PATHWAY		71	-0.17789142	-0.17789142	0.016722407	0.25991923	1.0	10170	tags=69%, list=51%, signal=141%
KEGG_FATTY_ACID_METABOLISM	KEGG_FATTY_ACID_METABOLISM		41	-0.17650446	-0.17650446	0.15492064	0.26357436	1.0	12467	tags=80%, list=63%, signal=216%
KEGG_CALCIUM_SIGNALING_PATHWAY	KEGG_CALCIUM_SIGNALING_PATHWAY		150	-0.17487523	-0.17487523	0.0	0.26869556	1.0	8324	tags=59%, list=42%, signal=101%
KEGG_VASCULAR_SMOOTH_MUSCLE_CONTRACTION	KEGG_VASCULAR_SMOOTH_MUSCLE_CONTRACTION		96	-0.17285933	-0.17285933	0.0060934327	0.27577	1.0	7743	tags=56%, list=39%, signal=92%
KEGG_FOCAL_ADHESION	KEGG_FOCAL_ADHESION		189	-0.16832767	-0.16832767	0.0	0.29726616	1.0	10333	tags=69%, list=52%, signal=142%
KEGG_BETA_ALANINE_METABOLISM	KEGG_BETA_ALANINE_METABOLISM		22	-0.16541737	-0.16541737	0.54456097	0.31040093	1.0	12947	tags=82%, list=65%, signal=236%
KEGG_HISTIDINE_METABOLISM	KEGG_HISTIDINE_METABOLISM		27	-0.16500002	-0.16500002	0.4218645	0.30863208	1.0	5546	tags=44%, list=28%, signal=62%
KEGG_PATHOGENIC_ESCHERICHIA_COLI_INFECTION	KEGG_PATHOGENIC_ESCHERICHIA_COLI_INFECTION		53	-0.1626168	-0.1626168	0.11211925	0.3192379	1.0	11001	tags=72%, list=55%, signal=161%
KEGG_ARGININE_AND_PROLINE_METABOLISM	KEGG_ARGININE_AND_PROLINE_METABOLISM		49	-0.15893975	-0.15893975	0.15327978	0.3386744	1.0	10615	tags=69%, list=54%, signal=149%
KEGG_GLYCEROLIPID_METABOLISM	KEGG_GLYCEROLIPID_METABOLISM		40	-0.15499695	-0.15499695	0.26022804	0.36051473	1.0	12300	tags=78%, list=62%, signal=204%
KEGG_ADIPOCYTOKINE_SIGNALING_PATHWAY	KEGG_ADIPOCYTOKINE_SIGNALING_PATHWAY		67	-0.1510854	-0.1510854	0.089864865	0.38317612	1.0	15067	tags=91%, list=76%, signal=378%
KEGG_PPAR_SIGNALING_PATHWAY	KEGG_PPAR_SIGNALING_PATHWAY		63	-0.14976723	-0.14976723	0.10868125	0.38781813	1.0	10259	tags=67%, list=52%, signal=138%
KEGG_ASCORBATE_AND_ALDARATE_METABOLISM	KEGG_ASCORBATE_AND_ALDARATE_METABOLISM		16	-0.14757267	-0.14757267	0.84023666	0.39867482	1.0	795	tags=19%, list=4%, signal=20%
KEGG_OXIDATIVE_PHOSPHORYLATION	KEGG_OXIDATIVE_PHOSPHORYLATION		100	-0.14752471	-0.14752471	0.029940119	0.3940717	1.0	14142	tags=86%, list=71%, signal=298%
KEGG_CHRONIC_MYELOID_LEUKEMIA	KEGG_CHRONIC_MYELOID_LEUKEMIA		72	-0.14737408	-0.14737408	0.08300133	0.39030984	1.0	12786	tags=79%, list=64%, signal=222%
KEGG_PORPHYRIN_AND_CHLOROPHYLL_METABOLISM	KEGG_PORPHYRIN_AND_CHLOROPHYLL_METABOLISM		31	-0.1469994	-0.1469994	0.47728768	0.38815954	1.0	16918	tags=100%, list=85%, signal=681%
KEGG_SMALL_CELL_LUNG_CANCER	KEGG_SMALL_CELL_LUNG_CANCER		84	-0.14273593	-0.14273593	0.060367454	0.41451988	1.0	10637	tags=68%, list=54%, signal=146%
KEGG_HEDGEHOG_SIGNALING_PATHWAY	KEGG_HEDGEHOG_SIGNALING_PATHWAY		54	-0.14182638	-0.14182638	0.20752183	0.41631737	1.0	11149	tags=70%, list=56%, signal=160%
KEGG_PROPANOATE_METABOLISM	KEGG_PROPANOATE_METABOLISM		31	-0.14066055	-0.14066055	0.517608	0.42053282	1.0	13206	tags=81%, list=67%, signal=241%
KEGG_TGF_BETA_SIGNALING_PATHWAY	KEGG_TGF_BETA_SIGNALING_PATHWAY		84	-0.13561405	-0.13561405	0.084246576	0.4551789	1.0	13374	tags=81%, list=67%, signal=248%
KEGG_PENTOSE_AND_GLUCURONATE_INTERCONVERSIONS	KEGG_PENTOSE_AND_GLUCURONATE_INTERCONVERSIONS		19	-0.1345416	-0.1345416	0.8529612	0.4585389	1.0	17163	tags=100%, list=87%, signal=744%
KEGG_AMYOTROPHIC_LATERAL_SCLEROSIS_ALS	KEGG_AMYOTROPHIC_LATERAL_SCLEROSIS_ALS		52	-0.13360009	-0.13360009	0.28513786	0.46112177	1.0	9179	tags=60%, list=46%, signal=111%
KEGG_INOSITOL_PHOSPHATE_METABOLISM	KEGG_INOSITOL_PHOSPHATE_METABOLISM		51	-0.13200195	-0.13200195	0.29911625	0.4687784	1.0	16440	tags=96%, list=83%, signal=561%
KEGG_NEUROACTIVE_LIGAND_RECEPTOR_INTERACTION	KEGG_NEUROACTIVE_LIGAND_RECEPTOR_INTERACTION		225	-0.13044585	-0.13044585	6.4350065E-4	0.47654802	1.0	6256	tags=44%, list=32%, signal=64%
KEGG_REGULATION_OF_ACTIN_CYTOSKELETON	KEGG_REGULATION_OF_ACTIN_CYTOSKELETON		195	-0.123337075	-0.123337075	0.005221932	0.5316224	1.0	11001	tags=68%, list=55%, signal=151%
KEGG_ENDOCYTOSIS	KEGG_ENDOCYTOSIS		174	-0.121883646	-0.121883646	0.008207934	0.5382719	1.0	12191	tags=74%, list=61%, signal=189%
KEGG_NITROGEN_METABOLISM	KEGG_NITROGEN_METABOLISM		21	-0.12111048	-0.12111048	0.8952635	0.53908485	1.0	2323	tags=24%, list=12%, signal=27%
KEGG_ACUTE_MYELOID_LEUKEMIA	KEGG_ACUTE_MYELOID_LEUKEMIA		56	-0.12040723	-0.12040723	0.3392857	0.5393801	1.0	14615	tags=86%, list=74%, signal=325%
KEGG_NEUROTROPHIN_SIGNALING_PATHWAY	KEGG_NEUROTROPHIN_SIGNALING_PATHWAY		122	-0.11945003	-0.11945003	0.047843665	0.5421641	1.0	10161	tags=63%, list=51%, signal=129%
KEGG_P53_SIGNALING_PATHWAY	KEGG_P53_SIGNALING_PATHWAY		64	-0.119440384	-0.119440384	0.2925532	0.5366722	1.0	7554	tags=50%, list=38%, signal=81%
KEGG_VASOPRESSIN_REGULATED_WATER_REABSORPTION	KEGG_VASOPRESSIN_REGULATED_WATER_REABSORPTION		41	-0.11856006	-0.11856006	0.5714286	0.5390296	1.0	16515	tags=95%, list=83%, signal=568%
KEGG_PATHWAYS_IN_CANCER	KEGG_PATHWAYS_IN_CANCER		308	-0.117990084	-0.117990084	0.0	0.53830045	1.0	10637	tags=65%, list=54%, signal=139%
KEGG_DRUG_METABOLISM_OTHER_ENZYMES	KEGG_DRUG_METABOLISM_OTHER_ENZYMES		35	-0.11622588	-0.11622588	0.69311476	0.5482362	1.0	3932	tags=31%, list=20%, signal=39%
KEGG_NICOTINATE_AND_NICOTINAMIDE_METABOLISM	KEGG_NICOTINATE_AND_NICOTINAMIDE_METABOLISM		18	-0.11575545	-0.11575545	0.94160104	0.5468415	1.0	6520	tags=44%, list=33%, signal=66%
KEGG_MELANOGENESIS	KEGG_MELANOGENESIS		89	-0.11493371	-0.11493371	0.18971276	0.5487957	1.0	7089	tags=47%, list=36%, signal=73%
KEGG_BASAL_CELL_CARCINOMA	KEGG_BASAL_CELL_CARCINOMA		53	-0.10949577	-0.10949577	0.51907897	0.59165955	1.0	6440	tags=43%, list=32%, signal=64%
KEGG_WNT_SIGNALING_PATHWAY	KEGG_WNT_SIGNALING_PATHWAY		146	-0.10890381	-0.10890381	0.06275033	0.5913091	1.0	11302	tags=68%, list=57%, signal=157%
KEGG_NON_SMALL_CELL_LUNG_CANCER	KEGG_NON_SMALL_CELL_LUNG_CANCER		54	-0.10511807	-0.10511807	0.54204994	0.6195224	1.0	12242	tags=72%, list=62%, signal=188%
KEGG_PANCREATIC_CANCER	KEGG_PANCREATIC_CANCER		69	-0.1048447	-0.1048447	0.4163775	0.615997	1.0	14883	tags=86%, list=75%, signal=342%
KEGG_MELANOMA	KEGG_MELANOMA		64	-0.10387785	-0.10387785	0.4734774	0.618765	1.0	4144	tags=31%, list=21%, signal=39%
KEGG_NOTCH_SIGNALING_PATHWAY	KEGG_NOTCH_SIGNALING_PATHWAY		45	-0.10293196	-0.10293196	0.7063545	0.6214193	1.0	12064	tags=71%, list=61%, signal=181%
KEGG_GNRH_SIGNALING_PATHWAY	KEGG_GNRH_SIGNALING_PATHWAY		84	-0.10124203	-0.10124203	0.31638795	0.6306219	1.0	16649	tags=94%, list=84%, signal=584%
KEGG_ERBB_SIGNALING_PATHWAY	KEGG_ERBB_SIGNALING_PATHWAY		86	-0.097764306	-0.097764306	0.38874173	0.6550908	1.0	10290	tags=62%, list=52%, signal=128%
KEGG_COLORECTAL_CANCER	KEGG_COLORECTAL_CANCER		61	-0.08686058	-0.08686058	0.7074468	0.74466705	1.0	7060	tags=44%, list=36%, signal=69%
KEGG_GLIOMA	KEGG_GLIOMA		62	-0.08350131	-0.08350131	0.74934554	0.7673197	1.0	11462	tags=66%, list=58%, signal=156%
KEGG_LONG_TERM_POTENTIATION	KEGG_LONG_TERM_POTENTIATION		63	-0.06200306	-0.06200306	0.950364	0.9207519	1.0	17029	tags=92%, list=86%, signal=650%
KEGG_INSULIN_SIGNALING_PATHWAY	KEGG_INSULIN_SIGNALING_PATHWAY		133	-0.054083485	-0.054083485	0.82229507	0.95296776	1.0	15036	tags=81%, list=76%, signal=334%
