# Supplementary material for: DNA methylation-based classifier and gene expression signatures detect BRCAness in osteosarcoma
Source: PLoS Comput Biol. 2021 Nov 11;17(11):e1009562. doi: 10.1371/journal.pcbi.1009562 (PMC8584788; doi:10.1371/journal.pcbi.1009562)
Supplement: S2 File — (ZIP) [file pcbi.1009562.s002.zip › S2_File/my_analysis_Kegg.GseaPreranked.1581692187239/gsea_report_for_na_pos_1581692187239.xls]

NAME	GS<br> follow link to MSigDB	GS DETAILS	SIZE	ES	NES	NOM p-val	FDR q-val	FWER p-val	RANK AT MAX	LEADING EDGE
KEGG_DNA_REPLICATION	KEGG_DNA_REPLICATION	Details ...	30	0.63909185	0.63909185	0.0	0.0	0.0	6513	tags=97%, list=33%, signal=144%
KEGG_MISMATCH_REPAIR	KEGG_MISMATCH_REPAIR	Details ...	22	0.49018386	0.49018386	0.0	0.0010286451	0.003	6513	tags=82%, list=33%, signal=122%
KEGG_HOMOLOGOUS_RECOMBINATION	KEGG_HOMOLOGOUS_RECOMBINATION	Details ...	26	0.48192987	0.48192987	0.0	9.932596E-4	0.004333333	7233	tags=85%, list=36%, signal=133%
KEGG_ONE_CARBON_POOL_BY_FOLATE	KEGG_ONE_CARBON_POOL_BY_FOLATE	Details ...	17	0.4269917	0.4269917	6.702413E-4	0.0039384644	0.023	10201	tags=94%, list=51%, signal=194%
KEGG_RNA_POLYMERASE	KEGG_RNA_POLYMERASE	Details ...	28	0.4260551	0.4260551	0.0	0.0031507716	0.023	7850	tags=82%, list=40%, signal=136%
KEGG_NUCLEOTIDE_EXCISION_REPAIR	KEGG_NUCLEOTIDE_EXCISION_REPAIR	Details ...	42	0.38489836	0.38489836	0.0	0.009075533	0.07833333	7018	tags=74%, list=35%, signal=114%
KEGG_GLYCOSYLPHOSPHATIDYLINOSITOL_GPI_ANCHOR_BIOSYNTHESIS	KEGG_GLYCOSYLPHOSPHATIDYLINOSITOL_GPI_ANCHOR_BIOSYNTHESIS	Details ...	24	0.37234262	0.37234262	0.0013477089	0.011674624	0.114	9148	tags=83%, list=46%, signal=155%
KEGG_PROTEASOME	KEGG_PROTEASOME	Details ...	43	0.35864076	0.35864076	0.0	0.014917949	0.162	9503	tags=84%, list=48%, signal=160%
KEGG_RIBOSOME	KEGG_RIBOSOME	Details ...	84	0.3556523	0.3556523	0.0	0.014659696	0.179	10444	tags=88%, list=53%, signal=185%
KEGG_AMINOACYL_TRNA_BIOSYNTHESIS	KEGG_AMINOACYL_TRNA_BIOSYNTHESIS	Details ...	38	0.34487396	0.34487396	0.0	0.01824286	0.23366667	11436	tags=92%, list=58%, signal=217%
KEGG_BASE_EXCISION_REPAIR	KEGG_BASE_EXCISION_REPAIR	Details ...	32	0.33920026	0.33920026	6.644518E-4	0.018919686	0.262	6296	tags=66%, list=32%, signal=96%
KEGG_PROTEIN_EXPORT	KEGG_PROTEIN_EXPORT	Details ...	22	0.33808497	0.33808497	0.008130081	0.0179484	0.269	12229	tags=95%, list=62%, signal=249%
KEGG_BASAL_TRANSCRIPTION_FACTORS	KEGG_BASAL_TRANSCRIPTION_FACTORS	Details ...	32	0.3275701	0.3275701	6.5832783E-4	0.02202664	0.342	8385	tags=75%, list=42%, signal=130%
KEGG_SPLICEOSOME	KEGG_SPLICEOSOME	Details ...	123	0.31089884	0.31089884	0.0	0.031110238	0.473	8703	tags=75%, list=44%, signal=132%
KEGG_N_GLYCAN_BIOSYNTHESIS	KEGG_N_GLYCAN_BIOSYNTHESIS	Details ...	45	0.30021232	0.30021232	0.0	0.03755014	0.56133336	10803	tags=84%, list=54%, signal=185%
KEGG_CELL_CYCLE	KEGG_CELL_CYCLE	Details ...	110	0.290146	0.290146	0.0	0.04513919	0.6523333	11762	tags=88%, list=59%, signal=216%
KEGG_FRUCTOSE_AND_MANNOSE_METABOLISM	KEGG_FRUCTOSE_AND_MANNOSE_METABOLISM	Details ...	33	0.26462105	0.26462105	0.015696533	0.07973772	0.863	4975	tags=52%, list=25%, signal=69%
KEGG_PYRIMIDINE_METABOLISM	KEGG_PYRIMIDINE_METABOLISM	Details ...	97	0.26106143	0.26106143	0.0	0.08188289	0.884	8952	tags=71%, list=45%, signal=129%
KEGG_GLYCOSAMINOGLYCAN_BIOSYNTHESIS_CHONDROITIN_SULFATE	KEGG_GLYCOSAMINOGLYCAN_BIOSYNTHESIS_CHONDROITIN_SULFATE	Details ...	20	0.2522341	0.2522341	0.12141883	0.095115975	0.929	14830	tags=100%, list=75%, signal=396%
KEGG_RNA_DEGRADATION	KEGG_RNA_DEGRADATION	Details ...	53	0.23746452	0.23746452	0.0033647376	0.12709488	0.9773333	13634	tags=92%, list=69%, signal=295%
KEGG_PENTOSE_PHOSPHATE_PATHWAY	KEGG_PENTOSE_PHOSPHATE_PATHWAY		26	0.22549954	0.22549954	0.098262034	0.15793061	0.9916667	11548	tags=81%, list=58%, signal=193%
KEGG_TERPENOID_BACKBONE_BIOSYNTHESIS	KEGG_TERPENOID_BACKBONE_BIOSYNTHESIS		15	0.22079551	0.22079551	0.41852602	0.16716944	0.995	12808	tags=87%, list=65%, signal=245%
KEGG_LYSINE_DEGRADATION	KEGG_LYSINE_DEGRADATION		38	0.21366072	0.21366072	0.054533508	0.18686104	0.99866664	10902	tags=76%, list=55%, signal=169%
KEGG_SELENOAMINO_ACID_METABOLISM	KEGG_SELENOAMINO_ACID_METABOLISM		25	0.19255832	0.19255832	0.27762982	0.2805662	1.0	6496	tags=52%, list=33%, signal=77%
KEGG_CITRATE_CYCLE_TCA_CYCLE	KEGG_CITRATE_CYCLE_TCA_CYCLE		29	0.18885049	0.18885049	0.23236515	0.29102927	1.0	11985	tags=79%, list=60%, signal=200%
KEGG_GLYCOSAMINOGLYCAN_BIOSYNTHESIS_KERATAN_SULFATE	KEGG_GLYCOSAMINOGLYCAN_BIOSYNTHESIS_KERATAN_SULFATE		15	0.188613	0.188613	0.60852456	0.2815688	1.0	10802	tags=73%, list=54%, signal=161%
KEGG_BUTANOATE_METABOLISM	KEGG_BUTANOATE_METABOLISM		32	0.18053329	0.18053329	0.22573985	0.32058126	1.0	10676	tags=72%, list=54%, signal=155%
KEGG_HUNTINGTONS_DISEASE	KEGG_HUNTINGTONS_DISEASE		148	0.1777296	0.1777296	0.0	0.32758614	1.0	14185	tags=89%, list=72%, signal=311%
KEGG_REGULATION_OF_AUTOPHAGY	KEGG_REGULATION_OF_AUTOPHAGY		21	0.1723576	0.1723576	0.51224357	0.35126474	1.0	14524	tags=90%, list=73%, signal=338%
KEGG_GLYCINE_SERINE_AND_THREONINE_METABOLISM	KEGG_GLYCINE_SERINE_AND_THREONINE_METABOLISM		30	0.17223825	0.17223825	0.3004695	0.34034982	1.0	4520	tags=40%, list=23%, signal=52%
KEGG_SNARE_INTERACTIONS_IN_VESICULAR_TRANSPORT	KEGG_SNARE_INTERACTIONS_IN_VESICULAR_TRANSPORT		33	0.17074504	0.17074504	0.2316273	0.34007803	1.0	825	tags=21%, list=4%, signal=22%
KEGG_GLYCOSAMINOGLYCAN_BIOSYNTHESIS_HEPARAN_SULFATE	KEGG_GLYCOSAMINOGLYCAN_BIOSYNTHESIS_HEPARAN_SULFATE		25	0.16956064	0.16956064	0.41545576	0.33723018	1.0	2986	tags=32%, list=15%, signal=38%
KEGG_PARKINSONS_DISEASE	KEGG_PARKINSONS_DISEASE		99	0.16680492	0.16680492	0.0074074073	0.34484187	1.0	11929	tags=77%, list=60%, signal=192%
KEGG_TASTE_TRANSDUCTION	KEGG_TASTE_TRANSDUCTION		35	0.16446905	0.16446905	0.29150066	0.35077268	1.0	9773	tags=66%, list=49%, signal=129%
KEGG_PURINE_METABOLISM	KEGG_PURINE_METABOLISM		148	0.15601899	0.15601899	0.0	0.40084764	1.0	7646	tags=54%, list=39%, signal=87%
KEGG_OLFACTORY_TRANSDUCTION	KEGG_OLFACTORY_TRANSDUCTION		111	0.15075287	0.15075287	0.0127345845	0.42990986	1.0	10602	tags=68%, list=53%, signal=146%
KEGG_GALACTOSE_METABOLISM	KEGG_GALACTOSE_METABOLISM		25	0.1496576	0.1496576	0.55992144	0.42749467	1.0	12104	tags=76%, list=61%, signal=195%
KEGG_CYSTEINE_AND_METHIONINE_METABOLISM	KEGG_CYSTEINE_AND_METHIONINE_METABOLISM		33	0.14334464	0.14334464	0.44407457	0.46825433	1.0	15787	tags=94%, list=80%, signal=460%
KEGG_GLUTATHIONE_METABOLISM	KEGG_GLUTATHIONE_METABOLISM		46	0.13474503	0.13474503	0.34695244	0.53275865	1.0	5092	tags=39%, list=26%, signal=53%
KEGG_OOCYTE_MEIOSIS	KEGG_OOCYTE_MEIOSIS		98	0.13385971	0.13385971	0.05910653	0.52761483	1.0	6260	tags=45%, list=32%, signal=65%
KEGG_MTOR_SIGNALING_PATHWAY	KEGG_MTOR_SIGNALING_PATHWAY		49	0.13150665	0.13150665	0.35909712	0.5357874	1.0	13988	tags=84%, list=71%, signal=283%
KEGG_CARDIAC_MUSCLE_CONTRACTION	KEGG_CARDIAC_MUSCLE_CONTRACTION		62	0.13061863	0.13061863	0.23015344	0.5309606	1.0	14686	tags=87%, list=74%, signal=335%
KEGG_VALINE_LEUCINE_AND_ISOLEUCINE_DEGRADATION	KEGG_VALINE_LEUCINE_AND_ISOLEUCINE_DEGRADATION		43	0.13044368	0.13044368	0.41520467	0.5201591	1.0	10790	tags=67%, list=54%, signal=148%
KEGG_SYSTEMIC_LUPUS_ERYTHEMATOSUS	KEGG_SYSTEMIC_LUPUS_ERYTHEMATOSUS		114	0.1298769	0.1298769	0.046710525	0.5133144	1.0	1265	tags=19%, list=6%, signal=20%
KEGG_PYRUVATE_METABOLISM	KEGG_PYRUVATE_METABOLISM		39	0.12971735	0.12971735	0.47508305	0.5034007	1.0	15734	tags=92%, list=79%, signal=446%
KEGG_THYROID_CANCER	KEGG_THYROID_CANCER		29	0.12689717	0.12689717	0.69491524	0.51639223	1.0	16630	tags=97%, list=84%, signal=598%
KEGG_GLYCOLYSIS_GLUCONEOGENESIS	KEGG_GLYCOLYSIS_GLUCONEOGENESIS		60	0.12493804	0.12493804	0.29205298	0.52210474	1.0	3147	tags=28%, list=16%, signal=34%
KEGG_ALANINE_ASPARTATE_AND_GLUTAMATE_METABOLISM	KEGG_ALANINE_ASPARTATE_AND_GLUTAMATE_METABOLISM		31	0.11851364	0.11851364	0.72192514	0.56829375	1.0	14282	tags=84%, list=72%, signal=299%
KEGG_PROGESTERONE_MEDIATED_OOCYTE_MATURATION	KEGG_PROGESTERONE_MEDIATED_OOCYTE_MATURATION		70	0.117491804	0.117491804	0.26439792	0.5655156	1.0	6175	tags=43%, list=31%, signal=62%
KEGG_AMINO_SUGAR_AND_NUCLEOTIDE_SUGAR_METABOLISM	KEGG_AMINO_SUGAR_AND_NUCLEOTIDE_SUGAR_METABOLISM		39	0.10821634	0.10821634	0.7156992	0.640962	1.0	4975	tags=36%, list=25%, signal=48%
KEGG_BLADDER_CANCER	KEGG_BLADDER_CANCER		40	0.10623014	0.10623014	0.72343236	0.6473559	1.0	16237	tags=93%, list=82%, signal=510%
KEGG_STARCH_AND_SUCROSE_METABOLISM	KEGG_STARCH_AND_SUCROSE_METABOLISM		37	0.10407386	0.10407386	0.7816949	0.6550854	1.0	11336	tags=68%, list=57%, signal=157%
KEGG_UBIQUITIN_MEDIATED_PROTEOLYSIS	KEGG_UBIQUITIN_MEDIATED_PROTEOLYSIS		120	0.103224784	0.103224784	0.15885417	0.65035677	1.0	12835	tags=75%, list=65%, signal=211%
KEGG_PROSTATE_CANCER	KEGG_PROSTATE_CANCER		86	0.10068467	0.10068467	0.32208994	0.6620506	1.0	13458	tags=78%, list=68%, signal=241%
KEGG_PEROXISOME	KEGG_PEROXISOME		76	0.09882512	0.09882512	0.44146502	0.6668316	1.0	13700	tags=79%, list=69%, signal=254%
KEGG_ALZHEIMERS_DISEASE	KEGG_ALZHEIMERS_DISEASE		137	0.09844485	0.09844485	0.14002642	0.6582988	1.0	14559	tags=83%, list=73%, signal=311%
KEGG_ENDOMETRIAL_CANCER	KEGG_ENDOMETRIAL_CANCER		49	0.093926236	0.093926236	0.7659575	0.68675506	1.0	13922	tags=80%, list=70%, signal=267%
KEGG_GAP_JUNCTION	KEGG_GAP_JUNCTION		77	0.06905408	0.06905408	0.8265238	0.8814784	1.0	5845	tags=36%, list=29%, signal=51%
KEGG_RENAL_CELL_CARCINOMA	KEGG_RENAL_CELL_CARCINOMA		65	0.0638872	0.0638872	0.93895155	0.9010658	1.0	13988	tags=77%, list=71%, signal=260%
