# Supplementary material for: DNA methylation-based classifier and gene expression signatures detect BRCAness in osteosarcoma
Source: PLoS Comput Biol. 2021 Nov 11;17(11):e1009562. doi: 10.1371/journal.pcbi.1009562 (PMC8584788; doi:10.1371/journal.pcbi.1009562)
Supplement: S2 File — (ZIP) [file pcbi.1009562.s002.zip › S2_File/my_analysis_Kegg.GseaPreranked.1581692187239/KEGG_AMINOACYL_TRNA_BIOSYNTHESIS.xls]

NAME	PROBE	GENE SYMBOL	GENE_TITLE	RANK IN GENE LIST	RANK METRIC SCORE	RUNNING ES	CORE ENRICHMENT
row_0	AARS2	null	null	89	6286.0	0.021818342	Yes
row_1	SARS	null	null	566	157.3000030517578	0.024080366	Yes
row_2	YARS2	null	null	1154	43.130001068115234	0.020733211	Yes
row_3	TARS	null	null	1179	42.36000061035156	0.045836207	Yes
row_4	PARS2	null	null	1593	24.899999618530273	0.051281817	Yes
row_5	GARS	null	null	1837	19.850000381469727	0.065318055	Yes
row_6	FARSA	null	null	1998	17.68000030517578	0.083548546	Yes
row_7	CARS2	null	null	2079	16.719999313354492	0.105821684	Yes
row_8	CARS	null	null	2656	11.34000015258789	0.1030304	Yes
row_9	TARSL2	null	null	2699	11.020000457763672	0.12722379	Yes
row_10	EARS2	null	null	2910	9.939000129699707	0.14292763	Yes
row_11	VARS	null	null	3322	7.940999984741211	0.1484743	Yes
row_12	RARS	null	null	3408	7.5960001945495605	0.17049478	Yes
row_13	FARSB	null	null	3513	7.303999900817871	0.19155513	Yes
row_14	KARS	null	null	4005	5.949999809265137	0.19305915	Yes
row_15	DARS	null	null	4181	5.589000225067139	0.21053165	Yes
row_16	SEPSECS	null	null	4199	5.558000087738037	0.23598838	Yes
row_17	WARS2	null	null	4336	5.2789998054504395	0.25543165	Yes
row_18	MTFMT	null	null	4525	4.939000129699707	0.27224723	Yes
row_19	EPRS	null	null	4959	4.256999969482422	0.27668217	Yes
row_20	IARS	null	null	4963	4.245999813079834	0.30284637	Yes
row_21	FARS2	null	null	5137	4.038000106811523	0.3204199	Yes
row_22	HARS	null	null	5489	3.5929999351501465	0.3289986	Yes
row_23	LARS	null	null	6704	2.5899999141693115	0.29396716	Yes
row_24	AARS	null	null	7244	2.2690000534057617	0.2930456	Yes
row_25	VARS2	null	null	7247	2.2690000534057617	0.31926033	Yes
row_26	YARS	null	null	7440	2.180000066757202	0.33587375	Yes
row_27	QARS	null	null	7927	1.9589999914169312	0.33763045	Yes
row_28	SARS2	null	null	9040	1.5420000553131104	0.30775338	Yes
row_29	MARS2	null	null	9627	1.378999948501587	0.30445677	Yes
row_30	MARS	null	null	9908	1.312999963760376	0.3166233	Yes
row_31	DARS2	null	null	9964	1.2979999780654907	0.34015977	Yes
row_32	IARS2	null	null	10772	1.1410000324249268	0.32569534	Yes
row_33	HARS2	null	null	11402	1.0269999504089355	0.32022578	Yes
row_34	PSTK	null	null	11436	1.0219999551773071	0.34487396	Yes
row_35	RARS2	null	null	14367	-1.909000039100647	0.22312771	No
row_36	LARS2	null	null	15010	-2.4230000972747803	0.21700124	No
row_37	WARS	null	null	18036	-39.720001220703125	0.09045433	No
