# Supplementary material for: DNA methylation-based classifier and gene expression signatures detect BRCAness in osteosarcoma
Source: PLoS Comput Biol. 2021 Nov 11;17(11):e1009562. doi: 10.1371/journal.pcbi.1009562 (PMC8584788; doi:10.1371/journal.pcbi.1009562)
Supplement: S2 File — (ZIP) [file pcbi.1009562.s002.zip › S2_File/my_analysis_Kegg.GseaPreranked.1581692187239/KEGG_ANTIGEN_PROCESSING_AND_PRESENTATION.xls]

NAME	PROBE	GENE SYMBOL	GENE_TITLE	RANK IN GENE LIST	RANK METRIC SCORE	RUNNING ES	CORE ENRICHMENT
row_0	HSP90AB1	null	null	218	1057.0	0.0045942855	No
row_1	NFYA	null	null	1770	21.049999237060547	-0.058260705	No
row_2	PSME3	null	null	2457	12.960000038146973	-0.07734703	No
row_3	PSME2	null	null	5078	4.111000061035156	-0.194293	No
row_4	RFXANK	null	null	5150	4.020999908447266	-0.18226057	No
row_5	KLRC2	null	null	5239	3.884999990463257	-0.17108834	No
row_6	HSPA5	null	null	5389	3.7219998836517334	-0.16300268	No
row_7	CANX	null	null	6099	3.0139999389648438	-0.18325281	No
row_8	HSPA4	null	null	6218	2.921999931335449	-0.17359856	No
row_9	CALR	null	null	7324	2.2309999465942383	-0.21388613	No
row_10	RFXAP	null	null	7562	2.118000030517578	-0.21025322	No
row_11	HSP90AA1	null	null	7983	1.934000015258789	-0.21588007	No
row_12	PDIA3	null	null	8203	1.8289999961853027	-0.21133637	No
row_13	PSME1	null	null	8874	1.5959999561309814	-0.22961311	No
row_14	KLRC3	null	null	9936	1.3070000410079956	-0.2676743	No
row_15	HLA-C	null	null	10192	1.2480000257492065	-0.2649522	No
row_16	HSPA8	null	null	10247	1.2350000143051147	-0.25205958	No
row_17	NFYC	null	null	12026	-1.0740000009536743	-0.32640067	No
row_18	NFYB	null	null	12148	-1.0959999561309814	-0.31689823	No
row_19	CREB1	null	null	13077	-1.315000057220459	-0.34822968	No
row_20	RFX5	null	null	13260	-1.3660000562667847	-0.3418138	No
row_21	CTSL	null	null	13440	-1.4320000410079956	-0.33524612	No
row_22	HLA-A	null	null	13593	-1.49399995803833	-0.32731226	No
row_23	TAP1	null	null	14789	-2.2139999866485596	-0.3721538	Yes
row_24	HLA-B	null	null	14983	-2.4040000438690186	-0.3662945	Yes
row_25	TAPBP	null	null	15251	-2.742000102996826	-0.3641796	Yes
row_26	TAP2	null	null	15612	-3.2929999828338623	-0.36677048	Yes
row_27	KLRC4	null	null	15800	-3.6549999713897705	-0.3606076	Yes
row_28	HLA-F	null	null	16065	-4.21999979019165	-0.3583409	Yes
row_29	CTSB	null	null	16611	-6.2230000495910645	-0.3702927	Yes
row_30	HLA-G	null	null	16786	-7.3429999351501465	-0.363472	Yes
row_31	B2M	null	null	16830	-7.668000221252441	-0.3500228	Yes
row_32	LGMN	null	null	17038	-9.52299976348877	-0.3448719	Yes
row_33	CD74	null	null	17341	-13.479999542236328	-0.344528	Yes
row_34	HSPA6	null	null	17604	-18.84000015258789	-0.3421601	Yes
row_35	LTA	null	null	17687	-21.739999771118164	-0.33068424	Yes
row_36	KIR2DL3	null	null	17725	-23.459999084472656	-0.31693146	Yes
row_37	HLA-DQA2	null	null	17900	-31.15999984741211	-0.31011078	Yes
row_38	IFI30	null	null	18000	-37.0099983215332	-0.29949513	Yes
row_39	HSPA1A	null	null	18005	-37.189998626708984	-0.28407255	Yes
row_40	HSPA1B	null	null	18058	-41.810001373291016	-0.2710787	Yes
row_41	HSPA1L	null	null	18060	-41.88999938964844	-0.2555043	Yes
row_42	KIR3DL1	null	null	18098	-44.439998626708984	-0.2417515	Yes
row_43	CIITA	null	null	18136	-48.459999084472656	-0.22799869	Yes
row_44	HLA-DPB1	null	null	18263	-63.7599983215332	-0.21874924	Yes
row_45	HLA-DPA1	null	null	18376	-82.26000213623047	-0.20879139	Yes
row_46	HLA-DMA	null	null	18388	-85.31999969482422	-0.193723	Yes
row_47	HLA-DRB1	null	null	18392	-86.86000061035156	-0.17824979	Yes
row_48	HLA-DOA	null	null	18426	-97.93000030517578	-0.16429457	Yes
row_49	HLA-DMB	null	null	18587	-159.6999969482422	-0.1567655	Yes
row_50	HLA-E	null	null	18671	-203.60000610351562	-0.14534028	Yes
row_51	HLA-DRA	null	null	18720	-232.1999969482422	-0.13214406	Yes
row_52	HLA-DRB5	null	null	18733	-243.5	-0.117126256	Yes
row_53	KIR3DL2	null	null	18738	-246.8000030517578	-0.10170365	Yes
row_54	HLA-DOB	null	null	18766	-268.8999938964844	-0.08744484	Yes
row_55	CD4	null	null	18780	-283.0	-0.07247764	Yes
row_56	CD8B	null	null	18793	-289.8999938964844	-0.05745983	Yes
row_57	KIR2DS4	null	null	18884	-424.0	-0.046388797	Yes
row_58	HLA-DQA1	null	null	18983	-673.0	-0.035722557	Yes
row_59	HLA-DQB1	null	null	19125	-1584.0	-0.027232103	Yes
row_60	CTSS	null	null	19389	-12090.0	-0.0249148	Yes
row_61	KLRC1	null	null	19464	-31380.0	-0.0130341705	Yes
row_62	CD8A	null	null	19544	-106100.0	-0.001406539	Yes
row_63	KLRD1	null	null	19787	-1.794E8	0.0019733561	Yes
