# Supplementary material for: DNA methylation-based classifier and gene expression signatures detect BRCAness in osteosarcoma
Source: PLoS Comput Biol. 2021 Nov 11;17(11):e1009562. doi: 10.1371/journal.pcbi.1009562 (PMC8584788; doi:10.1371/journal.pcbi.1009562)
Supplement: S2 File — (ZIP) [file pcbi.1009562.s002.zip › S2_File/my_analysis_Kegg.GseaPreranked.1581692187239/KEGG_ASTHMA.xls]

NAME	PROBE	GENE SYMBOL	GENE_TITLE	RANK IN GENE LIST	RANK METRIC SCORE	RUNNING ES	CORE ENRICHMENT
row_0	EPX	null	null	9826	1.3320000171661377	-0.45268413	No
row_1	PRG2	null	null	14430	-1.9539999961853027	-0.6416337	No
row_2	FCER1G	null	null	15683	-3.438999891281128	-0.661375	Yes
row_3	IL13	null	null	15799	-3.6549999713897705	-0.6237036	Yes
row_4	TNF	null	null	16858	-7.877999782562256	-0.63364893	Yes
row_5	CD40	null	null	17248	-11.890000343322754	-0.60981315	Yes
row_6	HLA-DQA2	null	null	17900	-31.15999984741211	-0.59920704	Yes
row_7	HLA-DPB1	null	null	18263	-63.7599983215332	-0.5740079	Yes
row_8	FCER1A	null	null	18300	-68.58999633789062	-0.53234744	Yes
row_9	HLA-DPA1	null	null	18376	-82.26000213623047	-0.49265632	Yes
row_10	HLA-DMA	null	null	18388	-85.31999969482422	-0.4497335	Yes
row_11	HLA-DRB1	null	null	18392	-86.86000061035156	-0.40640673	Yes
row_12	HLA-DOA	null	null	18426	-97.93000030517578	-0.3645948	Yes
row_13	HLA-DMB	null	null	18587	-159.6999969482422	-0.3291957	Yes
row_14	HLA-DRA	null	null	18720	-232.1999969482422	-0.29238275	Yes
row_15	IL10	null	null	18725	-237.6999969482422	-0.24910648	Yes
row_16	HLA-DRB5	null	null	18733	-243.5	-0.20598169	Yes
row_17	HLA-DOB	null	null	18766	-268.8999938964844	-0.16411926	Yes
row_18	CCL11	null	null	18783	-284.79998779296875	-0.12144891	Yes
row_19	HLA-DQA1	null	null	18983	-673.0	-0.088019125	Yes
row_20	HLA-DQB1	null	null	19125	-1584.0	-0.051660635	Yes
row_21	MS4A2	null	null	19259	-3784.0	-0.014898189	Yes
row_22	CD40LG	null	null	19510	-66050.0	0.015956359	Yes
