# Supplementary material for: DNA methylation-based classifier and gene expression signatures detect BRCAness in osteosarcoma
Source: PLoS Comput Biol. 2021 Nov 11;17(11):e1009562. doi: 10.1371/journal.pcbi.1009562 (PMC8584788; doi:10.1371/journal.pcbi.1009562)
Supplement: S2 File — (ZIP) [file pcbi.1009562.s002.zip › S2_File/my_analysis_Kegg.GseaPreranked.1581692187239/KEGG_AUTOIMMUNE_THYROID_DISEASE.xls]

NAME	PROBE	GENE SYMBOL	GENE_TITLE	RANK IN GENE LIST	RANK METRIC SCORE	RUNNING ES	CORE ENRICHMENT
row_0	TPO	null	null	4218	5.5320000648498535	-0.18279184	No
row_1	TSHR	null	null	4659	4.706999778747559	-0.17471778	No
row_2	HLA-C	null	null	10192	1.2480000257492065	-0.4238934	No
row_3	TG	null	null	11082	1.0870000123977661	-0.43850294	No
row_4	HLA-A	null	null	13593	-1.49399995803833	-0.53500605	No
row_5	CD86	null	null	14450	-1.9670000076293945	-0.5479484	Yes
row_6	IL2	null	null	14536	-2.0320000648498535	-0.52193964	Yes
row_7	HLA-B	null	null	14983	-2.4040000438690186	-0.5141687	Yes
row_8	HLA-F	null	null	16065	-4.21999979019165	-0.53847814	Yes
row_9	CD28	null	null	16514	-5.797999858856201	-0.53080827	Yes
row_10	HLA-G	null	null	16786	-7.3429999351501465	-0.5141962	Yes
row_11	CD40	null	null	17248	-11.890000343322754	-0.5071831	Yes
row_12	GZMB	null	null	17776	-25.559999465942383	-0.5035043	Yes
row_13	HLA-DQA2	null	null	17900	-31.15999984741211	-0.47941527	Yes
row_14	FAS	null	null	18057	-41.75	-0.4569934	Yes
row_15	HLA-DPB1	null	null	18263	-63.7599983215332	-0.43704703	Yes
row_16	HLA-DPA1	null	null	18376	-82.26000213623047	-0.4124023	Yes
row_17	HLA-DMA	null	null	18388	-85.31999969482422	-0.382655	Yes
row_18	HLA-DRB1	null	null	18392	-86.86000061035156	-0.3525035	Yes
row_19	HLA-DOA	null	null	18426	-97.93000030517578	-0.32386765	Yes
row_20	HLA-DMB	null	null	18587	-159.6999969482422	-0.30164787	Yes
row_21	HLA-E	null	null	18671	-203.60000610351562	-0.27553803	Yes
row_22	HLA-DRA	null	null	18720	-232.1999969482422	-0.24765998	Yes
row_23	IL10	null	null	18725	-237.6999969482422	-0.21755904	Yes
row_24	HLA-DRB5	null	null	18733	-243.5	-0.18760964	Yes
row_25	HLA-DOB	null	null	18766	-268.8999938964844	-0.15892327	Yes
row_26	CTLA4	null	null	18796	-291.3999938964844	-0.13008533	Yes
row_27	CD80	null	null	18879	-411.3999938964844	-0.10392497	Yes
row_28	HLA-DQA1	null	null	18983	-673.0	-0.07882553	Yes
row_29	HLA-DQB1	null	null	19125	-1584.0	-0.055645872	Yes
row_30	FASLG	null	null	19371	-10130.0	-0.03772033	Yes
row_31	PRF1	null	null	19503	-62340.0	-0.014035464	Yes
row_32	CD40LG	null	null	19510	-66050.0	0.015964445	Yes
