# Supplementary material for: DNA methylation-based classifier and gene expression signatures detect BRCAness in osteosarcoma
Source: PLoS Comput Biol. 2021 Nov 11;17(11):e1009562. doi: 10.1371/journal.pcbi.1009562 (PMC8584788; doi:10.1371/journal.pcbi.1009562)
Supplement: S2 File — (ZIP) [file pcbi.1009562.s002.zip › S2_File/my_analysis_Kegg.GseaPreranked.1581692187239/KEGG_BASAL_TRANSCRIPTION_FACTORS.xls]

NAME	PROBE	GENE SYMBOL	GENE_TITLE	RANK IN GENE LIST	RANK METRIC SCORE	RUNNING ES	CORE ENRICHMENT
row_0	TAF1	null	null	256	757.5999755859375	0.018317442	Yes
row_1	STON1	null	null	749	93.55999755859375	0.02471268	Yes
row_2	TAF13	null	null	1117	44.959999084472656	0.037422646	Yes
row_3	GTF2IRD1	null	null	1930	18.510000228881836	0.027652185	Yes
row_4	TAF9B	null	null	2368	13.619999885559082	0.036825906	Yes
row_5	TAF4B	null	null	2378	13.539999961853027	0.067621246	Yes
row_6	TAF11	null	null	2568	11.930000305175781	0.08932338	Yes
row_7	TAF12	null	null	3316	7.9710001945495605	0.082836576	Yes
row_8	GTF2I	null	null	3344	7.8480000495910645	0.1127226	Yes
row_9	GTF2F1	null	null	3936	6.085999965667725	0.11411657	Yes
row_10	TAF7	null	null	4031	5.89900016784668	0.14061789	Yes
row_11	GTF2H3	null	null	4447	5.072000026702881	0.15090302	Yes
row_12	TAF4	null	null	4493	4.992000102996826	0.17987971	Yes
row_13	TAF6L	null	null	4653	4.7210001945495605	0.20309737	Yes
row_14	TAF10	null	null	4840	4.414999961853027	0.22495106	Yes
row_15	GTF2B	null	null	4875	4.353000164031982	0.25448346	Yes
row_16	TAF1L	null	null	4995	4.204999923706055	0.27972183	Yes
row_17	GTF2H4	null	null	5247	3.878000020980835	0.29829186	Yes
row_18	TAF6	null	null	5711	3.372999906539917	0.30615214	Yes
row_19	GTF2H2	null	null	7018	2.3980000019073486	0.27142587	Yes
row_20	GTF2A2	null	null	7325	2.2309999465942383	0.2872174	Yes
row_21	TAF9	null	null	7553	2.121999979019165	0.3069999	Yes
row_22	GTF2H1	null	null	8216	1.8250000476837158	0.3048071	Yes
row_23	TAF5L	null	null	8385	1.7630000114440918	0.3275701	Yes
row_24	TBP	null	null	9177	1.503000020980835	0.3188605	No
row_25	GTF2A1	null	null	9750	1.3480000495910645	0.32121432	No
row_26	TAF7L	null	null	10554	1.1770000457763672	0.31189853	No
row_27	GTF2F2	null	null	11835	-1.0399999618530273	0.27848575	No
row_28	GTF2E1	null	null	11939	-1.0570000410079956	0.3045324	No
row_29	TBPL1	null	null	12115	-1.0920000076293945	0.3269418	No
row_30	TAF5	null	null	12916	-1.2630000114440918	0.31777754	No
row_31	GTF2E2	null	null	14319	-1.878999948501587	0.27820158	No
