# Supplementary material for: DNA methylation-based classifier and gene expression signatures detect BRCAness in osteosarcoma
Source: PLoS Comput Biol. 2021 Nov 11;17(11):e1009562. doi: 10.1371/journal.pcbi.1009562 (PMC8584788; doi:10.1371/journal.pcbi.1009562)
Supplement: S2 File — (ZIP) [file pcbi.1009562.s002.zip › S2_File/my_analysis_Kegg.GseaPreranked.1581692187239/KEGG_BASE_EXCISION_REPAIR.xls]

NAME	PROBE	GENE SYMBOL	GENE_TITLE	RANK IN GENE LIST	RANK METRIC SCORE	RUNNING ES	CORE ENRICHMENT
row_0	SMUG1	null	null	61	14230.0	0.028168414	Yes
row_1	LIG3	null	null	85	6969.0	0.058256503	Yes
row_2	POLD2	null	null	267	687.0	0.08036278	Yes
row_3	APEX2	null	null	773	86.37999725341797	0.086101286	Yes
row_4	POLE2	null	null	914	62.779998779296875	0.11027879	Yes
row_5	FEN1	null	null	1643	23.81999969482422	0.10475183	Yes
row_6	XRCC1	null	null	1898	19.0	0.12317031	Yes
row_7	APEX1	null	null	2070	16.829999923706055	0.14578177	Yes
row_8	POLD1	null	null	2192	15.34000015258789	0.1709191	Yes
row_9	POLE	null	null	2249	14.8100004196167	0.19934012	Yes
row_10	LIG1	null	null	2303	14.319999694824219	0.22791266	Yes
row_11	PARP2	null	null	2345	13.829999923706055	0.25709143	Yes
row_12	POLD3	null	null	3045	9.243000030517578	0.2530295	Yes
row_13	NTHL1	null	null	3515	7.295000076293945	0.26058665	Yes
row_14	POLE4	null	null	3842	6.309000015258789	0.27536783	Yes
row_15	NEIL3	null	null	4785	4.506999969482422	0.25903007	Yes
row_16	POLE3	null	null	4864	4.370999813079834	0.28633967	Yes
row_17	TDG	null	null	5123	4.053999900817871	0.30455607	Yes
row_18	UNG	null	null	5601	3.4709999561309814	0.31170908	Yes
row_19	PARP1	null	null	6229	2.9149999618530273	0.31128442	Yes
row_20	HMGB1	null	null	6296	2.8610000610351562	0.33920026	Yes
row_21	POLL	null	null	8688	1.656000018119812	0.24966218	No
row_22	OGG1	null	null	9276	1.4700000286102295	0.25125822	No
row_23	MPG	null	null	9489	1.4160000085830688	0.27179843	No
row_24	NEIL2	null	null	9726	1.3530000448226929	0.29112625	No
row_25	MBD4	null	null	11085	1.0859999656677246	0.25377306	No
row_26	POLB	null	null	11544	1.00600004196167	0.2618859	No
row_27	MUTYH	null	null	12133	-1.093999981880188	0.26343143	No
row_28	POLD4	null	null	12325	-1.1330000162124634	0.28503254	No
row_29	PARP3	null	null	13391	-1.4119999408721924	0.26248106	No
row_30	NEIL1	null	null	15200	-2.677999973297119	0.20239487	No
row_31	PARP4	null	null	15643	-3.369999885559082	0.211316	No
