# Supplementary material for: DNA methylation-based classifier and gene expression signatures detect BRCAness in osteosarcoma
Source: PLoS Comput Biol. 2021 Nov 11;17(11):e1009562. doi: 10.1371/journal.pcbi.1009562 (PMC8584788; doi:10.1371/journal.pcbi.1009562)
Supplement: S2 File — (ZIP) [file pcbi.1009562.s002.zip › S2_File/my_analysis_Kegg.GseaPreranked.1581692187239/KEGG_CELL_ADHESION_MOLECULES_CAMS.xls]

NAME	PROBE	GENE SYMBOL	GENE_TITLE	RANK IN GENE LIST	RANK METRIC SCORE	RUNNING ES	CORE ENRICHMENT
row_0	NRXN2	null	null	593	145.1999969482422	-0.021897165	No
row_1	GLG1	null	null	671	112.69999694824219	-0.017608082	No
row_2	CDH2	null	null	1328	34.400001525878906	-0.042702403	No
row_3	SDC2	null	null	1736	22.0	-0.05516034	No
row_4	NCAM1	null	null	1920	18.6200008392334	-0.056250602	No
row_5	CDH15	null	null	2521	12.390000343322754	-0.078503005	No
row_6	NCAM2	null	null	4770	4.5269999504089355	-0.18438901	No
row_7	NEGR1	null	null	6063	3.0399999618530273	-0.2417594	No
row_8	CADM1	null	null	6419	2.763000011444092	-0.25157842	No
row_9	NLGN3	null	null	6732	2.575000047683716	-0.25921524	No
row_10	NRXN1	null	null	6737	2.572999954223633	-0.2512215	No
row_11	ITGB8	null	null	6817	2.5269999504089355	-0.24703392	No
row_12	CLDN20	null	null	7147	2.315999984741211	-0.2555335	No
row_13	CLDN19	null	null	7216	2.2829999923706055	-0.25078765	No
row_14	PVR	null	null	7439	2.180000066757202	-0.2538571	No
row_15	VCAN	null	null	7782	2.0230000019073486	-0.2630164	No
row_16	CD276	null	null	8983	1.5570000410079956	-0.31571794	No
row_17	NEO1	null	null	9097	1.5230000019073486	-0.3132558	No
row_18	ITGA4	null	null	9100	1.5219999551773071	-0.30516055	No
row_19	NLGN4X	null	null	9171	1.5049999952316284	-0.30051625	No
row_20	ICOSLG	null	null	9649	1.3739999532699585	-0.31652656	No
row_21	CLDN15	null	null	9993	1.2910000085830688	-0.3257366	No
row_22	CD99	null	null	10170	1.2519999742507935	-0.32647163	No
row_23	HLA-C	null	null	10192	1.2480000257492065	-0.31934062	No
row_24	ITGB1	null	null	10236	1.2369999885559082	-0.3133261	No
row_25	L1CAM	null	null	10317	1.2200000286102295	-0.30918926	No
row_26	NLGN2	null	null	10626	1.1660000085830688	-0.3166231	No
row_27	MPZL1	null	null	11252	1.0549999475479126	-0.3401442	No
row_28	ITGA6	null	null	11264	1.0529999732971191	-0.3325057	No
row_29	JAM3	null	null	13070	-1.3109999895095825	-0.41591012	No
row_30	HLA-A	null	null	13593	-1.49399995803833	-0.43420413	No
row_31	MPZ	null	null	14265	-1.8459999561309814	-0.46005967	Yes
row_32	CNTN2	null	null	14317	-1.878000020980835	-0.45445114	Yes
row_33	MADCAM1	null	null	14340	-1.8930000066757202	-0.4473709	Yes
row_34	CD86	null	null	14450	-1.9670000076293945	-0.44470575	Yes
row_35	SDC3	null	null	14615	-2.0810000896453857	-0.4448318	Yes
row_36	CD58	null	null	14665	-2.122999906539917	-0.43912175	Yes
row_37	NLGN1	null	null	14678	-2.13100004196167	-0.43153402	Yes
row_38	ITGB7	null	null	14706	-2.1530001163482666	-0.4247075	Yes
row_39	NRXN3	null	null	14853	-2.2660000324249268	-0.42392007	Yes
row_40	HLA-B	null	null	14983	-2.4040000438690186	-0.4222699	Yes
row_41	JAM2	null	null	15072	-2.5209999084472656	-0.41853905	Yes
row_42	MAG	null	null	15469	-3.062999963760376	-0.43043876	Yes
row_43	PTPRF	null	null	15580	-3.246000051498413	-0.42782438	Yes
row_44	ICAM2	null	null	15583	-3.249000072479248	-0.41972914	Yes
row_45	CADM3	null	null	15599	-3.2660000324249268	-0.41229367	Yes
row_46	CD34	null	null	15806	-3.6640000343322754	-0.41455114	Yes
row_47	CLDN1	null	null	15882	-3.796999931335449	-0.41016057	Yes
row_48	CLDN14	null	null	15909	-3.859999895095825	-0.4032833	Yes
row_49	HLA-F	null	null	16065	-4.21999979019165	-0.4029526	Yes
row_50	ALCAM	null	null	16181	-4.611999988555908	-0.40059197	Yes
row_51	ESAM	null	null	16508	-5.770999908447266	-0.40893927	Yes
row_52	CD28	null	null	16514	-5.797999858856201	-0.4009963	Yes
row_53	ITGB2	null	null	16563	-5.997000217437744	-0.3952355	Yes
row_54	CNTN1	null	null	16697	-6.690999984741211	-0.39378834	Yes
row_55	HLA-G	null	null	16786	-7.3429999351501465	-0.39005747	Yes
row_56	PTPRM	null	null	16844	-7.7870001792907715	-0.38475344	Yes
row_57	SIGLEC1	null	null	16883	-8.102999687194824	-0.37848514	Yes
row_58	VCAM1	null	null	16932	-8.54800033569336	-0.37272435	Yes
row_59	ITGAV	null	null	16933	-8.552000045776367	-0.36452764	Yes
row_60	SDC4	null	null	16937	-8.600000381469727	-0.35648316	Yes
row_61	CLDN11	null	null	16965	-8.814000129699707	-0.34965667	Yes
row_62	CD40	null	null	17248	-11.890000343322754	-0.35577103	Yes
row_63	CLDN16	null	null	17370	-14.0	-0.35371488	Yes
row_64	ITGA9	null	null	17389	-14.300000190734863	-0.34643164	Yes
row_65	ITGAM	null	null	17547	-17.420000076293945	-0.34620243	Yes
row_66	CLDN6	null	null	17696	-22.040000915527344	-0.3455165	Yes
row_67	SELP	null	null	17753	-24.600000381469727	-0.34016168	Yes
row_68	NRCAM	null	null	17791	-26.079999923706055	-0.33384266	Yes
row_69	CLDN3	null	null	17896	-31.040000915527344	-0.3309238	Yes
row_70	HLA-DQA2	null	null	17900	-31.15999984741211	-0.3228793	Yes
row_71	ITGA8	null	null	17960	-34.63999938964844	-0.31767675	Yes
row_72	CLDN5	null	null	18050	-41.2599983215332	-0.31399667	Yes
row_73	ICAM3	null	null	18073	-42.630001068115234	-0.30691642	Yes
row_74	CDH3	null	null	18133	-48.27000045776367	-0.30171385	Yes
row_75	SELL	null	null	18235	-59.54999923706055	-0.29864272	Yes
row_76	HLA-DPB1	null	null	18263	-63.7599983215332	-0.29181623	Yes
row_77	CDH4	null	null	18347	-76.62999725341797	-0.28783163	Yes
row_78	HLA-DPA1	null	null	18376	-82.26000213623047	-0.28105587	Yes
row_79	HLA-DMA	null	null	18388	-85.31999969482422	-0.27341738	Yes
row_80	HLA-DRB1	null	null	18392	-86.86000061035156	-0.2653729	Yes
row_81	CDH5	null	null	18416	-94.48999786376953	-0.2583434	Yes
row_82	HLA-DOA	null	null	18426	-97.93000030517578	-0.25060344	Yes
row_83	SDC1	null	null	18499	-120.80000305175781	-0.2460606	Yes
row_84	CLDN10	null	null	18502	-122.0999984741211	-0.23796538	Yes
row_85	HLA-DMB	null	null	18587	-159.6999969482422	-0.23403153	Yes
row_86	OCLN	null	null	18597	-163.60000610351562	-0.22629155	Yes
row_87	HLA-E	null	null	18671	-203.60000610351562	-0.22179946	Yes
row_88	HLA-DRA	null	null	18720	-232.1999969482422	-0.21603867	Yes
row_89	HLA-DRB5	null	null	18733	-243.5	-0.20845094	Yes
row_90	PECAM1	null	null	18745	-250.0	-0.20081246	Yes
row_91	HLA-DOB	null	null	18766	-268.8999938964844	-0.19363071	Yes
row_92	CD4	null	null	18780	-283.0	-0.18609372	Yes
row_93	CD8B	null	null	18793	-289.8999938964844	-0.17850597	Yes
row_94	CTLA4	null	null	18796	-291.3999938964844	-0.17041075	Yes
row_95	CD80	null	null	18879	-411.3999938964844	-0.16637541	Yes
row_96	CLDN9	null	null	18929	-522.2000122070312	-0.16066536	Yes
row_97	HLA-DQA1	null	null	18983	-673.0	-0.15515833	Yes
row_98	NFASC	null	null	19025	-839.7000122070312	-0.1490423	Yes
row_99	CLDN18	null	null	19082	-1198.0	-0.14368749	Yes
row_100	HLA-DQB1	null	null	19125	-1584.0	-0.1376222	Yes
row_101	CLDN2	null	null	19133	-1645.0	-0.12978072	Yes
row_102	PDCD1	null	null	19134	-1645.0	-0.121584006	Yes
row_103	SELPLG	null	null	19171	-2043.0	-0.11521423	Yes
row_104	CD22	null	null	19215	-2706.0	-0.109199695	Yes
row_105	ICOS	null	null	19287	-4615.0	-0.10460612	Yes
row_106	CLDN23	null	null	19336	-7196.0	-0.09884533	Yes
row_107	CDH1	null	null	19353	-8645.0	-0.091460586	Yes
row_108	CLDN4	null	null	19375	-10540.0	-0.08432958	Yes
row_109	CD226	null	null	19458	-28510.0	-0.080294244	Yes
row_110	PTPRC	null	null	19477	-39510.0	-0.073010996	Yes
row_111	PDCD1LG2	null	null	19491	-49830.0	-0.06547401	Yes
row_112	CD40LG	null	null	19510	-66050.0	-0.05819076	Yes
row_113	CD8A	null	null	19544	-106100.0	-0.05166874	Yes
row_114	CD2	null	null	19585	-188800.0	-0.045501962	Yes
row_115	ITGAL	null	null	19648	-514800.0	-0.040451653	Yes
row_116	SPN	null	null	19732	-7959000.0	-0.03646706	Yes
row_117	F11R	null	null	19743	-1.077E7	-0.028777825	Yes
row_118	ICAM1	null	null	19781	-1.013E8	-0.0224588	Yes
row_119	CLDN7	null	null	19790	-2.041E8	-0.014668067	Yes
row_120	CD6	null	null	19791	-2.246E8	-0.006471346	Yes
row_121	CD274	null	null	19817	-2.0209999872E11	4.5666128E-4	Yes
