# Supplementary material for: DNA methylation-based classifier and gene expression signatures detect BRCAness in osteosarcoma
Source: PLoS Comput Biol. 2021 Nov 11;17(11):e1009562. doi: 10.1371/journal.pcbi.1009562 (PMC8584788; doi:10.1371/journal.pcbi.1009562)
Supplement: S2 File — (ZIP) [file pcbi.1009562.s002.zip › S2_File/my_analysis_Kegg.GseaPreranked.1581692187239/KEGG_CELL_CYCLE.xls]

NAME	PROBE	GENE SYMBOL	GENE_TITLE	RANK IN GENE LIST	RANK METRIC SCORE	RUNNING ES	CORE ENRICHMENT
row_0	MAD1L1	null	null	121	3385.0	0.0029540726	Yes
row_1	CDC6	null	null	358	378.0	7.5614575E-5	Yes
row_2	SKP2	null	null	368	362.70001220703125	0.008710065	Yes
row_3	PKMYT1	null	null	401	298.70001220703125	0.016178008	Yes
row_4	SMC1B	null	null	585	148.1999969482422	0.015987586	Yes
row_5	CDC25C	null	null	606	141.8000030517578	0.024064142	Yes
row_6	CDC7	null	null	611	140.6999969482422	0.03295218	Yes
row_7	ESPL1	null	null	753	91.72000122070312	0.0348919	Yes
row_8	TGFB1	null	null	760	88.87000274658203	0.043678503	Yes
row_9	BUB1	null	null	769	87.20999908447266	0.05236367	Yes
row_10	PLK1	null	null	783	83.9800033569336	0.060795248	Yes
row_11	CCNE1	null	null	1018	51.77000045776367	0.058018226	Yes
row_12	CDC27	null	null	1201	40.61000061035156	0.05787852	Yes
row_13	CDK2	null	null	1332	34.209999084472656	0.060376134	Yes
row_14	CDC45	null	null	1369	32.66999816894531	0.067641206	Yes
row_15	E2F1	null	null	1414	30.709999084472656	0.07450054	Yes
row_16	CHEK1	null	null	1430	30.040000915527344	0.08283068	Yes
row_17	MCM3	null	null	1802	20.5	0.07310534	Yes
row_18	CCNB1	null	null	1880	19.1299991607666	0.07829099	Yes
row_19	RBL1	null	null	1994	17.790000915527344	0.08165081	Yes
row_20	CCNB2	null	null	2042	17.190000534057617	0.088357985	Yes
row_21	MAD2L1	null	null	2068	16.84000015258789	0.09618095	Yes
row_22	TTK	null	null	2093	16.510000228881836	0.10405464	Yes
row_23	ORC1	null	null	2188	15.359999656677246	0.10837809	Yes
row_24	MCM2	null	null	2194	15.3100004196167	0.11721541	Yes
row_25	YWHAQ	null	null	2531	12.300000190734863	0.109265186	Yes
row_26	MCM6	null	null	2797	10.489999771118164	0.10491592	Yes
row_27	SMC1A	null	null	2894	10.029999732971191	0.10913793	Yes
row_28	PTTG1	null	null	2998	9.494000434875488	0.113004915	Yes
row_29	MAD2L2	null	null	3003	9.468999862670898	0.12189296	Yes
row_30	PRKDC	null	null	3102	8.947999954223633	0.12601353	Yes
row_31	CDC23	null	null	3262	8.149999618530273	0.12704034	Yes
row_32	E2F2	null	null	3582	7.0960001945495605	0.11995231	Yes
row_33	CDKN2C	null	null	3594	7.067999839782715	0.12848532	Yes
row_34	BUB1B	null	null	3697	6.75	0.13240303	Yes
row_35	CHEK2	null	null	3779	6.517000198364258	0.13738582	Yes
row_36	CDC20	null	null	3882	6.2179999351501465	0.14130352	Yes
row_37	E2F3	null	null	3944	6.065000057220459	0.14730066	Yes
row_38	MCM4	null	null	3959	6.034999847412109	0.15568152	Yes
row_39	DBF4	null	null	4046	5.867000102996826	0.1604107	Yes
row_40	BUB3	null	null	4420	5.138999938964844	0.15058392	Yes
row_41	STAG2	null	null	4459	5.053999900817871	0.15774757	Yes
row_42	MCM7	null	null	4544	4.9029998779296875	0.1625782	Yes
row_43	CDC16	null	null	4681	4.671000003814697	0.1647715	Yes
row_44	ORC6	null	null	4700	4.635000228881836	0.1729495	Yes
row_45	ATM	null	null	4749	4.568999767303467	0.17960595	Yes
row_46	CCND3	null	null	4819	4.442999839782715	0.18519734	Yes
row_47	CDC26	null	null	5163	3.993000030517578	0.1768921	Yes
row_48	FZR1	null	null	5516	3.565000057220459	0.1681304	Yes
row_49	CDK1	null	null	5639	3.434999942779541	0.17103374	Yes
row_50	MCM5	null	null	5940	3.1559998989105225	0.16490936	Yes
row_51	GADD45A	null	null	5991	3.0999999046325684	0.17146438	Yes
row_52	CCNE2	null	null	6260	2.8889999389648438	0.16696297	Yes
row_53	ORC4	null	null	6384	2.7960000038146973	0.1698156	Yes
row_54	SMAD4	null	null	6671	2.614000082015991	0.16440126	Yes
row_55	HDAC2	null	null	7042	2.384000062942505	0.15472664	Yes
row_56	ORC5	null	null	7089	2.3529999256134033	0.16148452	Yes
row_57	TFDP1	null	null	7140	2.325000047683716	0.16803956	Yes
row_58	YWHAZ	null	null	7239	2.2720000743865967	0.17216013	Yes
row_59	MYC	null	null	7624	2.0920000076293945	0.16177547	Yes
row_60	SMAD2	null	null	7757	2.0320000648498535	0.16417164	Yes
row_61	CCNH	null	null	7810	2.01200008392334	0.17062524	Yes
row_62	CREBBP	null	null	8098	1.8769999742507935	0.16516018	Yes
row_63	GADD45B	null	null	8283	1.7990000247955322	0.16491903	Yes
row_64	ZBTB17	null	null	8339	1.781000018119812	0.17122047	Yes
row_65	ORC2	null	null	8363	1.7719999551773071	0.17914487	Yes
row_66	YWHAE	null	null	8568	1.7009999752044678	0.17788938	Yes
row_67	ATR	null	null	8691	1.652999997138977	0.18079273	Yes
row_68	CDKN2A	null	null	8708	1.6480000019073486	0.18907216	Yes
row_69	E2F4	null	null	8713	1.6460000276565552	0.1979602	Yes
row_70	RBX1	null	null	8857	1.6019999980926514	0.19979848	Yes
row_71	E2F5	null	null	8887	1.590999960899353	0.20741858	Yes
row_72	RB1	null	null	9191	1.4980000257492065	0.20114204	Yes
row_73	TGFB3	null	null	9199	1.49399995803833	0.20987792	Yes
row_74	TFDP2	null	null	9642	1.3760000467300415	0.19655164	Yes
row_75	CDKN1B	null	null	9723	1.3530000448226929	0.20158513	Yes
row_76	ORC3	null	null	9770	1.343999981880188	0.20834303	Yes
row_77	SMC3	null	null	9868	1.3220000267028809	0.21251433	Yes
row_78	CDC25A	null	null	9982	1.2940000295639038	0.21587414	Yes
row_79	HDAC1	null	null	10142	1.2580000162124634	0.21690093	Yes
row_80	CDC25B	null	null	10206	1.24399995803833	0.22279663	Yes
row_81	GSK3B	null	null	10378	1.2070000171661377	0.22321482	Yes
row_82	WEE1	null	null	10503	1.184999942779541	0.22601674	Yes
row_83	ABL1	null	null	10517	1.1820000410079956	0.23444833	Yes
row_84	YWHAH	null	null	10717	1.1510000228881836	0.23344642	Yes
row_85	EP300	null	null	10745	1.1449999809265137	0.24116795	Yes
row_86	STAG1	null	null	10973	1.1050000190734863	0.23874594	Yes
row_87	GADD45G	null	null	11016	1.097000002861023	0.24570672	Yes
row_88	PTTG2	null	null	11029	1.0959999561309814	0.254189	Yes
row_89	CDK6	null	null	11140	1.0750000476837158	0.25770098	Yes
row_90	CCNB3	null	null	11285	1.0479999780654907	0.25948855	Yes
row_91	CDKN2B	null	null	11325	1.0410000085830688	0.26660147	Yes
row_92	YWHAB	null	null	11509	1.0099999904632568	0.26641104	Yes
row_93	WEE2	null	null	11554	1.003999948501587	0.27327037	Yes
row_94	CDK7	null	null	11645	-1.0110000371932983	0.2777967	Yes
row_95	CUL1	null	null	11729	-1.0240000486373901	0.28267804	Yes
row_96	CDC14A	null	null	11762	-1.0299999713897705	0.290146	Yes
row_97	CDKN1C	null	null	13296	-1.38100004196167	0.22148673	No
row_98	TGFB2	null	null	13716	-1.5529999732971191	0.20932694	No
row_99	SKP1	null	null	13849	-1.6160000562667847	0.21172312	No
row_100	TP53	null	null	13922	-1.6490000486373901	0.21716236	No
row_101	CDC14B	null	null	14106	-1.746999979019165	0.21697193	No
row_102	RBL2	null	null	14485	-1.99399995803833	0.20689157	No
row_103	YWHAG	null	null	14520	-2.0160000324249268	0.21425807	No
row_104	SMAD3	null	null	14593	-2.065999984741211	0.21969731	No
row_105	CCND1	null	null	15967	-3.992000102996826	0.15915288	No
row_106	CDKN1A	null	null	16216	-4.730000019073486	0.15566581	No
row_107	CDK4	null	null	18807	-305.1000061035156	0.03339799	No
row_108	CCND2	null	null	19511	-66060.0	0.006834389	No
row_109	SFN	null	null	19593	-200800.0	0.0118171675	No
