# Supplementary material for: DNA methylation-based classifier and gene expression signatures detect BRCAness in osteosarcoma
Source: PLoS Comput Biol. 2021 Nov 11;17(11):e1009562. doi: 10.1371/journal.pcbi.1009562 (PMC8584788; doi:10.1371/journal.pcbi.1009562)
Supplement: S2 File — (ZIP) [file pcbi.1009562.s002.zip › S2_File/my_analysis_Kegg.GseaPreranked.1581692187239/KEGG_COMPLEMENT_AND_COAGULATION_CASCADES.xls]

NAME	PROBE	GENE SYMBOL	GENE_TITLE	RANK IN GENE LIST	RANK METRIC SCORE	RUNNING ES	CORE ENRICHMENT
row_0	F2	null	null	1041	50.06999969482422	-0.036272753	No
row_1	MBL2	null	null	1540	26.719999313354492	-0.045074094	No
row_2	KNG1	null	null	1809	20.350000381469727	-0.042239286	No
row_3	SERPINC1	null	null	5046	4.144000053405762	-0.18956132	No
row_4	F7	null	null	6960	2.437000036239624	-0.26995024	No
row_5	C9	null	null	7053	2.375999927520752	-0.25821126	No
row_6	F3	null	null	8748	1.63100004196167	-0.32752052	No
row_7	PROC	null	null	9239	1.4819999933242798	-0.33591715	No
row_8	C5	null	null	10819	1.1319999694824219	-0.39940834	No
row_9	SERPIND1	null	null	11303	1.0449999570846558	-0.4074508	No
row_10	F13A1	null	null	11748	-1.0269999504089355	-0.4135202	No
row_11	PLAUR	null	null	11787	-1.0329999923706055	-0.39904922	No
row_12	C8G	null	null	11967	-1.062000036239624	-0.39171174	No
row_13	MASP2	null	null	12747	-1.2209999561309814	-0.41472942	No
row_14	A2M	null	null	13179	-1.3459999561309814	-0.4201411	No
row_15	F2R	null	null	13572	-1.4880000352859497	-0.4235797	No
row_16	CFH	null	null	13869	-1.6239999532699585	-0.42216146	No
row_17	BDKRB1	null	null	14020	-1.7000000476837158	-0.4133568	No
row_18	F12	null	null	15472	-3.065999984741211	-0.47037226	Yes
row_19	THBD	null	null	15628	-3.3269999027252197	-0.46182054	Yes
row_20	C1QC	null	null	15638	-3.3540000915527344	-0.44588244	Yes
row_21	CFD	null	null	15828	-3.696000099182129	-0.43905088	Yes
row_22	KLKB1	null	null	15894	-3.8299999237060547	-0.4259459	Yes
row_23	PLAU	null	null	16036	-4.160999774932861	-0.41668594	Yes
row_24	C1R	null	null	16350	-5.203999996185303	-0.41612777	Yes
row_25	SERPINF2	null	null	16372	-5.27400016784668	-0.40079674	Yes
row_26	PROS1	null	null	16487	-5.683000087738037	-0.39017078	Yes
row_27	BDKRB2	null	null	16554	-5.9720001220703125	-0.3771164	Yes
row_28	C1QA	null	null	16628	-6.295000076293945	-0.36441618	Yes
row_29	CFI	null	null	16644	-6.406000137329102	-0.34878162	Yes
row_30	F8	null	null	16651	-6.427999973297119	-0.33269173	Yes
row_31	SERPINE1	null	null	16717	-6.831999778747559	-0.31958675	Yes
row_32	C6	null	null	16793	-7.394999980926514	-0.3069877	Yes
row_33	CD59	null	null	16867	-7.978000164031982	-0.29428747	Yes
row_34	C1QB	null	null	16991	-9.020999908447266	-0.28411683	Yes
row_35	CD46	null	null	17160	-10.84000015258789	-0.27622285	Yes
row_36	C3AR1	null	null	17192	-11.100000381469727	-0.26139775	Yes
row_37	C1S	null	null	17293	-12.770000457763672	-0.2500635	Yes
row_38	C4BPA	null	null	17324	-13.1899995803833	-0.23518783	Yes
row_39	VWF	null	null	17478	-15.600000381469727	-0.22653495	Yes
row_40	C3	null	null	17530	-16.81999969482422	-0.21272169	Yes
row_41	C5AR1	null	null	17560	-17.850000381469727	-0.19779542	Yes
row_42	CR1	null	null	17742	-24.1299991607666	-0.19055912	Yes
row_43	MASP1	null	null	17884	-30.399999618530273	-0.18129914	Yes
row_44	C8B	null	null	17953	-34.2400016784668	-0.16834594	Yes
row_45	F5	null	null	18101	-44.650001525878906	-0.15938951	Yes
row_46	C7	null	null	18270	-64.48999786376953	-0.15149552	Yes
row_47	C8A	null	null	18280	-65.48999786376953	-0.1355574	Yes
row_48	CFB	null	null	18433	-100.5	-0.12685393	Yes
row_49	CD55	null	null	18544	-138.3000030517578	-0.116025604	Yes
row_50	C2	null	null	18556	-144.6999969482422	-0.10018867	Yes
row_51	PLAT	null	null	18579	-157.60000610351562	-0.084908254	Yes
row_52	F11	null	null	18612	-170.5	-0.07013375	Yes
row_53	SERPING1	null	null	18909	-480.1000061035156	-0.06871552	Yes
row_54	TFPI	null	null	18928	-514.0999755859375	-0.053232737	Yes
row_55	CR2	null	null	19147	-1767.0	-0.047868334	Yes
row_56	F10	null	null	19282	-4456.0	-0.038254213	Yes
row_57	FGG	null	null	19295	-4943.0	-0.022467872	Yes
row_58	FGA	null	null	19428	-18990.0	-0.012752566	Yes
row_59	C4BPB	null	null	19519	-75310.0	-9.123969E-4	Yes
row_60	CPB2	null	null	19823	-1.30399993856E12	1.5169097E-4	Yes
