# Supplementary material for: DNA methylation-based classifier and gene expression signatures detect BRCAness in osteosarcoma
Source: PLoS Comput Biol. 2021 Nov 11;17(11):e1009562. doi: 10.1371/journal.pcbi.1009562 (PMC8584788; doi:10.1371/journal.pcbi.1009562)
Supplement: S2 File — (ZIP) [file pcbi.1009562.s002.zip › S2_File/my_analysis_Kegg.GseaPreranked.1581692187239/KEGG_CYTOKINE_CYTOKINE_RECEPTOR_INTERACTION.xls]

NAME	PROBE	GENE SYMBOL	GENE_TITLE	RANK IN GENE LIST	RANK METRIC SCORE	RUNNING ES	CORE ENRICHMENT
row_0	INHBB	null	null	65	11970.0	0.0011086212	No
row_1	IL17B	null	null	80	8201.0	0.0048191505	No
row_2	VEGFA	null	null	86	6782.0	0.0089888405	No
row_3	NGFR	null	null	492	212.6999969482422	-0.0072485926	No
row_4	TGFB1	null	null	760	88.87000274658203	-0.016445568	No
row_5	CCL28	null	null	969	56.16999816894531	-0.022632493	No
row_6	TNFRSF21	null	null	1143	43.599998474121094	-0.027033795	No
row_7	INHBE	null	null	1350	33.290000915527344	-0.033118684	No
row_8	INHBC	null	null	1470	28.940000534057617	-0.034765024	No
row_9	GHR	null	null	1513	27.469999313354492	-0.032482993	No
row_10	VEGFB	null	null	2277	14.529999732971191	-0.0669848	No
row_11	TNFRSF13C	null	null	2609	11.680000305175781	-0.07944692	No
row_12	PDGFA	null	null	2697	11.029999732971191	-0.07946069	No
row_13	IL25	null	null	2710	10.949999809265137	-0.07564812	No
row_14	IL21R	null	null	2754	10.699999809265137	-0.07341711	No
row_15	IL22RA1	null	null	3496	7.3379998207092285	-0.106796525	No
row_16	CCL26	null	null	3834	6.328999996185303	-0.11956475	No
row_17	TPO	null	null	4218	5.5320000648498535	-0.1346798	No
row_18	EPO	null	null	4813	4.460000038146973	-0.1605596	No
row_19	IL20RB	null	null	4879	4.3460001945495605	-0.15945096	No
row_20	PF4	null	null	5025	4.169000148773193	-0.16242377	No
row_21	PDGFRA	null	null	5075	4.114999771118164	-0.16049886	No
row_22	CD70	null	null	5737	3.3489999771118164	-0.18979685	No
row_23	INHBA	null	null	5875	3.2060000896453857	-0.19236152	No
row_24	FLT1	null	null	6816	2.5269999504089355	-0.23589347	No
row_25	CCL25	null	null	6865	2.496999979019165	-0.23391755	No
row_26	TNFSF9	null	null	6914	2.4700000286102295	-0.23194163	No
row_27	ACVR2B	null	null	7090	2.3510000705718994	-0.23644497	No
row_28	CCR10	null	null	7368	2.2100000381469727	-0.24615212	No
row_29	AMH	null	null	8067	1.8910000324249268	-0.27733776	No
row_30	IL10RB	null	null	8100	1.8760000467300415	-0.27454555	No
row_31	CNTFR	null	null	8835	1.6059999465942383	-0.30756786	No
row_32	CCL27	null	null	8852	1.6030000448226929	-0.30395937	No
row_33	LIFR	null	null	8858	1.6009999513626099	-0.29978967	No
row_34	FLT3LG	null	null	8905	1.5850000381469727	-0.2977117	No
row_35	CCL4L2	null	null	9065	1.5329999923706055	-0.30139875	No
row_36	CCL3L1	null	null	9143	1.5110000371932983	-0.30090237	No
row_37	TGFB3	null	null	9199	1.49399995803833	-0.29928356	No
row_38	TNFRSF12A	null	null	9388	1.440999984741211	-0.30445012	No
row_39	IFNW1	null	null	9396	1.4390000104904175	-0.30038247	No
row_40	IFNLR1	null	null	9734	1.3509999513626099	-0.3131507	No
row_41	ACVR1B	null	null	9927	1.3079999685287476	-0.31852132	No
row_42	TGFBR1	null	null	9980	1.2949999570846558	-0.31674948	No
row_43	CSF1	null	null	10023	1.284000039100647	-0.31446746	No
row_44	IL2RA	null	null	10115	1.2630000114440918	-0.31468529	No
row_45	EGFR	null	null	10302	1.2230000495910645	-0.31974983	No
row_46	TNFSF18	null	null	10457	1.1929999589920044	-0.32318178	No
row_47	PRL	null	null	10479	1.1890000104904175	-0.3198284	No
row_48	OSMR	null	null	10548	1.1779999732971191	-0.3188728	No
row_49	BMPR1B	null	null	10662	1.159000039100647	-0.32021305	No
row_50	IL1R2	null	null	10747	1.1449999809265137	-0.32007375	No
row_51	BMP2	null	null	10855	1.1260000467300415	-0.3211079	No
row_52	EGF	null	null	10873	1.121000051498413	-0.31755042	No
row_53	BMP7	null	null	10964	1.1059999465942383	-0.31771725	No
row_54	TNFRSF13B	null	null	10983	1.1030000448226929	-0.31421077	No
row_55	PPBP	null	null	10987	1.1019999980926514	-0.30993906	No
row_56	TNFRSF1A	null	null	11195	1.0670000314712524	-0.31607497	No
row_57	IL17RB	null	null	11413	1.024999976158142	-0.32272103	No
row_58	PDGFRB	null	null	11871	-1.0460000038146973	-0.34161142	No
row_59	ACVR1	null	null	12269	-1.121000051498413	-0.3574407	No
row_60	IFNGR2	null	null	12521	-1.1740000247955322	-0.3658214	No
row_61	PDGFC	null	null	12593	-1.1890000104904175	-0.36501887	No
row_62	TNFRSF19	null	null	12628	-1.1959999799728394	-0.3623287	No
row_63	BMPR1A	null	null	12756	-1.2230000495910645	-0.3643832	No
row_64	PF4V1	null	null	12854	-1.246999979019165	-0.36490715	No
row_65	CXCL11	null	null	12894	-1.25600004196167	-0.36247206	No
row_66	EDA	null	null	13370	-1.4040000438690186	-0.38228074	No
row_67	IL23A	null	null	13381	-1.4079999923706055	-0.3783661	No
row_68	BMPR2	null	null	13384	-1.409999966621399	-0.37404338	No
row_69	RELT	null	null	13424	-1.4240000247955322	-0.3716083	No
row_70	IL23R	null	null	13657	-1.527999997138977	-0.37901965	No
row_71	TGFB2	null	null	13716	-1.5529999732971191	-0.3775539	No
row_72	VEGFC	null	null	13988	-1.6829999685287476	-0.38695496	No
row_73	TNFRSF10B	null	null	14112	-1.75	-0.38880536	Yes
row_74	IL12RB2	null	null	14188	-1.7860000133514404	-0.38820693	Yes
row_75	CCL7	null	null	14225	-1.812000036239624	-0.38561878	Yes
row_76	KDR	null	null	14271	-1.8489999771118164	-0.38348982	Yes
row_77	EPOR	null	null	14307	-1.8730000257492065	-0.38085064	Yes
row_78	TNFSF11	null	null	14309	-1.8730000257492065	-0.37647688	Yes
row_79	CXCR4	null	null	14380	-1.9179999828338623	-0.37562335	Yes
row_80	IL1B	null	null	14481	-1.9889999628067017	-0.37630036	Yes
row_81	IL2	null	null	14536	-2.0320000648498535	-0.37463054	Yes
row_82	TNFSF8	null	null	14730	-2.1700000762939453	-0.3800522	Yes
row_83	IL6	null	null	14833	-2.246000051498413	-0.38083124	Yes
row_84	ACVR2A	null	null	14849	-2.263000011444092	-0.37717173	Yes
row_85	CSF1R	null	null	14869	-2.2890000343322754	-0.3737163	Yes
row_86	OSM	null	null	14910	-2.3239998817443848	-0.37133223	Yes
row_87	IL13RA1	null	null	14921	-2.3369998931884766	-0.36741763	Yes
row_88	IL1R1	null	null	14951	-2.374000072479248	-0.36447236	Yes
row_89	MPL	null	null	15005	-2.4200000762939453	-0.3627515	Yes
row_90	CX3CR1	null	null	15115	-2.575000047683716	-0.3638877	Yes
row_91	CXCR2	null	null	15177	-2.6510000228881836	-0.362575	Yes
row_92	LEP	null	null	15259	-2.749000072479248	-0.36228266	Yes
row_93	IFNB1	null	null	15262	-2.753999948501587	-0.35795993	Yes
row_94	TNFSF4	null	null	15470	-3.062999963760376	-0.3640958	Yes
row_95	IL12A	null	null	15711	-3.496999979019165	-0.3719153	Yes
row_96	IL13	null	null	15799	-3.6549999713897705	-0.37192908	Yes
row_97	TNFRSF4	null	null	15852	-3.7239999771118164	-0.37015724	Yes
row_98	HGF	null	null	15923	-3.88700008392334	-0.3693037	Yes
row_99	IL11RA	null	null	16035	-4.160999774932861	-0.3705419	Yes
row_100	CXCL8	null	null	16237	-4.784999847412109	-0.3763717	Yes
row_101	IL4R	null	null	16297	-4.96999979019165	-0.37495697	Yes
row_102	CXCL13	null	null	16323	-5.117000102996826	-0.37180763	Yes
row_103	XCL1	null	null	16347	-5.196000099182129	-0.36855626	Yes
row_104	AMHR2	null	null	16387	-5.330999851226807	-0.36612117	Yes
row_105	CXCL12	null	null	16394	-5.375	-0.36200252	Yes
row_106	IL26	null	null	16402	-5.396999835968018	-0.35793486	Yes
row_107	CSF2RA	null	null	16406	-5.420000076293945	-0.35366312	Yes
row_108	PDGFB	null	null	16437	-5.498000144958496	-0.3507689	Yes
row_109	PLEKHO2	null	null	16453	-5.564000129699707	-0.34710938	Yes
row_110	CLCF1	null	null	16464	-5.598999977111816	-0.34319478	Yes
row_111	IL3RA	null	null	16521	-5.826000213623047	-0.341627	Yes
row_112	CXCL5	null	null	16522	-5.827000141143799	-0.33720222	Yes
row_113	TNFRSF25	null	null	16570	-6.0269999504089355	-0.33517528	Yes
row_114	CCR3	null	null	16619	-6.265999794006348	-0.33319935	Yes
row_115	IL6ST	null	null	16638	-6.361000061035156	-0.3296929	Yes
row_116	IFNE	null	null	16646	-6.408999919891357	-0.32562524	Yes
row_117	CCL24	null	null	16738	-6.966000080108643	-0.32584307	Yes
row_118	TNF	null	null	16858	-7.877999782562256	-0.3274894	Yes
row_119	TNFRSF8	null	null	16931	-8.54699993133545	-0.3267379	Yes
row_120	XCR1	null	null	16948	-8.706999778747559	-0.32312942	Yes
row_121	IL24	null	null	16973	-8.890999794006348	-0.31992906	Yes
row_122	PRLR	null	null	17044	-9.58899974822998	-0.31907555	Yes
row_123	IL1RAP	null	null	17155	-10.819999694824219	-0.32026273	Yes
row_124	IL17RA	null	null	17200	-11.210000038146973	-0.31808272	Yes
row_125	CD40	null	null	17248	-11.890000343322754	-0.31605577	Yes
row_126	MET	null	null	17250	-11.90999984741211	-0.31168202	Yes
row_127	CXCR1	null	null	17285	-12.699999809265137	-0.30899185	Yes
row_128	CCL19	null	null	17294	-12.779999732971191	-0.3049752	Yes
row_129	TNFRSF9	null	null	17311	-12.979999542236328	-0.30136672	Yes
row_130	CXCR5	null	null	17313	-13.020000457763672	-0.29699296	Yes
row_131	CCR9	null	null	17358	-13.84000015258789	-0.29481298	Yes
row_132	TNFRSF14	null	null	17395	-14.329999923706055	-0.29222482	Yes
row_133	IFNGR1	null	null	17459	-15.430000305175781	-0.29101416	Yes
row_134	TNFRSF10D	null	null	17472	-15.529999732971191	-0.2872016	Yes
row_135	IL18R1	null	null	17497	-15.970000267028809	-0.28400126	Yes
row_136	FLT3	null	null	17523	-16.690000534057617	-0.28085193	Yes
row_137	TNFRSF1B	null	null	17534	-17.040000915527344	-0.27693734	Yes
row_138	KITLG	null	null	17550	-17.469999313354492	-0.27327782	Yes
row_139	IL10RA	null	null	17553	-17.610000610351562	-0.26895505	Yes
row_140	TNFRSF11A	null	null	17591	-18.440000534057617	-0.26641795	Yes
row_141	IL12B	null	null	17602	-18.739999771118164	-0.26250336	Yes
row_142	LIF	null	null	17645	-19.920000076293945	-0.2602213	Yes
row_143	CCR1	null	null	17675	-21.209999084472656	-0.25727606	Yes
row_144	LTA	null	null	17687	-21.739999771118164	-0.25341246	Yes
row_145	CCL8	null	null	17789	-25.920000076293945	-0.2541405	Yes
row_146	CCL14	null	null	17798	-26.389999389648438	-0.25012386	Yes
row_147	IL17A	null	null	17893	-30.8799991607666	-0.25049475	Yes
row_148	TSLP	null	null	17958	-34.459999084472656	-0.24933511	Yes
row_149	CCL16	null	null	18034	-39.65999984741211	-0.24873666	Yes
row_150	FLT4	null	null	18039	-39.91999816894531	-0.24451596	Yes
row_151	FAS	null	null	18057	-41.75	-0.24095848	Yes
row_152	IL12RB1	null	null	18084	-43.529998779296875	-0.23786017	Yes
row_153	CRLF2	null	null	18114	-46.0	-0.2349149	Yes
row_154	TNFRSF10C	null	null	18147	-49.619998931884766	-0.23212269	Yes
row_155	IL11	null	null	18177	-51.7400016784668	-0.22917743	Yes
row_156	TNFRSF10A	null	null	18251	-61.869998931884766	-0.22847696	Yes
row_157	CX3CL1	null	null	18277	-65.2699966430664	-0.22532763	Yes
row_158	IL7R	null	null	18311	-70.79000091552734	-0.22258642	Yes
row_159	CCL3	null	null	18344	-75.62000274658203	-0.21979421	Yes
row_160	XCL2	null	null	18346	-76.38999938964844	-0.21542045	Yes
row_161	CXCL16	null	null	18348	-76.69000244140625	-0.2110467	Yes
row_162	CCL20	null	null	18389	-85.55000305175781	-0.20866263	Yes
row_163	LEPR	null	null	18403	-89.04000091552734	-0.20490108	Yes
row_164	TNFSF12	null	null	18411	-91.3499984741211	-0.20083342	Yes
row_165	IL9R	null	null	18462	-107.5	-0.19895954	Yes
row_166	IL7	null	null	18472	-111.30000305175781	-0.19499393	Yes
row_167	EDAR	null	null	18478	-113.0	-0.19082424	Yes
row_168	CSF3R	null	null	18561	-146.0	-0.19058292	Yes
row_169	CSF3	null	null	18593	-162.6999969482422	-0.18773969	Yes
row_170	CCL21	null	null	18624	-177.1999969482422	-0.18484545	Yes
row_171	IL18	null	null	18627	-178.0	-0.1805227	Yes
row_172	CXCL10	null	null	18656	-196.10000610351562	-0.17752641	Yes
row_173	TNFSF15	null	null	18659	-197.8000030517578	-0.17320368	Yes
row_174	TNFSF13B	null	null	18668	-201.6999969482422	-0.16918704	Yes
row_175	TNFRSF17	null	null	18699	-219.89999389648438	-0.1662928	Yes
row_176	IL10	null	null	18725	-237.6999969482422	-0.16314347	Yes
row_177	EDA2R	null	null	18743	-249.8000030517578	-0.15958598	Yes
row_178	CCL11	null	null	18783	-284.79998779296875	-0.15715091	Yes
row_179	TGFBR2	null	null	18825	-325.5	-0.15481785	Yes
row_180	CCL4	null	null	18834	-336.8999938964844	-0.15080121	Yes
row_181	IL22RA2	null	null	18849	-358.3999938964844	-0.14709069	Yes
row_182	CXCL6	null	null	18895	-447.29998779296875	-0.14496171	Yes
row_183	CCR8	null	null	18947	-578.0999755859375	-0.14313884	Yes
row_184	CXCL9	null	null	19017	-806.5	-0.1422343	Yes
row_185	IL6R	null	null	19127	-1599.0	-0.14337045	Yes
row_186	GDF5	null	null	19164	-1979.0	-0.14078231	Yes
row_187	IL5RA	null	null	19220	-2833.0	-0.13916351	Yes
row_188	CCL2	null	null	19229	-3067.0	-0.13514689	Yes
row_189	IL20RA	null	null	19230	-3114.0	-0.1307221	Yes
row_190	CCR7	null	null	19238	-3261.0	-0.12665445	Yes
row_191	CSF2RB	null	null	19242	-3340.0	-0.12238272	Yes
row_192	CSF2	null	null	19263	-3911.0	-0.1189783	Yes
row_193	CXCL3	null	null	19310	-5648.0	-0.11690034	Yes
row_194	CXCL1	null	null	19313	-5878.0	-0.112577595	Yes
row_195	FASLG	null	null	19371	-10130.0	-0.111060835	Yes
row_196	ACVRL1	null	null	19374	-10510.0	-0.10673809	Yes
row_197	KIT	null	null	19380	-11090.0	-0.1025684	Yes
row_198	TNFSF13	null	null	19398	-13390.0	-0.09901092	Yes
row_199	IL2RB	null	null	19399	-13420.0	-0.09458615	Yes
row_200	CTF1	null	null	19405	-14510.0	-0.090416454	Yes
row_201	CXCL2	null	null	19438	-21480.0	-0.087624244	Yes
row_202	IL1A	null	null	19468	-33230.0	-0.084678985	Yes
row_203	CD27	null	null	19485	-46620.0	-0.08107049	Yes
row_204	CD40LG	null	null	19510	-66050.0	-0.07787014	Yes
row_205	IL15RA	null	null	19521	-76760.0	-0.073955536	Yes
row_206	CCR4	null	null	19534	-94150.0	-0.07014297	Yes
row_207	CCR2	null	null	19538	-99570.0	-0.065871246	Yes
row_208	TNFSF14	null	null	19540	-101100.0	-0.061497487	Yes
row_209	TNFSF10	null	null	19548	-109200.0	-0.05742983	Yes
row_210	IL18RAP	null	null	19554	-118600.0	-0.053260144	Yes
row_211	CCR6	null	null	19557	-123200.0	-0.0489374	Yes
row_212	CXCR3	null	null	19574	-151900.0	-0.045328908	Yes
row_213	IL15	null	null	19608	-273800.0	-0.042587716	Yes
row_214	CXCR6	null	null	19651	-547000.0	-0.040305685	Yes
row_215	CCR5	null	null	19693	-1522000.0	-0.037972637	Yes
row_216	IFNG	null	null	19720	-4827000.0	-0.03487432	Yes
row_217	CCL17	null	null	19722	-5384000.0	-0.03050056	Yes
row_218	TNFRSF6B	null	null	19725	-6473000.0	-0.026177816	Yes
row_219	LTB	null	null	19755	-1.952E7	-0.023232553	Yes
row_220	CCL5	null	null	19782	-1.014E8	-0.020134239	Yes
row_221	CCL23	null	null	19796	-4.883E8	-0.01637269	Yes
row_222	CCL13	null	null	19810	-7.880999936E9	-0.012611143	Yes
row_223	CCL22	null	null	19819	-2.7150000128E11	-0.008594506	Yes
row_224	CCL18	null	null	19820	-3.28000012288E11	-0.004169728	Yes
row_225	IL2RG	null	null	19824	-5.69900007424E12	1.0199724E-4	Yes
