# Supplementary material for: DNA methylation-based classifier and gene expression signatures detect BRCAness in osteosarcoma
Source: PLoS Comput Biol. 2021 Nov 11;17(11):e1009562. doi: 10.1371/journal.pcbi.1009562 (PMC8584788; doi:10.1371/journal.pcbi.1009562)
Supplement: S2 File — (ZIP) [file pcbi.1009562.s002.zip › S2_File/my_analysis_Kegg.GseaPreranked.1581692187239/KEGG_DNA_REPLICATION.xls]

NAME	PROBE	GENE SYMBOL	GENE_TITLE	RANK IN GENE LIST	RANK METRIC SCORE	RUNNING ES	CORE ENRICHMENT
row_0	RPA3	null	null	240	880.4000244140625	0.021210287	Yes
row_1	POLD2	null	null	267	687.0	0.05323029	Yes
row_2	PRIM1	null	null	435	269.79998779296875	0.078128	Yes
row_3	POLE2	null	null	914	62.779998779296875	0.08731627	Yes
row_4	RFC5	null	null	1024	51.25	0.11514372	Yes
row_5	POLA1	null	null	1329	34.29999923706055	0.13312119	Yes
row_6	RFC2	null	null	1582	25.1299991607666	0.15372533	Yes
row_7	FEN1	null	null	1643	23.81999969482422	0.1840279	Yes
row_8	MCM3	null	null	1802	20.5	0.20938022	Yes
row_9	RFC3	null	null	1843	19.719999313354492	0.24069305	Yes
row_10	POLD1	null	null	2192	15.34000015258789	0.25644797	Yes
row_11	MCM2	null	null	2194	15.3100004196167	0.2897308	Yes
row_12	POLE	null	null	2249	14.8100004196167	0.32033643	Yes
row_13	LIG1	null	null	2303	14.319999694824219	0.3509926	Yes
row_14	RFC4	null	null	2390	13.470000267028809	0.37998185	Yes
row_15	POLA2	null	null	2453	12.989999771118164	0.4101834	Yes
row_16	MCM6	null	null	2797	10.489999771118164	0.42619088	Yes
row_17	POLD3	null	null	3045	9.243000030517578	0.44704756	Yes
row_18	PRIM2	null	null	3330	7.906000137329102	0.4660353	Yes
row_19	RPA2	null	null	3591	7.078999996185303	0.48623532	Yes
row_20	POLE4	null	null	3842	6.309000015258789	0.5069405	Yes
row_21	MCM4	null	null	3959	6.034999847412109	0.53441435	Yes
row_22	MCM7	null	null	4544	4.9029998779296875	0.53824824	Yes
row_23	POLE3	null	null	4864	4.370999813079834	0.555468	Yes
row_24	RFC1	null	null	5211	3.927000045776367	0.571324	Yes
row_25	RPA4	null	null	5614	3.4579999446868896	0.58435124	Yes
row_26	MCM5	null	null	5940	3.1559998989105225	0.60126793	Yes
row_27	SSBP1	null	null	6396	2.7850000858306885	0.611618	Yes
row_28	RPA1	null	null	6513	2.7019999027252197	0.63909185	Yes
row_29	POLD4	null	null	12325	-1.1330000162124634	0.37889585	No
