# Supplementary material for: DNA methylation-based classifier and gene expression signatures detect BRCAness in osteosarcoma
Source: PLoS Comput Biol. 2021 Nov 11;17(11):e1009562. doi: 10.1371/journal.pcbi.1009562 (PMC8584788; doi:10.1371/journal.pcbi.1009562)
Supplement: S2 File — (ZIP) [file pcbi.1009562.s002.zip › S2_File/my_analysis_Kegg.GseaPreranked.1581692187239/KEGG_DRUG_METABOLISM_CYTOCHROME_P450.xls]

NAME	PROBE	GENE SYMBOL	GENE_TITLE	RANK IN GENE LIST	RANK METRIC SCORE	RUNNING ES	CORE ENRICHMENT
row_0	GSTM3	null	null	309	522.7000122070312	0.0028911484	No
row_1	GSTM4	null	null	1128	44.38999938964844	-0.019959876	No
row_2	GSTA4	null	null	2151	15.75	-0.053128	No
row_3	GSTZ1	null	null	3021	9.36299991607666	-0.078558296	No
row_4	GSTT2	null	null	3489	7.353000164031982	-0.083657846	No
row_5	UGT2B10	null	null	3736	6.61899995803833	-0.077580534	No
row_6	GSTA1	null	null	3759	6.570000171661377	-0.060174644	No
row_7	GSTM1	null	null	3830	6.334000110626221	-0.045196306	No
row_8	UGT1A1	null	null	5368	3.746999979019165	-0.104410045	No
row_9	UGT2B11	null	null	5806	3.2790000438690186	-0.10799237	No
row_10	GSTM2	null	null	6996	2.4119999408721924	-0.14960635	No
row_11	ALDH1A3	null	null	8075	1.8880000114440918	-0.18560663	No
row_12	MGST3	null	null	8782	1.6230000257492065	-0.20279336	No
row_13	UGT2B15	null	null	9893	1.3170000314712524	-0.240412	No
row_14	FMO4	null	null	10639	1.1640000343322754	-0.2595711	No
row_15	CYP3A43	null	null	11541	1.00600004196167	-0.28661978	No
row_16	GSTP1	null	null	11880	-1.0470000505447388	-0.2851953	No
row_17	CYP2E1	null	null	12990	-1.2860000133514404	-0.32276335	No
row_18	GSTT1	null	null	13136	-1.3320000171661377	-0.31157807	No
row_19	UGT2B17	null	null	13474	-1.4450000524520874	-0.31010297	No
row_20	CYP3A4	null	null	13605	-1.5019999742507935	-0.2981591	No
row_21	ADH5	null	null	14352	-1.899999976158142	-0.31736878	No
row_22	ALDH3B1	null	null	14884	-2.309000015258789	-0.32570505	Yes
row_23	CYP2C19	null	null	14964	-2.384999990463257	-0.3111819	Yes
row_24	CYP2C9	null	null	15214	-2.690999984741211	-0.3052563	Yes
row_25	GSTO2	null	null	15839	-3.7139999866485596	-0.31829596	Yes
row_26	UGT2A3	null	null	16149	-4.505000114440918	-0.3154048	Yes
row_27	CYP2C8	null	null	16207	-4.702000141143799	-0.299769	Yes
row_28	FMO1	null	null	16345	-5.193999767303467	-0.28817913	Yes
row_29	GSTO1	null	null	16523	-5.828000068664551	-0.27861223	Yes
row_30	MGST2	null	null	16662	-6.48199987411499	-0.26707292	Yes
row_31	ALDH3B2	null	null	16692	-6.6529998779296875	-0.25002104	Yes
row_32	GSTK1	null	null	16831	-7.671999931335449	-0.23848175	Yes
row_33	UGT2B7	null	null	16841	-7.754000186920166	-0.22041838	Yes
row_34	CYP1A2	null	null	16908	-8.307999610900879	-0.20523775	Yes
row_35	MGST1	null	null	17165	-10.890000343322754	-0.19966619	Yes
row_36	MAOB	null	null	17354	-13.720000267028809	-0.19065557	Yes
row_37	GSTM5	null	null	17532	-16.969999313354492	-0.18108866	Yes
row_38	MAOA	null	null	17631	-19.649999618530273	-0.1675264	Yes
row_39	CYP2D6	null	null	17829	-27.5	-0.15897095	Yes
row_40	ADH1C	null	null	17899	-31.100000381469727	-0.14394204	Yes
row_41	ADH4	null	null	17940	-33.459999084472656	-0.12744649	Yes
row_42	GSTA3	null	null	18454	-105.4000015258789	-0.13487244	Yes
row_43	FMO5	null	null	18889	-428.70001220703125	-0.13830304	Yes
row_44	FMO3	null	null	18897	-448.0	-0.12013854	Yes
row_45	ADH1B	null	null	19028	-867.0	-0.10819464	Yes
row_46	UGT1A6	null	null	19033	-889.7999877929688	-0.08987842	Yes
row_47	ADH6	null	null	19092	-1246.0	-0.074293196	Yes
row_48	ADH1A	null	null	19175	-2102.0	-0.059921745	Yes
row_49	UGT2B4	null	null	19278	-4319.0	-0.046561774	Yes
row_50	FMO2	null	null	19404	-13970.0	-0.034365006	Yes
row_51	CYP3A5	null	null	19526	-85430.0	-0.021965945	Yes
row_52	AOX1	null	null	19580	-170600.0	-0.0061278483	Yes
row_53	CYP2C18	null	null	19594	-204700.0	0.011733208	Yes
