# Supplementary material for: DNA methylation-based classifier and gene expression signatures detect BRCAness in osteosarcoma
Source: PLoS Comput Biol. 2021 Nov 11;17(11):e1009562. doi: 10.1371/journal.pcbi.1009562 (PMC8584788; doi:10.1371/journal.pcbi.1009562)
Supplement: S2 File — (ZIP) [file pcbi.1009562.s002.zip › S2_File/my_analysis_Kegg.GseaPreranked.1581692187239/KEGG_EPITHELIAL_CELL_SIGNALING_IN_HELICOBACTER_PYLORI_INFECTION.xls]

NAME	PROBE	GENE SYMBOL	GENE_TITLE	RANK IN GENE LIST	RANK METRIC SCORE	RUNNING ES	CORE ENRICHMENT
row_0	IGSF5	null	null	781	84.76000213623047	-0.024598919	No
row_1	RAC1	null	null	1907	18.809999465942383	-0.066606745	No
row_2	GIT1	null	null	2153	15.729999542236328	-0.06408016	No
row_3	MAP2K4	null	null	3343	7.848999977111816	-0.10932685	No
row_4	PAK1	null	null	3718	6.676000118255615	-0.1133286	No
row_5	PLCG1	null	null	4095	5.75600004196167	-0.117431566	No
row_6	RELA	null	null	5570	3.507999897003174	-0.17710133	No
row_7	ATP6V1B1	null	null	5833	3.247999906539917	-0.17543507	No
row_8	MAPK14	null	null	6175	2.9489998817443848	-0.17776679	No
row_9	IKBKG	null	null	7246	2.2690000534057617	-0.2169912	No
row_10	ATP6V1G2	null	null	8768	1.6269999742507935	-0.2790395	No
row_11	PTPN11	null	null	9667	1.3680000305175781	-0.3095595	No
row_12	MAPK9	null	null	9931	1.3079999685287476	-0.30794382	No
row_13	EGFR	null	null	10302	1.2230000495910645	-0.31174314	No
row_14	ADAM17	null	null	10361	1.2109999656677246	-0.299753	No
row_15	MAPK12	null	null	10946	1.1080000400543213	-0.31438228	No
row_16	ATP6V1C2	null	null	11170	1.069000005722046	-0.31074235	No
row_17	MAP3K14	null	null	11726	-1.0230000019073486	-0.323904	No
row_18	PTPRZ1	null	null	11991	-1.0679999589920044	-0.32233897	No
row_19	SRC	null	null	12418	-1.152999997138977	-0.32897228	Yes
row_20	CDC42	null	null	12678	-1.2079999446868896	-0.32715422	Yes
row_21	ATP6V0A2	null	null	12755	-1.2230000495910645	-0.316075	Yes
row_22	CSK	null	null	12901	-1.2589999437332153	-0.30848768	Yes
row_23	JAM3	null	null	13070	-1.3109999895095825	-0.30206433	Yes
row_24	ADAM10	null	null	13208	-1.3559999465942383	-0.29407215	Yes
row_25	ATP6V0B	null	null	13303	-1.3830000162124634	-0.28390387	Yes
row_26	ATP6V0A1	null	null	13396	-1.4149999618530273	-0.27363434	Yes
row_27	ATP6V0E2	null	null	13402	-1.4170000553131104	-0.258962	Yes
row_28	CHUK	null	null	13437	-1.4299999475479126	-0.2457573	Yes
row_29	MAPK10	null	null	13575	-1.4889999628067017	-0.23776512	Yes
row_30	ATP6AP1	null	null	13680	-1.5379999876022339	-0.22810291	Yes
row_31	CASP3	null	null	14090	-1.7359999418258667	-0.23387592	Yes
row_32	ATP6V0D1	null	null	14105	-1.746999979019165	-0.21965905	Yes
row_33	ATP6V1D	null	null	14733	-2.171999931335449	-0.23646444	Yes
row_34	ATP6V1E1	null	null	14932	-2.3489999771118164	-0.2315593	Yes
row_35	JAM2	null	null	15072	-2.5209999084472656	-0.22366835	Yes
row_36	ATP6V1F	null	null	15121	-2.5859999656677246	-0.21117212	Yes
row_37	NOD1	null	null	15175	-2.6500000953674316	-0.19892894	Yes
row_38	CXCR2	null	null	15177	-2.6510000228881836	-0.18405417	Yes
row_39	JUN	null	null	15436	-3.002000093460083	-0.18218549	Yes
row_40	TJP1	null	null	15732	-3.5320000648498535	-0.18218926	Yes
row_41	ATP6V1G1	null	null	15877	-3.7850000858306885	-0.17455134	Yes
row_42	PLCG2	null	null	16000	-4.086999893188477	-0.16580005	Yes
row_43	HBEGF	null	null	16211	-4.708000183105469	-0.16150221	Yes
row_44	CXCL8	null	null	16237	-4.784999847412109	-0.14784202	Yes
row_45	MAPK8	null	null	16782	-7.290999889373779	-0.160447	Yes
row_46	LYN	null	null	16798	-7.415999889373779	-0.14628074	Yes
row_47	ATP6V0C	null	null	16829	-7.6620001792907715	-0.1328736	Yes
row_48	ATP6V0E1	null	null	17157	-10.829999923706055	-0.1344968	Yes
row_49	ATP6V1A	null	null	17186	-11.039999961853027	-0.12098843	Yes
row_50	MET	null	null	17250	-11.90999984741211	-0.10925131	Yes
row_51	CXCR1	null	null	17285	-12.699999809265137	-0.09604659	Yes
row_52	ATP6V0D2	null	null	17318	-13.050000190734863	-0.08274065	Yes
row_53	ATP6V1H	null	null	17327	-13.199999809265137	-0.06822014	Yes
row_54	IKBKB	null	null	17407	-14.59000015258789	-0.05729274	Yes
row_55	MAPK11	null	null	17413	-14.729999542236328	-0.0426204	Yes
row_56	TCIRG1	null	null	17490	-15.829999923706055	-0.031541184	Yes
row_57	ATP6V1C1	null	null	17793	-26.260000228881836	-0.031899214	Yes
row_58	ATP6V1E2	null	null	18064	-42.189998626708984	-0.030637806	Yes
row_59	NFKB1	null	null	18187	-53.08000183105469	-0.021886524	Yes
row_60	NFKBIA	null	null	18315	-71.0	-0.013388276	Yes
row_61	ATP6V1B2	null	null	18381	-83.51000213623047	-0.0017523766	Yes
row_62	MAPK13	null	null	18639	-189.5	1.6692354E-4	Yes
row_63	ATP6V0A4	null	null	19272	-4202.0	-0.01689151	Yes
row_64	CXCL1	null	null	19313	-5878.0	-0.0039904276	Yes
row_65	F11R	null	null	19743	-1.077E7	-0.010775581	Yes
row_66	CCL5	null	null	19782	-1.014E8	0.0022267152	Yes
