# Supplementary material for: DNA methylation-based classifier and gene expression signatures detect BRCAness in osteosarcoma
Source: PLoS Comput Biol. 2021 Nov 11;17(11):e1009562. doi: 10.1371/journal.pcbi.1009562 (PMC8584788; doi:10.1371/journal.pcbi.1009562)
Supplement: S2 File — (ZIP) [file pcbi.1009562.s002.zip › S2_File/my_analysis_Kegg.GseaPreranked.1581692187239/KEGG_FRUCTOSE_AND_MANNOSE_METABOLISM.xls]

NAME	PROBE	GENE SYMBOL	GENE_TITLE	RANK IN GENE LIST	RANK METRIC SCORE	RUNNING ES	CORE ENRICHMENT
row_0	TPI1	null	null	523	182.39999389648438	0.0038808826	Yes
row_1	ALDOA	null	null	732	96.95999908447266	0.023675678	Yes
row_2	MPI	null	null	835	74.8499984741211	0.048825633	Yes
row_3	HK2	null	null	1076	47.58000183105469	0.06700378	Yes
row_4	PFKFB1	null	null	1079	47.47999954223633	0.097205766	Yes
row_5	GMPPA	null	null	1463	29.139999389648438	0.108159505	Yes
row_6	PHPT1	null	null	1704	22.450000762939453	0.12633765	Yes
row_7	PFKL	null	null	2165	15.649999618530273	0.1334013	Yes
row_8	PMM2	null	null	2621	11.569999694824219	0.14071758	Yes
row_9	ALDOC	null	null	2759	10.680000305175781	0.16409932	Yes
row_10	PFKP	null	null	3743	6.599999904632568	0.14474083	Yes
row_11	PFKFB4	null	null	3810	6.416999816894531	0.17170952	Yes
row_12	AKR1B10	null	null	3911	6.1519999504089355	0.19696052	Yes
row_13	TSTA3	null	null	4152	5.6529998779296875	0.21513866	Yes
row_14	FPGT	null	null	4469	5.039000034332275	0.22947726	Yes
row_15	GMDS	null	null	4738	4.585999965667725	0.24624084	Yes
row_16	GMPPB	null	null	4975	4.234000205993652	0.26462105	Yes
row_17	SORD	null	null	6452	2.74399995803833	0.22035605	No
row_18	MTMR1	null	null	7374	2.2079999446868896	0.20412982	No
row_19	PFKM	null	null	7417	2.190000057220459	0.232311	No
row_20	KHK	null	null	8136	1.8569999933242798	0.22634041	No
row_21	FBP2	null	null	9332	1.4579999446868896	0.19627161	No
row_22	ALDOB	null	null	11548	1.0049999952316284	0.11467204	No
row_23	PFKFB3	null	null	11746	-1.0260000228881836	0.13502257	No
row_24	MTMR2	null	null	12220	-1.1100000143051147	0.14142945	No
row_25	PMM1	null	null	12864	-1.25	0.1392479	No
row_26	AKR1B1	null	null	13675	-1.5369999408721924	0.12862945	No
row_27	HK1	null	null	14303	-1.871000051498413	0.1272562	No
row_28	MTMR6	null	null	15343	-2.859999895095825	0.10506858	No
row_29	FBP1	null	null	17504	-16.219999313354492	0.026247634	No
row_30	MTMR7	null	null	18285	-66.55000305175781	0.017144782	No
row_31	HK3	null	null	18881	-417.79998779296875	0.0173882	No
row_32	PFKFB2	null	null	18948	-583.7999877929688	0.044356886	No
