# Supplementary material for: DNA methylation-based classifier and gene expression signatures detect BRCAness in osteosarcoma
Source: PLoS Comput Biol. 2021 Nov 11;17(11):e1009562. doi: 10.1371/journal.pcbi.1009562 (PMC8584788; doi:10.1371/journal.pcbi.1009562)
Supplement: S2 File — (ZIP) [file pcbi.1009562.s002.zip › S2_File/my_analysis_Kegg.GseaPreranked.1581692187239/KEGG_GLYCOSAMINOGLYCAN_BIOSYNTHESIS_CHONDROITIN_SULFATE.xls]

NAME	PROBE	GENE SYMBOL	GENE_TITLE	RANK IN GENE LIST	RANK METRIC SCORE	RUNNING ES	CORE ENRICHMENT
row_0	XYLT2	null	null	479	226.6999969482422	0.025816632	Yes
row_1	CHST3	null	null	689	107.9000015258789	0.065264806	Yes
row_2	CHST12	null	null	1469	28.959999084472656	0.07593528	Yes
row_3	CHPF	null	null	1713	22.329999923706055	0.11366689	Yes
row_4	B4GALT7	null	null	2354	13.720000267028809	0.13135508	Yes
row_5	CHSY1	null	null	4373	5.22599983215332	0.079471916	Yes
row_6	B3GAT3	null	null	5199	3.944999933242798	0.08781997	Yes
row_7	XYLT1	null	null	7492	2.1530001163482666	0.02210331	Yes
row_8	CHST13	null	null	7570	2.114000082015991	0.068215795	Yes
row_9	CHSY3	null	null	7731	2.0420000553131104	0.11013784	Yes
row_10	CHST14	null	null	8018	1.9190000295639038	0.1456985	Yes
row_11	CHST15	null	null	9033	1.5429999828338623	0.14450449	Yes
row_12	CHPF2	null	null	10060	1.2760000228881836	0.14270462	Yes
row_13	B3GAT2	null	null	10498	1.184999942779541	0.17064172	Yes
row_14	CHST11	null	null	11262	1.0529999732971191	0.18211998	Yes
row_15	UST	null	null	11284	1.0490000247955322	0.23105974	Yes
row_16	B3GALT6	null	null	12708	-1.2139999866485596	0.20921646	Yes
row_17	CHST7	null	null	13851	-1.6180000305175781	0.20156008	Yes
row_18	DSE	null	null	14589	-2.065000057220459	0.21435101	Yes
row_19	B3GAT1	null	null	14830	-2.244999885559082	0.2522341	Yes
