# Supplementary material for: DNA methylation-based classifier and gene expression signatures detect BRCAness in osteosarcoma
Source: PLoS Comput Biol. 2021 Nov 11;17(11):e1009562. doi: 10.1371/journal.pcbi.1009562 (PMC8584788; doi:10.1371/journal.pcbi.1009562)
Supplement: S2 File — (ZIP) [file pcbi.1009562.s002.zip › S2_File/my_analysis_Kegg.GseaPreranked.1581692187239/KEGG_GLYCOSPHINGOLIPID_BIOSYNTHESIS_LACTO_AND_NEOLACTO_SERIES.xls]

NAME	PROBE	GENE SYMBOL	GENE_TITLE	RANK IN GENE LIST	RANK METRIC SCORE	RUNNING ES	CORE ENRICHMENT
row_0	B3GNT4	null	null	1518	27.290000915527344	-0.038201254	No
row_1	B4GALT2	null	null	1669	23.350000381469727	-0.007315087	No
row_2	B4GALT3	null	null	2380	13.520000457763672	-0.004710321	No
row_3	B4GAT1	null	null	4246	5.465000152587891	-0.06043594	No
row_4	B4GALT4	null	null	5172	3.9790000915527344	-0.06868921	No
row_5	B3GALT5	null	null	8047	1.899999976158142	-0.17537186	No
row_6	ST3GAL3	null	null	8218	1.8250000476837158	-0.14549574	No
row_7	B4GALT1	null	null	9948	1.3029999732971191	-0.19435301	No
row_8	ST8SIA1	null	null	11110	1.0809999704360962	-0.21452488	No
row_9	ST3GAL4	null	null	12598	-1.190000057220459	-0.25116056	No
row_10	FUT6	null	null	14886	-2.309999942779541	-0.32819822	Yes
row_11	FUT4	null	null	14935	-2.3529999256134033	-0.2921608	Yes
row_12	ST3GAL6	null	null	15090	-2.5409998893737793	-0.26147664	Yes
row_13	FUT2	null	null	15600	-3.2660000324249268	-0.24872088	Yes
row_14	B3GALT1	null	null	15607	-3.2839999198913574	-0.21056236	Yes
row_15	FUT5	null	null	16298	-4.980999946594238	-0.20694754	Yes
row_16	ABO	null	null	16452	-5.559000015258789	-0.17621288	Yes
row_17	B3GNT2	null	null	17116	-10.470000267028809	-0.1712345	Yes
row_18	B3GALT2	null	null	17622	-19.450000762939453	-0.15827672	Yes
row_19	B3GNT3	null	null	18099	-44.4900016784668	-0.14385436	Yes
row_20	FUT9	null	null	18799	-295.1000061035156	-0.14069408	Yes
row_21	B3GNT5	null	null	18913	-494.1000061035156	-0.10793932	Yes
row_22	FUT3	null	null	18934	-535.0999755859375	-0.07048783	Yes
row_23	FUT1	null	null	19240	-3296.0	-0.04742955	Yes
row_24	FUT7	null	null	19325	-6296.0	-0.01321022	Yes
row_25	GCNT2	null	null	19341	-7465.0	0.024493782	Yes
