# Supplementary material for: DNA methylation-based classifier and gene expression signatures detect BRCAness in osteosarcoma
Source: PLoS Comput Biol. 2021 Nov 11;17(11):e1009562. doi: 10.1371/journal.pcbi.1009562 (PMC8584788; doi:10.1371/journal.pcbi.1009562)
Supplement: S2 File — (ZIP) [file pcbi.1009562.s002.zip › S2_File/my_analysis_Kegg.GseaPreranked.1581692187239/KEGG_GLYCOSYLPHOSPHATIDYLINOSITOL_GPI_ANCHOR_BIOSYNTHESIS.xls]

NAME	PROBE	GENE SYMBOL	GENE_TITLE	RANK IN GENE LIST	RANK METRIC SCORE	RUNNING ES	CORE ENRICHMENT
row_0	PIGL	null	null	77	8463.0	0.03777837	Yes
row_1	GPAA1	null	null	459	245.0	0.060205527	Yes
row_2	PIGW	null	null	681	109.5999984741211	0.09071227	Yes
row_3	PIGP	null	null	1097	46.29999923706055	0.11142252	Yes
row_4	PIGU	null	null	1561	25.959999084472656	0.12970889	Yes
row_5	PIGM	null	null	2094	16.5	0.14451094	Yes
row_6	PIGN	null	null	2472	12.800000190734863	0.1671401	Yes
row_7	PIGK	null	null	2685	11.130000114440918	0.19810131	Yes
row_8	PIGF	null	null	3265	8.12399959564209	0.21052998	Yes
row_9	PIGS	null	null	3386	7.666999816894531	0.24613696	Yes
row_10	PIGT	null	null	3514	7.296000003814697	0.28139046	Yes
row_11	DPM2	null	null	3744	6.598999977111816	0.31149322	Yes
row_12	PIGZ	null	null	4976	4.23199987411499	0.2909976	Yes
row_13	PIGC	null	null	5719	3.364000082015991	0.2951952	Yes
row_14	PIGO	null	null	5827	3.256999969482422	0.33145866	Yes
row_15	PIGX	null	null	7363	2.2119998931884766	0.2956118	Yes
row_16	PIGH	null	null	7849	1.9900000095367432	0.31278723	Yes
row_17	GPLD1	null	null	8257	1.8079999685287476	0.33390146	Yes
row_18	PIGG	null	null	8992	1.555999994277954	0.33850303	Yes
row_19	PGAP1	null	null	9148	1.5099999904632568	0.37234262	Yes
row_20	PIGV	null	null	13695	-1.5420000553131104	0.18444811	No
row_21	PIGB	null	null	14538	-2.0339999198913574	0.18359597	No
row_22	PIGQ	null	null	15689	-3.4509999752044678	0.16719063	No
row_23	PIGA	null	null	15997	-4.078000068664551	0.19335459	No
