# Supplementary material for: DNA methylation-based classifier and gene expression signatures detect BRCAness in osteosarcoma
Source: PLoS Comput Biol. 2021 Nov 11;17(11):e1009562. doi: 10.1371/journal.pcbi.1009562 (PMC8584788; doi:10.1371/journal.pcbi.1009562)
Supplement: S2 File — (ZIP) [file pcbi.1009562.s002.zip › S2_File/my_analysis_Kegg.GseaPreranked.1581692187239/KEGG_GRAFT_VERSUS_HOST_DISEASE.xls]

NAME	PROBE	GENE SYMBOL	GENE_TITLE	RANK IN GENE LIST	RANK METRIC SCORE	RUNNING ES	CORE ENRICHMENT
row_0	HLA-C	null	null	10192	1.2480000257492065	-0.48720378	No
row_1	HLA-A	null	null	13593	-1.49399995803833	-0.6312213	No
row_2	CD86	null	null	14450	-1.9670000076293945	-0.6466955	Yes
row_3	IL1B	null	null	14481	-1.9889999628067017	-0.62043357	Yes
row_4	IL2	null	null	14536	-2.0320000648498535	-0.5953843	Yes
row_5	IL6	null	null	14833	-2.246000051498413	-0.5825628	Yes
row_6	HLA-B	null	null	14983	-2.4040000438690186	-0.5623137	Yes
row_7	HLA-F	null	null	16065	-4.21999979019165	-0.5891567	Yes
row_8	CD28	null	null	16514	-5.797999858856201	-0.5840155	Yes
row_9	HLA-G	null	null	16786	-7.3429999351501465	-0.5699308	Yes
row_10	TNF	null	null	16858	-7.877999782562256	-0.5457405	Yes
row_11	KIR2DL3	null	null	17725	-23.459999084472656	-0.56172	Yes
row_12	GZMB	null	null	17776	-25.559999465942383	-0.5364686	Yes
row_13	HLA-DQA2	null	null	17900	-31.15999984741211	-0.51490575	Yes
row_14	FAS	null	null	18057	-41.75	-0.49501038	Yes
row_15	KIR3DL1	null	null	18098	-44.439998626708984	-0.46925372	Yes
row_16	HLA-DPB1	null	null	18263	-63.7599983215332	-0.44976252	Yes
row_17	HLA-DPA1	null	null	18376	-82.26000213623047	-0.4276439	Yes
row_18	HLA-DMA	null	null	18388	-85.31999969482422	-0.40042192	Yes
row_19	HLA-DRB1	null	null	18392	-86.86000061035156	-0.37279573	Yes
row_20	HLA-DOA	null	null	18426	-97.93000030517578	-0.34668538	Yes
row_21	HLA-DMB	null	null	18587	-159.6999969482422	-0.32699206	Yes
row_22	HLA-E	null	null	18671	-203.60000610351562	-0.30340812	Yes
row_23	HLA-DRA	null	null	18720	-232.1999969482422	-0.2780557	Yes
row_24	HLA-DRB5	null	null	18733	-243.5	-0.25088426	Yes
row_25	KIR3DL2	null	null	18738	-246.8000030517578	-0.22330858	Yes
row_26	HLA-DOB	null	null	18766	-268.8999938964844	-0.19689506	Yes
row_27	CD80	null	null	18879	-411.3999938964844	-0.17477642	Yes
row_28	HLA-DQA1	null	null	18983	-673.0	-0.15220304	Yes
row_29	HLA-DQB1	null	null	19125	-1584.0	-0.1315497	Yes
row_30	FASLG	null	null	19371	-10130.0	-0.11615129	Yes
row_31	KLRC1	null	null	19464	-31380.0	-0.09302209	Yes
row_32	IL1A	null	null	19468	-33230.0	-0.0653959	Yes
row_33	PRF1	null	null	19503	-62340.0	-0.03933607	Yes
row_34	IFNG	null	null	19720	-4827000.0	-0.022472344	Yes
row_35	KLRD1	null	null	19787	-1.794E8	0.0019705836	Yes
