# Supplementary material for: DNA methylation-based classifier and gene expression signatures detect BRCAness in osteosarcoma
Source: PLoS Comput Biol. 2021 Nov 11;17(11):e1009562. doi: 10.1371/journal.pcbi.1009562 (PMC8584788; doi:10.1371/journal.pcbi.1009562)
Supplement: S2 File — (ZIP) [file pcbi.1009562.s002.zip › S2_File/my_analysis_Kegg.GseaPreranked.1581692187239/KEGG_HEMATOPOIETIC_CELL_LINEAGE.xls]

NAME	PROBE	GENE SYMBOL	GENE_TITLE	RANK IN GENE LIST	RANK METRIC SCORE	RUNNING ES	CORE ENRICHMENT
row_0	TPO	null	null	4218	5.5320000648498535	-0.20110206	No
row_1	EPO	null	null	4813	4.460000038146973	-0.21868259	No
row_2	ITGA2B	null	null	6851	2.506999969482422	-0.3093375	No
row_3	FLT3LG	null	null	8905	1.5850000381469727	-0.40080264	No
row_4	ITGA4	null	null	9100	1.5219999551773071	-0.39812693	No
row_5	TFRC	null	null	9151	1.5099999904632568	-0.38815895	No
row_6	CSF1	null	null	10023	1.284000039100647	-0.41976693	No
row_7	IL2RA	null	null	10115	1.2630000114440918	-0.41187522	No
row_8	CD9	null	null	10141	1.2580000162124634	-0.40064123	No
row_9	CD1A	null	null	10175	1.2510000467300415	-0.38981238	No
row_10	IL1R2	null	null	10747	1.1449999809265137	-0.40622815	No
row_11	ITGA5	null	null	10881	1.1200000047683716	-0.40046334	No
row_12	ITGA6	null	null	11264	1.0529999732971191	-0.40730807	No
row_13	CD14	null	null	11412	1.024999976158142	-0.40225223	No
row_14	EPOR	null	null	14307	-1.8730000257492065	-0.53630614	Yes
row_15	CD7	null	null	14422	-1.9479999542236328	-0.52957916	Yes
row_16	IL1B	null	null	14481	-1.9889999628067017	-0.5200163	Yes
row_17	MME	null	null	14512	-2.010999917984009	-0.5090355	Yes
row_18	IL6	null	null	14833	-2.246000051498413	-0.51274055	Yes
row_19	CSF1R	null	null	14869	-2.2890000343322754	-0.50201297	Yes
row_20	IL1R1	null	null	14951	-2.374000072479248	-0.49361485	Yes
row_21	THPO	null	null	15028	-2.446000099182129	-0.48496354	Yes
row_22	ITGB3	null	null	15767	-3.6010000705718994	-0.5098363	Yes
row_23	GP9	null	null	15781	-3.618000030517578	-0.49799463	Yes
row_24	CD34	null	null	15806	-3.6640000343322754	-0.48670998	Yes
row_25	IL11RA	null	null	16035	-4.160999774932861	-0.48575604	Yes
row_26	CD36	null	null	16224	-4.755000114440918	-0.4827765	Yes
row_27	IL4R	null	null	16297	-4.96999979019165	-0.4739226	Yes
row_28	CD1D	null	null	16303	-5.010000228881836	-0.46167582	Yes
row_29	CSF2RA	null	null	16406	-5.420000076293945	-0.45434114	Yes
row_30	GYPA	null	null	16412	-5.448999881744385	-0.44209436	Yes
row_31	GP1BA	null	null	16504	-5.755000114440918	-0.43420264	Yes
row_32	FCGR1A	null	null	16511	-5.7829999923706055	-0.4220065	Yes
row_33	IL3RA	null	null	16521	-5.826000213623047	-0.40996227	Yes
row_34	TNF	null	null	16858	-7.877999782562256	-0.4144775	Yes
row_35	CD59	null	null	16867	-7.978000164031982	-0.4023826	Yes
row_36	ITGA1	null	null	16979	-8.920000076293945	-0.39550373	Yes
row_37	GP5	null	null	17048	-9.645999908447266	-0.38644728	Yes
row_38	CD44	null	null	17274	-12.319999694824219	-0.38534144	Yes
row_39	CD19	null	null	17406	-14.569999694824219	-0.37947536	Yes
row_40	FLT3	null	null	17523	-16.690000534057617	-0.37284964	Yes
row_41	ITGAM	null	null	17547	-17.420000076293945	-0.3615144	Yes
row_42	KITLG	null	null	17550	-17.469999313354492	-0.34911567	Yes
row_43	ITGA2	null	null	17665	-20.600000381469727	-0.3423887	Yes
row_44	CR1	null	null	17742	-24.1299991607666	-0.33373737	Yes
row_45	ANPEP	null	null	17747	-24.299999237060547	-0.32143995	Yes
row_46	CD33	null	null	17828	-27.5	-0.3129912	Yes
row_47	IL11	null	null	18177	-51.7400016784668	-0.31811413	Yes
row_48	MS4A1	null	null	18272	-64.66000366210938	-0.31037435	Yes
row_49	IL7R	null	null	18311	-70.79000091552734	-0.2997987	Yes
row_50	HLA-DRB1	null	null	18392	-86.86000061035156	-0.29134995	Yes
row_51	IL9R	null	null	18462	-107.5	-0.28234413	Yes
row_52	IL7	null	null	18472	-111.30000305175781	-0.2702999	Yes
row_53	CD38	null	null	18498	-120.80000305175781	-0.25906593	Yes
row_54	CD55	null	null	18544	-138.3000030517578	-0.24884474	Yes
row_55	CSF3R	null	null	18561	-146.0	-0.23715499	Yes
row_56	CSF3	null	null	18593	-162.6999969482422	-0.22622485	Yes
row_57	CD37	null	null	18714	-229.0	-0.21980172	Yes
row_58	HLA-DRA	null	null	18720	-232.1999969482422	-0.20755492	Yes
row_59	HLA-DRB5	null	null	18733	-243.5	-0.19566262	Yes
row_60	CD4	null	null	18780	-283.0	-0.18549208	Yes
row_61	CD8B	null	null	18793	-289.8999938964844	-0.17359976	Yes
row_62	FCER2	null	null	18848	-357.1000061035156	-0.16383436	Yes
row_63	IL6R	null	null	19127	-1599.0	-0.16541244	Yes
row_64	CR2	null	null	19147	-1767.0	-0.15387462	Yes
row_65	CD22	null	null	19215	-2706.0	-0.14476754	Yes
row_66	IL5RA	null	null	19220	-2833.0	-0.1324701	Yes
row_67	CSF2	null	null	19263	-3911.0	-0.12209701	Yes
row_68	KIT	null	null	19380	-11090.0	-0.11547132	Yes
row_69	ITGA3	null	null	19384	-11660.0	-0.10312324	Yes
row_70	CD3E	null	null	19417	-16680.0	-0.09224374	Yes
row_71	CD3D	null	null	19448	-25370.0	-0.08126295	Yes
row_72	IL1A	null	null	19468	-33230.0	-0.069725126	Yes
row_73	CD1E	null	null	19487	-47750.0	-0.058136657	Yes
row_74	CD8A	null	null	19544	-106100.0	-0.04847253	Yes
row_75	CD2	null	null	19585	-188800.0	-0.037998155	Yes
row_76	CD3G	null	null	19586	-189000.0	-0.025498154	Yes
row_77	CD1C	null	null	19636	-426700.0	-0.015479542	Yes
row_78	CD1B	null	null	19690	-1456000.0	-0.005663494	Yes
row_79	CD5	null	null	19698	-1631000.0	0.006482022	Yes
