# Supplementary material for: DNA methylation-based classifier and gene expression signatures detect BRCAness in osteosarcoma
Source: PLoS Comput Biol. 2021 Nov 11;17(11):e1009562. doi: 10.1371/journal.pcbi.1009562 (PMC8584788; doi:10.1371/journal.pcbi.1009562)
Supplement: S2 File — (ZIP) [file pcbi.1009562.s002.zip › S2_File/my_analysis_Kegg.GseaPreranked.1581692187239/KEGG_HOMOLOGOUS_RECOMBINATION.xls]

NAME	PROBE	GENE SYMBOL	GENE_TITLE	RANK IN GENE LIST	RANK METRIC SCORE	RUNNING ES	CORE ENRICHMENT
row_0	EME1	null	null	13	1481000.0	0.037805006	Yes
row_1	TOP3A	null	null	54	18930.0	0.074246444	Yes
row_2	RPA3	null	null	240	880.4000244140625	0.10336503	Yes
row_3	POLD2	null	null	267	687.0	0.1405135	Yes
row_4	BLM	null	null	297	560.4000244140625	0.17751047	Yes
row_5	RAD51	null	null	1336	34.02000045776367	0.16355042	Yes
row_6	RAD54L	null	null	1798	20.549999237060547	0.17873031	Yes
row_7	RAD51D	null	null	1953	18.260000228881836	0.20941445	Yes
row_8	POLD1	null	null	2192	15.34000015258789	0.2358564	Yes
row_9	RAD54B	null	null	2729	10.84000015258789	0.2472486	Yes
row_10	RAD51B	null	null	2808	10.460000038146973	0.28177094	Yes
row_11	POLD3	null	null	3045	9.243000030517578	0.3083139	Yes
row_12	RPA2	null	null	3591	7.078999996185303	0.31925157	Yes
row_13	RAD52	null	null	3707	6.730000019073486	0.35190532	Yes
row_14	RPA4	null	null	5614	3.4579999446868896	0.2941091	Yes
row_15	XRCC3	null	null	5705	3.378999948501587	0.32802543	Yes
row_16	BRCA2	null	null	5919	3.1730000972747803	0.35572994	Yes
row_17	XRCC2	null	null	6130	2.9860000610351562	0.38358596	Yes
row_18	SSBP1	null	null	6396	2.7850000858306885	0.40866432	Yes
row_19	RPA1	null	null	6513	2.7019999027252197	0.44126758	Yes
row_20	MUS81	null	null	7071	2.367000102996826	0.4515992	Yes
row_21	RAD51C	null	null	7233	2.2769999504089355	0.48192987	Yes
row_22	NBN	null	null	8739	1.6339999437332153	0.44438514	No
row_23	TOP3B	null	null	10325	1.218999981880188	0.40280023	No
row_24	POLD4	null	null	12325	-1.1330000162124634	0.34030727	No
row_25	RAD50	null	null	13086	-1.3170000314712524	0.3403869	No
