# Supplementary material for: DNA methylation-based classifier and gene expression signatures detect BRCAness in osteosarcoma
Source: PLoS Comput Biol. 2021 Nov 11;17(11):e1009562. doi: 10.1371/journal.pcbi.1009562 (PMC8584788; doi:10.1371/journal.pcbi.1009562)
Supplement: S2 File — (ZIP) [file pcbi.1009562.s002.zip › S2_File/my_analysis_Kegg.GseaPreranked.1581692187239/KEGG_INTESTINAL_IMMUNE_NETWORK_FOR_IGA_PRODUCTION.xls]

NAME	PROBE	GENE SYMBOL	GENE_TITLE	RANK IN GENE LIST	RANK METRIC SCORE	RUNNING ES	CORE ENRICHMENT
row_0	TGFB1	null	null	760	88.87000274658203	-0.015159067	No
row_1	CCL28	null	null	969	56.16999816894531	-0.0024167993	No
row_2	TNFRSF13C	null	null	2609	11.680000305175781	-0.06200571	No
row_3	CCL25	null	null	6865	2.496999979019165	-0.25382268	No
row_4	CCR10	null	null	7368	2.2100000381469727	-0.2559409	No
row_5	CCL27	null	null	8852	1.6030000448226929	-0.30764467	No
row_6	ITGA4	null	null	9100	1.5219999551773071	-0.2968737	No
row_7	ICOSLG	null	null	9649	1.3739999532699585	-0.301317	No
row_8	TNFRSF13B	null	null	10983	1.1030000448226929	-0.34543887	No
row_9	MAP3K14	null	null	11726	-1.0230000019073486	-0.35968813	No
row_10	MADCAM1	null	null	14340	-1.8930000066757202	-0.46850872	Yes
row_11	CXCR4	null	null	14380	-1.9179999828338623	-0.4472242	Yes
row_12	CD86	null	null	14450	-1.9670000076293945	-0.42745605	Yes
row_13	IL2	null	null	14536	-2.0320000648498535	-0.40849665	Yes
row_14	ITGB7	null	null	14706	-2.1530001163482666	-0.3937831	Yes
row_15	IL6	null	null	14833	-2.246000051498413	-0.37689605	Yes
row_16	CXCL12	null	null	16394	-5.375	-0.43249184	Yes
row_17	CD28	null	null	16514	-5.797999858856201	-0.415251	Yes
row_18	CD40	null	null	17248	-11.890000343322754	-0.42904532	Yes
row_19	CCR9	null	null	17358	-13.84000015258789	-0.41129902	Yes
row_20	AICDA	null	null	17683	-21.600000381469727	-0.40442008	Yes
row_21	HLA-DQA2	null	null	17900	-31.15999984741211	-0.39208215	Yes
row_22	HLA-DPB1	null	null	18263	-63.7599983215332	-0.38712397	Yes
row_23	HLA-DPA1	null	null	18376	-82.26000213623047	-0.36952928	Yes
row_24	HLA-DMA	null	null	18388	-85.31999969482422	-0.34682947	Yes
row_25	HLA-DRB1	null	null	18392	-86.86000061035156	-0.3237253	Yes
row_26	HLA-DOA	null	null	18426	-97.93000030517578	-0.3021375	Yes
row_27	HLA-DMB	null	null	18587	-159.6999969482422	-0.28696904	Yes
row_28	TNFSF13B	null	null	18668	-201.6999969482422	-0.26775688	Yes
row_29	TNFRSF17	null	null	18699	-219.89999389648438	-0.24601746	Yes
row_30	HLA-DRA	null	null	18720	-232.1999969482422	-0.22377256	Yes
row_31	IL10	null	null	18725	-237.6999969482422	-0.20071892	Yes
row_32	HLA-DRB5	null	null	18733	-243.5	-0.17781694	Yes
row_33	HLA-DOB	null	null	18766	-268.8999938964844	-0.1561786	Yes
row_34	CD80	null	null	18879	-411.3999938964844	-0.13858391	Yes
row_35	HLA-DQA1	null	null	18983	-673.0	-0.12053433	Yes
row_36	HLA-DQB1	null	null	19125	-1584.0	-0.10440549	Yes
row_37	ICOS	null	null	19287	-4615.0	-0.089287564	Yes
row_38	PIGR	null	null	19308	-5489.0	-0.06704267	Yes
row_39	TNFSF13	null	null	19398	-13390.0	-0.04828544	Yes
row_40	CD40LG	null	null	19510	-66050.0	-0.03064022	Yes
row_41	IL15RA	null	null	19521	-76760.0	-0.007889865	Yes
row_42	IL15	null	null	19608	-273800.0	0.011019002	Yes
