# Supplementary material for: DNA methylation-based classifier and gene expression signatures detect BRCAness in osteosarcoma
Source: PLoS Comput Biol. 2021 Nov 11;17(11):e1009562. doi: 10.1371/journal.pcbi.1009562 (PMC8584788; doi:10.1371/journal.pcbi.1009562)
Supplement: S2 File — (ZIP) [file pcbi.1009562.s002.zip › S2_File/my_analysis_Kegg.GseaPreranked.1581692187239/KEGG_LEISHMANIA_INFECTION.xls]

NAME	PROBE	GENE SYMBOL	GENE_TITLE	RANK IN GENE LIST	RANK METRIC SCORE	RUNNING ES	CORE ENRICHMENT
row_0	TGFB1	null	null	760	88.87000274658203	-0.023972677	No
row_1	ELK1	null	null	1622	24.209999084472656	-0.05305721	No
row_2	RELA	null	null	5570	3.507999897003174	-0.23833163	No
row_3	NFKBIB	null	null	5807	3.2780001163482666	-0.2357834	No
row_4	MAPK14	null	null	6175	2.9489998817443848	-0.2398654	No
row_5	IRAK1	null	null	6235	2.9110000133514404	-0.22835879	No
row_6	TAB1	null	null	6845	2.509999990463257	-0.24468899	No
row_7	MARCKSL1	null	null	9008	1.5509999990463257	-0.33962026	No
row_8	ITGA4	null	null	9100	1.5219999551773071	-0.32973322	No
row_9	TGFB3	null	null	9199	1.49399995803833	-0.3202005	No
row_10	TRAF6	null	null	9696	1.3609999418258667	-0.3308115	No
row_11	ITGB1	null	null	10236	1.2369999885559082	-0.34359884	No
row_12	MAPK12	null	null	10946	1.1080000400543213	-0.36499026	No
row_13	MAPK3	null	null	11618	-1.00600004196167	-0.38445845	No
row_14	IRAK4	null	null	12455	-1.1619999408721924	-0.41227767	Yes
row_15	IFNGR2	null	null	12521	-1.1740000247955322	-0.4010747	Yes
row_16	TAB2	null	null	12688	-1.2089999914169312	-0.39498362	Yes
row_17	MAPK1	null	null	12827	-1.2400000095367432	-0.3874754	Yes
row_18	NOS2	null	null	12925	-1.2660000324249268	-0.37789205	Yes
row_19	STAT1	null	null	13051	-1.3049999475479126	-0.36972582	Yes
row_20	FCGR3B	null	null	13463	-1.4429999589920044	-0.37603477	Yes
row_21	TGFB2	null	null	13716	-1.5529999732971191	-0.37429637	Yes
row_22	FCGR2C	null	null	14036	-1.7070000171661377	-0.37594897	Yes
row_23	JAK1	null	null	14168	-1.7769999504089355	-0.36808643	Yes
row_24	MAP3K7	null	null	14192	-1.7869999408721924	-0.35475776	Yes
row_25	IL1B	null	null	14481	-1.9889999628067017	-0.35484138	Yes
row_26	FCGR2A	null	null	14486	-1.9950000047683716	-0.34055108	Yes
row_27	NCF1	null	null	15285	-2.7780001163482666	-0.36644703	Yes
row_28	JUN	null	null	15436	-3.002000093460083	-0.35954612	Yes
row_29	IL12A	null	null	15711	-3.496999979019165	-0.35892117	Yes
row_30	JAK2	null	null	15994	-4.064000129699707	-0.3587011	Yes
row_31	MYD88	null	null	16255	-4.849999904632568	-0.3573676	Yes
row_32	FCGR1A	null	null	16511	-5.7829999923706055	-0.35578102	Yes
row_33	ITGB2	null	null	16563	-5.997000217437744	-0.34386948	Yes
row_34	FCGR3A	null	null	16643	-6.40500020980835	-0.33337513	Yes
row_35	FOS	null	null	16712	-6.809999942779541	-0.322324	Yes
row_36	TNF	null	null	16858	-7.877999782562256	-0.31517005	Yes
row_37	MAPK11	null	null	17413	-14.729999542236328	-0.32871658	Yes
row_38	TLR2	null	null	17415	-14.760000228881836	-0.31427443	Yes
row_39	IFNGR1	null	null	17459	-15.430000305175781	-0.301958	Yes
row_40	NCF4	null	null	17477	-15.59000015258789	-0.28832567	Yes
row_41	C3	null	null	17530	-16.81999969482422	-0.27646476	Yes
row_42	ITGAM	null	null	17547	-17.420000076293945	-0.2627818	Yes
row_43	IL12B	null	null	17602	-18.739999771118164	-0.2510221	Yes
row_44	CR1	null	null	17742	-24.1299991607666	-0.24356449	Yes
row_45	HLA-DQA2	null	null	17900	-31.15999984741211	-0.23701788	Yes
row_46	TLR4	null	null	17928	-32.720001220703125	-0.22389166	Yes
row_47	PRKCB	null	null	18007	-37.279998779296875	-0.21334668	Yes
row_48	NFKB1	null	null	18187	-53.08000183105469	-0.20791355	Yes
row_49	PTGS2	null	null	18203	-55.220001220703125	-0.19417998	Yes
row_50	HLA-DPB1	null	null	18263	-63.7599983215332	-0.18267335	Yes
row_51	NFKBIA	null	null	18315	-71.0	-0.17076184	Yes
row_52	HLA-DPA1	null	null	18376	-82.26000213623047	-0.15930583	Yes
row_53	HLA-DMA	null	null	18388	-85.31999969482422	-0.1453698	Yes
row_54	HLA-DRB1	null	null	18392	-86.86000061035156	-0.13102889	Yes
row_55	HLA-DOA	null	null	18426	-97.93000030517578	-0.118206345	Yes
row_56	HLA-DMB	null	null	18587	-159.6999969482422	-0.11181158	Yes
row_57	MAPK13	null	null	18639	-189.5	-0.09990005	Yes
row_58	CYBA	null	null	18692	-216.6999969482422	-0.088039145	Yes
row_59	HLA-DRA	null	null	18720	-232.1999969482422	-0.07491293	Yes
row_60	IL10	null	null	18725	-237.6999969482422	-0.06062262	Yes
row_61	HLA-DRB5	null	null	18733	-243.5	-0.046484157	Yes
row_62	HLA-DOB	null	null	18766	-268.8999938964844	-0.033611	Yes
row_63	PTPN6	null	null	18930	-522.5999755859375	-0.027368069	Yes
row_64	HLA-DQA1	null	null	18983	-673.0	-0.015507159	Yes
row_65	HLA-DQB1	null	null	19125	-1584.0	-0.008150755	Yes
row_66	NCF2	null	null	19167	-2011.0	0.00426689	Yes
row_67	IL1A	null	null	19468	-33230.0	0.0035759213	Yes
row_68	IFNG	null	null	19720	-4827000.0	0.0053649605	Yes
