# Supplementary material for: DNA methylation-based classifier and gene expression signatures detect BRCAness in osteosarcoma
Source: PLoS Comput Biol. 2021 Nov 11;17(11):e1009562. doi: 10.1371/journal.pcbi.1009562 (PMC8584788; doi:10.1371/journal.pcbi.1009562)
Supplement: S2 File — (ZIP) [file pcbi.1009562.s002.zip › S2_File/my_analysis_Kegg.GseaPreranked.1581692187239/KEGG_LINOLEIC_ACID_METABOLISM.xls]

NAME	PROBE	GENE SYMBOL	GENE_TITLE	RANK IN GENE LIST	RANK METRIC SCORE	RUNNING ES	CORE ENRICHMENT
row_0	AKR1B10	null	null	3911	6.1519999504089355	-0.15202084	No
row_1	PLA2G6	null	null	7512	2.1429998874664307	-0.28833857	No
row_2	PLA2G12A	null	null	8643	1.6720000505447388	-0.29994032	No
row_3	JMJD7-PLA2G4B	null	null	10490	1.187000036239624	-0.34769458	No
row_4	CYP3A43	null	null	11541	1.00600004196167	-0.35525694	No
row_5	CYP2E1	null	null	12990	-1.2860000133514404	-0.38291526	Yes
row_6	PLA2G2A	null	null	13394	-1.4140000343322754	-0.3578091	Yes
row_7	CYP3A4	null	null	13605	-1.5019999742507935	-0.32295793	Yes
row_8	CYP2C19	null	null	14964	-2.384999990463257	-0.34607193	Yes
row_9	CYP2C9	null	null	15214	-2.690999984741211	-0.31318995	Yes
row_10	CYP2C8	null	null	16207	-4.702000141143799	-0.3178238	Yes
row_11	PLA2G4A	null	null	16555	-5.974999904632568	-0.28989005	Yes
row_12	CYP1A2	null	null	16908	-8.307999610900879	-0.26220882	Yes
row_13	PLA2G10	null	null	18811	-308.6000061035156	-0.31279063	Yes
row_14	PLA2G1B	null	null	18973	-642.0999755859375	-0.27546534	Yes
row_15	CYP2J2	null	null	19120	-1515.0	-0.23738267	Yes
row_16	PLA2G3	null	null	19276	-4280.0	-0.19975442	Yes
row_17	PLA2G5	null	null	19297	-5061.0	-0.15530972	Yes
row_18	PLA2G12B	null	null	19456	-27570.0	-0.11783296	Yes
row_19	CYP3A5	null	null	19526	-85430.0	-0.07586238	Yes
row_20	CYP2C18	null	null	19594	-204700.0	-0.033790816	Yes
row_21	PLA2G2D	null	null	19657	-595100.0	0.008533209	Yes
