# Supplementary material for: DNA methylation-based classifier and gene expression signatures detect BRCAness in osteosarcoma
Source: PLoS Comput Biol. 2021 Nov 11;17(11):e1009562. doi: 10.1371/journal.pcbi.1009562 (PMC8584788; doi:10.1371/journal.pcbi.1009562)
Supplement: S2 File — (ZIP) [file pcbi.1009562.s002.zip › S2_File/my_analysis_Kegg.GseaPreranked.1581692187239/KEGG_LYSOSOME.xls]

NAME	PROBE	GENE SYMBOL	GENE_TITLE	RANK IN GENE LIST	RANK METRIC SCORE	RUNNING ES	CORE ENRICHMENT
row_0	PPT2	null	null	636	129.6999969482422	-0.023411779	No
row_1	AP4B1	null	null	995	53.58000183105469	-0.032721903	No
row_2	LAPTM4B	null	null	1361	32.959999084472656	-0.04238711	No
row_3	ABCB9	null	null	1483	28.290000915527344	-0.03967532	No
row_4	CTSV	null	null	1528	26.920000076293945	-0.03305768	No
row_5	CLTCL1	null	null	1923	18.59000015258789	-0.04419392	No
row_6	ABCA2	null	null	2019	17.469999313354492	-0.04016327	No
row_7	AP3S2	null	null	2702	11.0	-0.06590842	No
row_8	NEU1	null	null	4573	4.854000091552734	-0.15191531	No
row_9	LAMP1	null	null	5162	3.994999885559082	-0.17289227	No
row_10	AP4S1	null	null	5289	3.8369998931884766	-0.1704341	No
row_11	AP1M1	null	null	5573	3.505000114440918	-0.17593983	No
row_12	CLTC	null	null	5739	3.3480000495910645	-0.17545995	No
row_13	AP3S1	null	null	5850	3.2269999980926514	-0.17219019	No
row_14	GUSB	null	null	6391	2.7899999618530273	-0.19073233	No
row_15	CD63	null	null	6402	2.7780001163482666	-0.18239003	No
row_16	AP3D1	null	null	7188	2.2950000762939453	-0.21335989	No
row_17	CTSF	null	null	7519	2.138000011444092	-0.2212497	No
row_18	CLTA	null	null	7637	2.0869998931884766	-0.21833502	No
row_19	AP3B1	null	null	7916	1.9639999866485596	-0.22358711	No
row_20	GAA	null	null	7955	1.9450000524520874	-0.21666512	No
row_21	AP4E1	null	null	8031	1.9119999408721924	-0.21161996	No
row_22	LAPTM4A	null	null	8071	1.8899999856948853	-0.20474869	No
row_23	HEXA	null	null	9145	1.5110000371932983	-0.25032747	No
row_24	CLTB	null	null	10483	1.187999963760376	-0.3092977	No
row_25	AP3M1	null	null	11186	1.0670000314712524	-0.33605736	Yes
row_26	GLA	null	null	11209	1.062000036239624	-0.32832378	Yes
row_27	IDS	null	null	11423	1.0240000486373901	-0.33027872	Yes
row_28	CD164	null	null	11434	1.0219999551773071	-0.32193643	Yes
row_29	AP1S1	null	null	11530	1.0069999694824219	-0.31790578	Yes
row_30	IDUA	null	null	11559	1.0019999742507935	-0.31047654	Yes
row_31	SMPD1	null	null	11640	-1.0099999904632568	-0.305685	Yes
row_32	AP1G1	null	null	11644	-1.0110000371932983	-0.29698762	Yes
row_33	AP4M1	null	null	11662	-1.0140000581741333	-0.2890004	Yes
row_34	IGF2R	null	null	11666	-1.0140000581741333	-0.280303	Yes
row_35	SLC17A5	null	null	11771	-1.031000018119812	-0.2767289	Yes
row_36	CLN3	null	null	11776	-1.031999945640564	-0.26808223	Yes
row_37	AP1B1	null	null	11904	-1.0499999523162842	-0.2656748	Yes
row_38	GALNS	null	null	12035	-1.0759999752044678	-0.26341954	Yes
row_39	NPC1	null	null	12152	-1.097000002861023	-0.26045412	Yes
row_40	AP3M2	null	null	12270	-1.121000051498413	-0.25753945	Yes
row_41	LAMP2	null	null	12331	-1.1339999437332153	-0.2517334	Yes
row_42	ARSA	null	null	12414	-1.152999997138977	-0.24704333	Yes
row_43	SORT1	null	null	12430	-1.156999945640564	-0.23895465	Yes
row_44	ATP6V0A2	null	null	12755	-1.2230000495910645	-0.24654011	Yes
row_45	ARSG	null	null	12761	-1.2239999771118164	-0.23794419	Yes
row_46	SLC11A1	null	null	12876	-1.2519999742507935	-0.23487732	Yes
row_47	ACP2	null	null	12886	-1.2549999952316284	-0.22648428	Yes
row_48	GGA2	null	null	12939	-1.2719999551773071	-0.22027245	Yes
row_49	GNPTG	null	null	12950	-1.2740000486373901	-0.21193014	Yes
row_50	CLN5	null	null	13168	-1.343000054359436	-0.214088	Yes
row_51	ATP6V0B	null	null	13303	-1.3830000162124634	-0.21203564	Yes
row_52	ATP6V0A1	null	null	13396	-1.4149999618530273	-0.20785281	Yes
row_53	CTSL	null	null	13440	-1.4320000410079956	-0.20118445	Yes
row_54	M6PR	null	null	13445	-1.437000036239624	-0.19253778	Yes
row_55	MAN2B1	null	null	13627	-1.5140000581741333	-0.19286953	Yes
row_56	ATP6AP1	null	null	13680	-1.5379999876022339	-0.18665768	Yes
row_57	GBA	null	null	13870	-1.6239999532699585	-0.18739523	Yes
row_58	GGA1	null	null	13879	-1.628000020980835	-0.17895147	Yes
row_59	GGA3	null	null	14071	-1.7280000448226929	-0.17979045	Yes
row_60	ATP6V0D1	null	null	14105	-1.746999979019165	-0.17261484	Yes
row_61	CTSA	null	null	14142	-1.7669999599456787	-0.16559139	Yes
row_62	TPP1	null	null	14639	-2.1019999980926514	-0.18190162	Yes
row_63	SLC11A2	null	null	14818	-2.23799991607666	-0.18208118	Yes
row_64	PLA2G15	null	null	15111	-2.569000005722046	-0.18804343	Yes
row_65	AGA	null	null	15117	-2.5789999961853027	-0.1794475	Yes
row_66	ENTPD4	null	null	15137	-2.6089999675750732	-0.17156172	Yes
row_67	SGSH	null	null	15141	-2.614000082015991	-0.16286434	Yes
row_68	ACP5	null	null	15293	-2.7839999198913574	-0.16167432	Yes
row_69	CTSC	null	null	15368	-2.9119999408721924	-0.15657844	Yes
row_70	AP1S2	null	null	15498	-3.111999988555908	-0.15427245	Yes
row_71	MANBA	null	null	15552	-3.2060000896453857	-0.14811134	Yes
row_72	PPT1	null	null	15778	-3.615999937057495	-0.15067498	Yes
row_73	ARSB	null	null	16118	-4.394999980926514	-0.15902133	Yes
row_74	CTNS	null	null	16239	-4.788000106811523	-0.15625882	Yes
row_75	HEXB	null	null	16243	-4.800000190734863	-0.14756145	Yes
row_76	CTSG	null	null	16432	-5.488999843597412	-0.14824826	Yes
row_77	GLB1	null	null	16580	-6.076000213623047	-0.14685532	Yes
row_78	CTSB	null	null	16611	-6.2230000495910645	-0.13952753	Yes
row_79	MFSD8	null	null	16758	-7.110000133514404	-0.13808388	Yes
row_80	ATP6V0C	null	null	16829	-7.6620001792907715	-0.1327851	Yes
row_81	MCOLN1	null	null	16866	-7.9730000495910645	-0.12576164	Yes
row_82	CTSK	null	null	16878	-8.086000442504883	-0.11747007	Yes
row_83	GALC	null	null	16929	-8.520999908447266	-0.111156784	Yes
row_84	LGMN	null	null	17038	-9.52299976348877	-0.10778557	Yes
row_85	SCARB2	null	null	17162	-10.84000015258789	-0.10517523	Yes
row_86	CTSO	null	null	17270	-12.289999961853027	-0.10175329	Yes
row_87	ATP6V0D2	null	null	17318	-13.050000190734863	-0.09528782	Yes
row_88	ATP6V1H	null	null	17327	-13.199999809265137	-0.086844064	Yes
row_89	LAPTM5	null	null	17400	-14.4399995803833	-0.08164673	Yes
row_90	TCIRG1	null	null	17490	-15.829999923706055	-0.07731174	Yes
row_91	CTSD	null	null	17513	-16.360000610351562	-0.06957813	Yes
row_92	GNS	null	null	17754	-24.760000228881836	-0.07290267	Yes
row_93	PSAPL1	null	null	17842	-28.040000915527344	-0.06846622	Yes
row_94	CTSW	null	null	17845	-28.1200008392334	-0.05971811	Yes
row_95	CD68	null	null	18063	-42.099998474121094	-0.061875958	Yes
row_96	PSAP	null	null	18312	-70.8499984741211	-0.065606296	Yes
row_97	GNPTAB	null	null	18321	-71.68000030517578	-0.05716254	Yes
row_98	HYAL1	null	null	18326	-73.31999969482422	-0.048515882	Yes
row_99	GM2A	null	null	18405	-89.77999877929688	-0.043622904	Yes
row_100	SUMF1	null	null	18537	-136.39999389648438	-0.04141837	Yes
row_101	AP1S3	null	null	18541	-136.6999969482422	-0.03272099	Yes
row_102	CTSE	null	null	18590	-160.89999389648438	-0.026306251	Yes
row_103	ASAH1	null	null	18822	-323.6000061035156	-0.029174253	Yes
row_104	CTSZ	null	null	18827	-329.1000061035156	-0.020527598	Yes
row_105	CTSH	null	null	19006	-771.5	-0.020707157	Yes
row_106	NPC2	null	null	19077	-1175.0	-0.015408375	Yes
row_107	ATP6V0A4	null	null	19272	-4202.0	-0.01639954	Yes
row_108	LIPA	null	null	19301	-5223.0	-0.008970292	Yes
row_109	AP1M2	null	null	19328	-6388.0	-0.0014395948	Yes
row_110	FUCA1	null	null	19370	-10050.0	0.0053302227	Yes
row_111	CTSS	null	null	19389	-12090.0	0.013266724	Yes
row_112	LAMP3	null	null	19773	-7.208E7	0.0026884633	Yes
