# Supplementary material for: DNA methylation-based classifier and gene expression signatures detect BRCAness in osteosarcoma
Source: PLoS Comput Biol. 2021 Nov 11;17(11):e1009562. doi: 10.1371/journal.pcbi.1009562 (PMC8584788; doi:10.1371/journal.pcbi.1009562)
Supplement: S2 File — (ZIP) [file pcbi.1009562.s002.zip › S2_File/my_analysis_Kegg.GseaPreranked.1581692187239/KEGG_MISMATCH_REPAIR.xls]

NAME	PROBE	GENE SYMBOL	GENE_TITLE	RANK IN GENE LIST	RANK METRIC SCORE	RUNNING ES	CORE ENRICHMENT
row_0	RPA3	null	null	240	880.4000244140625	0.033336394	Yes
row_1	POLD2	null	null	267	687.0	0.07747814	Yes
row_2	RFC5	null	null	1024	51.25	0.08476051	Yes
row_3	EXO1	null	null	1037	50.31999969482422	0.12960915	Yes
row_4	RFC2	null	null	1582	25.1299991607666	0.14759588	Yes
row_5	PMS2	null	null	1673	23.25	0.18850613	Yes
row_6	RFC3	null	null	1843	19.719999313354492	0.22542746	Yes
row_7	POLD1	null	null	2192	15.34000015258789	0.2533107	Yes
row_8	MSH6	null	null	2276	14.529999732971191	0.29457438	Yes
row_9	LIG1	null	null	2303	14.319999694824219	0.33871612	Yes
row_10	MSH2	null	null	2309	14.220000267028809	0.38391823	Yes
row_11	RFC4	null	null	2390	13.470000267028809	0.42533338	Yes
row_12	POLD3	null	null	3045	9.243000030517578	0.43776596	Yes
row_13	RPA2	null	null	3591	7.078999996185303	0.45570222	Yes
row_14	RFC1	null	null	5211	3.927000045776367	0.41940972	Yes
row_15	RPA4	null	null	5614	3.4579999446868896	0.44456637	Yes
row_16	SSBP1	null	null	6396	2.7850000858306885	0.4505864	Yes
row_17	RPA1	null	null	6513	2.7019999027252197	0.49018386	Yes
row_18	MLH1	null	null	9790	1.340000033378601	0.37022564	No
row_19	MLH3	null	null	10580	1.1720000505447388	0.37584174	No
row_20	POLD4	null	null	12325	-1.1330000162124634	0.3332377	No
row_21	MSH3	null	null	12786	-1.2319999933242798	0.3554658	No
