# Supplementary material for: DNA methylation-based classifier and gene expression signatures detect BRCAness in osteosarcoma
Source: PLoS Comput Biol. 2021 Nov 11;17(11):e1009562. doi: 10.1371/journal.pcbi.1009562 (PMC8584788; doi:10.1371/journal.pcbi.1009562)
Supplement: S2 File — (ZIP) [file pcbi.1009562.s002.zip › S2_File/my_analysis_Kegg.GseaPreranked.1581692187239/KEGG_NATURAL_KILLER_CELL_MEDIATED_CYTOTOXICITY.xls]

NAME	PROBE	GENE SYMBOL	GENE_TITLE	RANK IN GENE LIST	RANK METRIC SCORE	RUNNING ES	CORE ENRICHMENT
row_0	MAP2K2	null	null	1619	24.31999969482422	-0.07335661	No
row_1	HRAS	null	null	1621	24.239999771118164	-0.06463542	No
row_2	RAC1	null	null	1907	18.809999465942383	-0.07032095	No
row_3	ARAF	null	null	2799	10.479999542236328	-0.10674762	No
row_4	ULBP2	null	null	2967	9.64799976348877	-0.10644726	No
row_5	NRAS	null	null	3612	7.020999908447266	-0.13034412	No
row_6	PAK1	null	null	3718	6.676000118255615	-0.12689863	No
row_7	PLCG1	null	null	4095	5.75600004196167	-0.13720042	No
row_8	ULBP1	null	null	4247	5.4629998207092285	-0.1360884	No
row_9	NFATC4	null	null	4309	5.327000141143799	-0.13041088	No
row_10	KRAS	null	null	5214	3.9240000247955322	-0.16749701	No
row_11	KLRC2	null	null	5239	3.884999990463257	-0.15994255	No
row_12	BRAF	null	null	5255	3.86899995803833	-0.15193154	No
row_13	RAC3	null	null	7184	2.2980000972747803	-0.24096309	No
row_14	RAF1	null	null	7586	2.1070001125335693	-0.25253308	No
row_15	MICA	null	null	7700	2.059999942779541	-0.24949339	No
row_16	NFAT5	null	null	7888	1.9759999513626099	-0.2502076	No
row_17	SOS1	null	null	8366	1.7719999551773071	-0.2656329	No
row_18	PIK3CA	null	null	8407	1.7569999694824219	-0.2588901	No
row_19	MAP2K1	null	null	8855	1.6019999980926514	-0.27279353	No
row_20	ULBP3	null	null	9439	1.4279999732971191	-0.293596	No
row_21	PRKCG	null	null	9658	1.371000051498413	-0.29588276	No
row_22	PTPN11	null	null	9667	1.3680000305175781	-0.28751665	No
row_23	PRKCA	null	null	9801	1.3389999866485596	-0.28549156	No
row_24	KLRC3	null	null	9936	1.3070000410079956	-0.28351718	No
row_25	PIK3R2	null	null	10025	1.284000039100647	-0.2792093	No
row_26	HLA-C	null	null	10192	1.2480000257492065	-0.2788582	No
row_27	SOS2	null	null	10383	1.2070000171661377	-0.2797246	No
row_28	RAET1G	null	null	10551	1.1779999732971191	-0.27942422	No
row_29	PPP3R1	null	null	10840	1.128999948501587	-0.28526193	No
row_30	PIK3R3	null	null	11077	1.0880000591278076	-0.2884618	No
row_31	VAV2	null	null	11592	-1.0019999742507935	-0.30576405	No
row_32	MAPK3	null	null	11618	-1.00600004196167	-0.2982603	No
row_33	MICB	null	null	12016	-1.0729999542236328	-0.30962738	No
row_34	PPP3CA	null	null	12081	-1.0850000381469727	-0.30410203	No
row_35	IFNGR2	null	null	12521	-1.1740000247955322	-0.31759968	Yes
row_36	NFATC3	null	null	12542	-1.1779999732971191	-0.30984232	Yes
row_37	BID	null	null	12696	-1.2109999656677246	-0.30883175	Yes
row_38	MAPK1	null	null	12827	-1.2400000095367432	-0.30665445	Yes
row_39	FYN	null	null	12970	-1.2799999713897705	-0.3050859	Yes
row_40	NFATC2	null	null	13166	-1.3420000076293945	-0.3062059	Yes
row_41	PIK3R1	null	null	13458	-1.440999984741211	-0.3121958	Yes
row_42	FCGR3B	null	null	13463	-1.4429999589920044	-0.3036268	Yes
row_43	HLA-A	null	null	13593	-1.49399995803833	-0.30139878	Yes
row_44	RAET1L	null	null	13628	-1.5140000581741333	-0.29435158	Yes
row_45	RAET1E	null	null	13733	-1.562999963760376	-0.29085538	Yes
row_46	CASP3	null	null	14090	-1.7359999418258667	-0.3001426	Yes
row_47	TNFRSF10B	null	null	14112	-1.75	-0.29243594	Yes
row_48	PPP3CB	null	null	14523	-2.0169999599456787	-0.30446246	Yes
row_49	CHP2	null	null	14775	-2.2079999446868896	-0.30842325	Yes
row_50	HLA-B	null	null	14983	-2.4040000438690186	-0.31015202	Yes
row_51	NCR1	null	null	14999	-2.4149999618530273	-0.302141	Yes
row_52	SHC1	null	null	15185	-2.6610000133514404	-0.30275375	Yes
row_53	IFNB1	null	null	15262	-2.753999948501587	-0.29783714	Yes
row_54	VAV3	null	null	15578	-3.240999937057495	-0.3050445	Yes
row_55	ICAM2	null	null	15583	-3.249000072479248	-0.2964755	Yes
row_56	PPP3R2	null	null	15632	-3.3389999866485596	-0.2901385	Yes
row_57	FCER1G	null	null	15683	-3.438999891281128	-0.28390297	Yes
row_58	TYROBP	null	null	15723	-3.5220000743865967	-0.27710944	Yes
row_59	PLCG2	null	null	16000	-4.086999893188477	-0.2823384	Yes
row_60	CD244	null	null	16229	-4.76800012588501	-0.28513247	Yes
row_61	PPP3CC	null	null	16519	-5.820000171661377	-0.2910209	Yes
row_62	ITGB2	null	null	16563	-5.997000217437744	-0.28443027	Yes
row_63	GRB2	null	null	16588	-6.110000133514404	-0.27687582	Yes
row_64	FCGR3A	null	null	16643	-6.40500020980835	-0.2708432	Yes
row_65	HLA-G	null	null	16786	-7.3429999351501465	-0.26927462	Yes
row_66	TNF	null	null	16858	-7.877999782562256	-0.2641044	Yes
row_67	SHC3	null	null	16943	-8.616000175476074	-0.2595936	Yes
row_68	SHC2	null	null	16953	-8.741000175476074	-0.25127822	Yes
row_69	PIK3CB	null	null	17099	-10.229999542236328	-0.24986185	Yes
row_70	SHC4	null	null	17342	-13.479999542236328	-0.25336608	Yes
row_71	IFNGR1	null	null	17459	-15.430000305175781	-0.2504786	Yes
row_72	TNFRSF10D	null	null	17472	-15.529999732971191	-0.2423154	Yes
row_73	PTK2B	null	null	17554	-17.6299991607666	-0.23765244	Yes
row_74	LCP2	null	null	17723	-23.420000076293945	-0.2374028	Yes
row_75	KIR2DL3	null	null	17725	-23.459999084472656	-0.2286816	Yes
row_76	GZMB	null	null	17776	-25.559999465942383	-0.22244607	Yes
row_77	NFATC1	null	null	17912	-31.829999923706055	-0.2205224	Yes
row_78	SYK	null	null	17969	-35.08000183105469	-0.21459125	Yes
row_79	VAV1	null	null	17990	-36.36000061035156	-0.20683387	Yes
row_80	PRKCB	null	null	18007	-37.279998779296875	-0.1988736	Yes
row_81	SH3BP2	null	null	18008	-37.29999923706055	-0.19010167	Yes
row_82	FAS	null	null	18057	-41.75	-0.18376467	Yes
row_83	PIK3R5	null	null	18061	-41.88999938964844	-0.17514493	Yes
row_84	KIR3DL1	null	null	18098	-44.439998626708984	-0.1681992	Yes
row_85	HCST	null	null	18122	-46.900001525878906	-0.16059402	Yes
row_86	TNFRSF10C	null	null	18147	-49.619998931884766	-0.15303956	Yes
row_87	CHP1	null	null	18192	-53.599998474121094	-0.14649966	Yes
row_88	TNFRSF10A	null	null	18251	-61.869998931884766	-0.14066994	Yes
row_89	PIK3CG	null	null	18519	-128.1999969482422	-0.14544238	Yes
row_90	LAT	null	null	18535	-135.1999969482422	-0.13743137	Yes
row_91	HLA-E	null	null	18671	-203.60000610351562	-0.13550772	Yes
row_92	RAC2	null	null	18681	-210.60000610351562	-0.12719233	Yes
row_93	KIR3DL2	null	null	18738	-246.8000030517578	-0.12126117	Yes
row_94	KIR2DS4	null	null	18884	-424.0	-0.119844794	Yes
row_95	PTPN6	null	null	18930	-522.5999755859375	-0.11335562	Yes
row_96	KLRK1	null	null	19197	-2396.0	-0.11807732	Yes
row_97	PIK3CD	null	null	19210	-2582.0	-0.10991413	Yes
row_98	CSF2	null	null	19263	-3911.0	-0.10378005	Yes
row_99	FASLG	null	null	19371	-10130.0	-0.10043601	Yes
row_100	KLRC1	null	null	19464	-31380.0	-0.09633105	Yes
row_101	PRF1	null	null	19503	-62340.0	-0.089486785	Yes
row_102	TNFSF10	null	null	19548	-109200.0	-0.08294689	Yes
row_103	ITGAL	null	null	19648	-514800.0	-0.07919702	Yes
row_104	SH2D1A	null	null	19669	-868100.0	-0.07143965	Yes
row_105	ZAP70	null	null	19670	-878600.0	-0.06266772	Yes
row_106	IFNG	null	null	19720	-4827000.0	-0.05638146	Yes
row_107	LCK	null	null	19735	-8978000.0	-0.048319723	Yes
row_108	SH2D1B	null	null	19756	-2.141E7	-0.040562354	Yes
row_109	NCR3	null	null	19757	-2.149E7	-0.03179042	Yes
row_110	CD48	null	null	19758	-2.58E7	-0.023018492	Yes
row_111	ICAM1	null	null	19781	-1.013E8	-0.0153625775	Yes
row_112	KLRD1	null	null	19787	-1.794E8	-0.0068442873	Yes
row_113	CD247	null	null	19811	-1.7050000384E10	7.608999E-4	Yes
