# Supplementary material for: DNA methylation-based classifier and gene expression signatures detect BRCAness in osteosarcoma
Source: PLoS Comput Biol. 2021 Nov 11;17(11):e1009562. doi: 10.1371/journal.pcbi.1009562 (PMC8584788; doi:10.1371/journal.pcbi.1009562)
Supplement: S2 File — (ZIP) [file pcbi.1009562.s002.zip › S2_File/my_analysis_Kegg.GseaPreranked.1581692187239/KEGG_NUCLEOTIDE_EXCISION_REPAIR.xls]

NAME	PROBE	GENE SYMBOL	GENE_TITLE	RANK IN GENE LIST	RANK METRIC SCORE	RUNNING ES	CORE ENRICHMENT
row_0	ERCC1	null	null	72	9850.0	0.020170404	Yes
row_1	RPA3	null	null	240	880.4000244140625	0.03553919	Yes
row_2	POLD2	null	null	267	687.0	0.058034588	Yes
row_3	ERCC2	null	null	708	103.0999984741211	0.05960504	Yes
row_4	POLE2	null	null	914	62.779998779296875	0.07305318	Yes
row_5	RFC5	null	null	1024	51.25	0.09135348	Yes
row_6	RFC2	null	null	1582	25.1299991607666	0.08701036	Yes
row_7	RFC3	null	null	1843	19.719999313354492	0.09767862	Yes
row_8	POLD1	null	null	2192	15.34000015258789	0.10389906	Yes
row_9	POLE	null	null	2249	14.8100004196167	0.12487815	Yes
row_10	LIG1	null	null	2303	14.319999694824219	0.14600888	Yes
row_11	RFC4	null	null	2390	13.470000267028809	0.16547169	Yes
row_12	POLD3	null	null	3045	9.243000030517578	0.15622586	Yes
row_13	ERCC4	null	null	3177	8.607999801635742	0.1734142	Yes
row_14	RPA2	null	null	3591	7.078999996185303	0.17634933	Yes
row_15	DDB1	null	null	3721	6.670000076293945	0.19363876	Yes
row_16	CUL4A	null	null	3760	6.568999767303467	0.21552764	Yes
row_17	POLE4	null	null	3842	6.309000015258789	0.23524316	Yes
row_18	GTF2H3	null	null	4447	5.072000026702881	0.2285245	Yes
row_19	RAD23A	null	null	4680	4.676000118255615	0.24060796	Yes
row_20	POLE3	null	null	4864	4.370999813079834	0.25516805	Yes
row_21	CETN2	null	null	5074	4.114999771118164	0.26841402	Yes
row_22	RFC1	null	null	5211	3.927000045776367	0.28534967	Yes
row_23	GTF2H4	null	null	5247	3.878000020980835	0.30739015	Yes
row_24	ERCC3	null	null	5486	3.5940001010894775	0.3191704	Yes
row_25	CUL4B	null	null	5599	3.4709999561309814	0.33731905	Yes
row_26	RPA4	null	null	5614	3.4579999446868896	0.36042097	Yes
row_27	RPA1	null	null	6513	2.7019999027252197	0.33884257	Yes
row_28	GTF2H5	null	null	6653	2.622999906539917	0.35562655	Yes
row_29	ERCC8	null	null	6959	2.437000036239624	0.36402038	Yes
row_30	GTF2H2	null	null	7018	2.3980000019073486	0.38489836	Yes
row_31	CCNH	null	null	7810	2.01200008392334	0.36872813	No
row_32	GTF2H1	null	null	8216	1.8250000476837158	0.3720676	No
row_33	RBX1	null	null	8857	1.6019999980926514	0.36352938	No
row_34	XPC	null	null	8979	1.559000015258789	0.38122314	No
row_35	ERCC5	null	null	10264	1.2319999933242798	0.34013504	No
row_36	RAD23B	null	null	11067	1.090000033378601	0.32340878	No
row_37	XPA	null	null	11378	1.031000018119812	0.33154988	No
row_38	CDK7	null	null	11645	-1.0110000371932983	0.3419149	No
row_39	POLD4	null	null	12325	-1.1330000162124634	0.33140546	No
row_40	DDB2	null	null	12329	-1.1339999437332153	0.35506338	No
row_41	ERCC6	null	null	15496	-3.1089999675750732	0.21885267	No
