# Supplementary material for: DNA methylation-based classifier and gene expression signatures detect BRCAness in osteosarcoma
Source: PLoS Comput Biol. 2021 Nov 11;17(11):e1009562. doi: 10.1371/journal.pcbi.1009562 (PMC8584788; doi:10.1371/journal.pcbi.1009562)
Supplement: S2 File — (ZIP) [file pcbi.1009562.s002.zip › S2_File/my_analysis_Kegg.GseaPreranked.1581692187239/KEGG_N_GLYCAN_BIOSYNTHESIS.xls]

NAME	PROBE	GENE SYMBOL	GENE_TITLE	RANK IN GENE LIST	RANK METRIC SCORE	RUNNING ES	CORE ENRICHMENT
row_0	ALG10	null	null	281	621.9000244140625	0.00801739	Yes
row_1	RPN2	null	null	746	94.12000274658203	0.0067839455	Yes
row_2	MGAT5B	null	null	926	61.52000045776367	0.019957539	Yes
row_3	ALG14	null	null	1214	40.0	0.027671622	Yes
row_4	B4GALT2	null	null	1669	23.350000381469727	0.026943687	Yes
row_5	ALG10B	null	null	1812	20.309999465942383	0.04198767	Yes
row_6	DAD1	null	null	2004	17.600000381469727	0.05455465	Yes
row_7	MAN1B1	null	null	2200	15.25	0.06691942	Yes
row_8	B4GALT3	null	null	2380	13.520000457763672	0.08009302	Yes
row_9	ALG8	null	null	2572	11.880000114440918	0.092659995	Yes
row_10	MOGS	null	null	2620	11.569999694824219	0.11250632	Yes
row_11	STT3A	null	null	2712	10.9399995803833	0.1301284	Yes
row_12	DOLPP1	null	null	3282	8.079000473022461	0.1235871	Yes
row_13	ALG9	null	null	3288	8.062000274658203	0.14555657	Yes
row_14	ALG6	null	null	3459	7.439000129699707	0.15918513	Yes
row_15	DPM2	null	null	3744	6.598999977111816	0.16705085	Yes
row_16	MAN2A2	null	null	4739	4.580999851226807	0.13902538	Yes
row_17	ALG12	null	null	5179	3.9679999351501465	0.13905571	Yes
row_18	DPM1	null	null	5569	3.507999897003174	0.14161359	Yes
row_19	DDOST	null	null	5659	3.4179999828338623	0.15933678	Yes
row_20	RFT1	null	null	5839	3.246000051498413	0.17251037	Yes
row_21	DPM3	null	null	6371	2.805000066757202	0.16789001	Yes
row_22	MGAT2	null	null	6410	2.7739999294281006	0.1881913	Yes
row_23	MAN1A2	null	null	6667	2.615999937057495	0.19747245	Yes
row_24	DPAGT1	null	null	7007	2.4070000648498535	0.20255789	Yes
row_25	MGAT5	null	null	7691	2.065000057220459	0.19025378	Yes
row_26	ALG3	null	null	8308	1.7890000343322754	0.18133658	Yes
row_27	ALG13	null	null	8458	1.7400000095367432	0.1960267	Yes
row_28	ALG11	null	null	8614	1.6820000410079956	0.21041352	Yes
row_29	RPN1	null	null	8963	1.565999984741211	0.21504399	Yes
row_30	TUSC3	null	null	9585	1.3880000114440918	0.20587404	Yes
row_31	ALG2	null	null	9632	1.3769999742507935	0.2257709	Yes
row_32	ALG5	null	null	9901	1.3140000104904175	0.23444547	Yes
row_33	B4GALT1	null	null	9948	1.3029999732971191	0.25434235	Yes
row_34	ALG1	null	null	10555	1.1759999990463257	0.24593066	Yes
row_35	STT3B	null	null	10673	1.1579999923706055	0.2622384	Yes
row_36	FUT8	null	null	10802	1.1349999904632568	0.2779901	Yes
row_37	MGAT1	null	null	10803	1.1349999904632568	0.30021232	Yes
row_38	MAN1A1	null	null	14288	-1.8589999675750732	0.14631484	No
row_39	MGAT4A	null	null	14554	-2.0429999828338623	0.15514104	No
row_40	MAN2A1	null	null	14756	-2.193000078201294	0.16720252	No
row_41	MGAT4B	null	null	14793	-2.2170000076293945	0.1876049	No
row_42	MAN1C1	null	null	15792	-3.6440000534057617	0.15937722	No
row_43	ST6GAL1	null	null	18112	-45.720001220703125	0.06437165	No
row_44	MGAT3	null	null	18972	-641.0999755859375	0.043170564	No
