# Supplementary material for: DNA methylation-based classifier and gene expression signatures detect BRCAness in osteosarcoma
Source: PLoS Comput Biol. 2021 Nov 11;17(11):e1009562. doi: 10.1371/journal.pcbi.1009562 (PMC8584788; doi:10.1371/journal.pcbi.1009562)
Supplement: S2 File — (ZIP) [file pcbi.1009562.s002.zip › S2_File/my_analysis_Kegg.GseaPreranked.1581692187239/KEGG_ONE_CARBON_POOL_BY_FOLATE.xls]

NAME	PROBE	GENE SYMBOL	GENE_TITLE	RANK IN GENE LIST	RANK METRIC SCORE	RUNNING ES	CORE ENRICHMENT
row_0	SHMT2	null	null	18	446500.0	0.057914898	Yes
row_1	SHMT1	null	null	896	65.08000183105469	0.072467856	Yes
row_2	DHFR	null	null	1263	37.369998931884766	0.112815864	Yes
row_3	GART	null	null	1636	23.93000030517578	0.152861	Yes
row_4	TYMS	null	null	2217	15.100000381469727	0.1824064	Yes
row_5	MTHFD2	null	null	3055	9.185999870300293	0.19897853	Yes
row_6	MTFMT	null	null	4525	4.939000129699707	0.18364759	Yes
row_7	ALDH1L1	null	null	5495	3.5869998931884766	0.19355643	Yes
row_8	ATIC	null	null	6708	2.5859999656677246	0.19119874	Yes
row_9	MTHFD1	null	null	8256	1.809999942779541	0.17193039	Yes
row_10	MTHFS	null	null	8543	1.7109999656677246	0.21631676	Yes
row_11	AMT	null	null	8794	1.6180000305175781	0.2625204	Yes
row_12	MTHFD1L	null	null	8935	1.5750000476837158	0.31427678	Yes
row_13	MTR	null	null	9909	1.312999963760376	0.32398373	Yes
row_14	FTCD	null	null	10028	1.2829999923706055	0.37685066	Yes
row_15	MTHFD2L	null	null	10201	1.246000051498413	0.4269917	Yes
row_16	MTHFR	null	null	18345	-75.70999908447266	0.0747602	No
