# Supplementary material for: DNA methylation-based classifier and gene expression signatures detect BRCAness in osteosarcoma
Source: PLoS Comput Biol. 2021 Nov 11;17(11):e1009562. doi: 10.1371/journal.pcbi.1009562 (PMC8584788; doi:10.1371/journal.pcbi.1009562)
Supplement: S2 File — (ZIP) [file pcbi.1009562.s002.zip › S2_File/my_analysis_Kegg.GseaPreranked.1581692187239/KEGG_PRIMARY_IMMUNODEFICIENCY.xls]

NAME	PROBE	GENE SYMBOL	GENE_TITLE	RANK IN GENE LIST	RANK METRIC SCORE	RUNNING ES	CORE ENRICHMENT
row_0	TNFRSF13C	null	null	2609	11.680000305175781	-0.10240251	No
row_1	RAG2	null	null	5016	4.181000232696533	-0.19454888	No
row_2	RFXANK	null	null	5150	4.020999908447266	-0.17185666	No
row_3	UNG	null	null	5601	3.4709999561309814	-0.16518019	No
row_4	RAG1	null	null	7210	2.2860000133514404	-0.21700928	No
row_5	IKBKG	null	null	7246	2.2690000534057617	-0.1893658	No
row_6	RFXAP	null	null	7562	2.118000030517578	-0.17586876	No
row_7	ADA	null	null	10604	1.1679999828338623	-0.30009717	No
row_8	TNFRSF13B	null	null	10983	1.1030000448226929	-0.28978306	No
row_9	DCLRE1C	null	null	11239	1.0570000410079956	-0.27325463	No
row_10	RFX5	null	null	13260	-1.3660000562667847	-0.34589916	No
row_11	AIRE	null	null	14482	-1.9910000562667847	-0.37817585	No
row_12	TAP1	null	null	14789	-2.2139999866485596	-0.3642241	No
row_13	TAP2	null	null	15612	-3.2929999828338623	-0.37634218	No
row_14	BLNK	null	null	17139	-10.699999809265137	-0.42402837	Yes
row_15	CD40	null	null	17248	-11.890000343322754	-0.40007308	Yes
row_16	CD19	null	null	17406	-14.569999694824219	-0.37859342	Yes
row_17	AICDA	null	null	17683	-21.600000381469727	-0.36312598	Yes
row_18	CIITA	null	null	18136	-48.459999084472656	-0.35655057	Yes
row_19	IL7R	null	null	18311	-70.79000091552734	-0.33592978	Yes
row_20	JAK3	null	null	18706	-222.0	-0.32642406	Yes
row_21	CD4	null	null	18780	-283.0	-0.30070046	Yes
row_22	CD8B	null	null	18793	-289.8999938964844	-0.27189496	Yes
row_23	CD79A	null	null	18862	-378.3999938964844	-0.24591877	Yes
row_24	BTK	null	null	18958	-601.2999877929688	-0.22130668	Yes
row_25	ICOS	null	null	19287	-4615.0	-0.20846643	Yes
row_26	CD3E	null	null	19417	-16680.0	-0.18557212	Yes
row_27	CD3D	null	null	19448	-25370.0	-0.15767604	Yes
row_28	PTPRC	null	null	19477	-39510.0	-0.12967892	Yes
row_29	CD40LG	null	null	19510	-66050.0	-0.10188388	Yes
row_30	CD8A	null	null	19544	-106100.0	-0.07413937	Yes
row_31	ZAP70	null	null	19670	-878600.0	-0.051042974	Yes
row_32	LCK	null	null	19735	-8978000.0	-0.024864674	Yes
row_33	IL2RG	null	null	19824	-5.69900007424E12	1.0107417E-4	Yes
