# Supplementary material for: DNA methylation-based classifier and gene expression signatures detect BRCAness in osteosarcoma
Source: PLoS Comput Biol. 2021 Nov 11;17(11):e1009562. doi: 10.1371/journal.pcbi.1009562 (PMC8584788; doi:10.1371/journal.pcbi.1009562)
Supplement: S2 File — (ZIP) [file pcbi.1009562.s002.zip › S2_File/my_analysis_Kegg.GseaPreranked.1581692187239/KEGG_PROTEASOME.xls]

NAME	PROBE	GENE SYMBOL	GENE_TITLE	RANK IN GENE LIST	RANK METRIC SCORE	RUNNING ES	CORE ENRICHMENT
row_0	PSMD11	null	null	315	501.8999938964844	0.0073338565	Yes
row_1	PSMA2	null	null	456	246.89999389648438	0.023513244	Yes
row_2	PSMB5	null	null	630	131.60000610351562	0.03802462	Yes
row_3	PSMC4	null	null	880	66.12999725341797	0.048694506	Yes
row_4	PSMA5	null	null	900	64.52999877929688	0.070989944	Yes
row_5	PSMC3	null	null	928	60.7400016784668	0.092881024	Yes
row_6	PSMA6	null	null	1458	29.239999771118164	0.089398056	Yes
row_7	PSMD3	null	null	1592	24.90999984741211	0.10593127	Yes
row_8	PSMB3	null	null	1729	22.09000015258789	0.12231284	Yes
row_9	PSMD13	null	null	2441	13.079999923706055	0.10963052	Yes
row_10	PSME3	null	null	2457	12.960000038146973	0.13212815	Yes
row_11	PSMD12	null	null	3143	8.767000198364258	0.12076002	Yes
row_12	PSMA7	null	null	3328	7.915999889373779	0.1347154	Yes
row_13	PSME4	null	null	3674	6.811999797821045	0.14053287	Yes
row_14	PSMC1	null	null	3866	6.247000217437744	0.15413442	Yes
row_15	PSMC5	null	null	3892	6.192999839782715	0.17612658	Yes
row_16	PSMD2	null	null	4978	4.230999946594238	0.1445401	Yes
row_17	PSME2	null	null	5078	4.111000061035156	0.16279188	Yes
row_18	PSMC2	null	null	5081	4.099999904632568	0.1859466	Yes
row_19	PSMF1	null	null	5217	3.9230000972747803	0.2023787	Yes
row_20	PSMD7	null	null	5237	3.885999917984009	0.22467415	Yes
row_21	PSMD14	null	null	5442	3.6410000324249268	0.23761861	Yes
row_22	PSMA4	null	null	5488	3.5940001010894775	0.25859985	Yes
row_23	PSMD8	null	null	5808	3.2780001163482666	0.2657315	Yes
row_24	PSMB1	null	null	5872	3.2090001106262207	0.28580296	Yes
row_25	PSMC6	null	null	6048	3.053999900817871	0.30021322	Yes
row_26	PSMA1	null	null	6618	2.6449999809265137	0.29470843	Yes
row_27	PSMD4	null	null	6660	2.619999885559082	0.31589186	Yes
row_28	POMP	null	null	8073	1.8899999856948853	0.26777688	Yes
row_29	PSMD1	null	null	8246	1.8140000104904175	0.2823388	Yes
row_30	PSMB7	null	null	8621	1.6799999475479126	0.28669044	Yes
row_31	PSMB4	null	null	8646	1.6710000038146973	0.30873317	Yes
row_32	PSMB11	null	null	8806	1.6139999628067017	0.32395217	Yes
row_33	PSME1	null	null	8874	1.5959999561309814	0.3438214	Yes
row_34	PSMB6	null	null	9098	1.5230000019073486	0.3558055	Yes
row_35	PSMA3	null	null	9503	1.4110000133514404	0.35864076	Yes
row_36	PSMB2	null	null	10815	1.1330000162124634	0.3156309	No
row_37	PSMB8	null	null	10922	1.1119999885559082	0.33352885	No
row_38	PSMD6	null	null	13114	-1.3250000476837158	0.24603862	No
row_39	PSMB9	null	null	15139	-2.61299991607666	0.16698954	No
row_40	PSMA8	null	null	16742	-7.005000114440918	0.10927082	No
row_41	PSMB10	null	null	16966	-8.817999839782715	0.1212549	No
row_42	IFNG	null	null	19720	-4827000.0	0.0053578615	No
