# Supplementary material for: DNA methylation-based classifier and gene expression signatures detect BRCAness in osteosarcoma
Source: PLoS Comput Biol. 2021 Nov 11;17(11):e1009562. doi: 10.1371/journal.pcbi.1009562 (PMC8584788; doi:10.1371/journal.pcbi.1009562)
Supplement: S2 File — (ZIP) [file pcbi.1009562.s002.zip › S2_File/my_analysis_Kegg.GseaPreranked.1581692187239/KEGG_PROTEIN_EXPORT.xls]

NAME	PROBE	GENE SYMBOL	GENE_TITLE	RANK IN GENE LIST	RANK METRIC SCORE	RUNNING ES	CORE ENRICHMENT
row_0	SRP54	null	null	235	923.9000244140625	0.033588856	Yes
row_1	SEC61G	null	null	344	412.6000061035156	0.073590234	Yes
row_2	SRP72	null	null	377	348.20001220703125	0.117429025	Yes
row_3	IMMP1L	null	null	830	75.31999969482422	0.14006105	Yes
row_4	OXA1L	null	null	2212	15.140000343322754	0.11578573	Yes
row_5	SEC61A1	null	null	3068	9.097000122070312	0.118069366	Yes
row_6	SEC11A	null	null	3668	6.830999851226807	0.13327903	Yes
row_7	SRPRB	null	null	3841	6.310999870300293	0.17004889	Yes
row_8	SEC61A2	null	null	4334	5.281000137329102	0.19066122	Yes
row_9	SPCS2	null	null	5070	4.11899995803833	0.19900393	Yes
row_10	SRP68	null	null	5265	3.8610000610351562	0.23466298	Yes
row_11	HSPA5	null	null	5389	3.7219998836517334	0.27390698	Yes
row_12	SRP19	null	null	8137	1.8569999933242798	0.18065916	Yes
row_13	SEC61B	null	null	8460	1.7400000095367432	0.20985518	Yes
row_14	SEC63	null	null	9539	1.4010000228881836	0.20087904	Yes
row_15	SEC62	null	null	9664	1.36899995803833	0.24007253	Yes
row_16	SEC11C	null	null	9972	1.2970000505447388	0.27002594	Yes
row_17	SRP9	null	null	10645	1.1629999876022339	0.28154966	Yes
row_18	IMMP2L	null	null	11946	-1.0579999685287476	0.26136422	Yes
row_19	SRP14	null	null	12101	-1.0889999866485596	0.29904297	Yes
row_20	SPCS1	null	null	12229	-1.1119999885559082	0.33808497	Yes
row_21	SPCS3	null	null	15363	-2.9030001163482666	0.22534715	No
