# Supplementary material for: DNA methylation-based classifier and gene expression signatures detect BRCAness in osteosarcoma
Source: PLoS Comput Biol. 2021 Nov 11;17(11):e1009562. doi: 10.1371/journal.pcbi.1009562 (PMC8584788; doi:10.1371/journal.pcbi.1009562)
Supplement: S2 File — (ZIP) [file pcbi.1009562.s002.zip › S2_File/my_analysis_Kegg.GseaPreranked.1581692187239/KEGG_PYRIMIDINE_METABOLISM.xls]

NAME	PROBE	GENE SYMBOL	GENE_TITLE	RANK IN GENE LIST	RANK METRIC SCORE	RUNNING ES	CORE ENRICHMENT
row_0	NT5M	null	null	92	6049.0	0.0056463284	Yes
row_1	POLD2	null	null	267	687.0	0.007136549	Yes
row_2	POLR1C	null	null	324	479.1000061035156	0.01460751	Yes
row_3	PRIM1	null	null	435	269.79998779296875	0.019341521	Yes
row_4	CAD	null	null	764	87.98999786376953	0.01302637	Yes
row_5	POLE2	null	null	914	62.779998779296875	0.015783697	Yes
row_6	TK1	null	null	948	58.029998779296875	0.024420395	Yes
row_7	POLR2G	null	null	1002	53.02000045776367	0.03204341	Yes
row_8	POLA1	null	null	1329	34.29999923706055	0.025829624	Yes
row_9	RRM1	null	null	1338	33.77000045776367	0.035733428	Yes
row_10	NT5C1A	null	null	1342	33.63999938964844	0.045890655	Yes
row_11	ZNRD1	null	null	1521	27.170000076293945	0.047178138	Yes
row_12	POLR2D	null	null	1814	20.309999465942383	0.04268762	Yes
row_13	UCK2	null	null	2030	17.360000610351562	0.042099785	Yes
row_14	POLR3F	null	null	2096	16.489999771118164	0.04911459	Yes
row_15	UCKL1	null	null	2110	16.350000381469727	0.05876497	Yes
row_16	POLD1	null	null	2192	15.34000015258789	0.064968824	Yes
row_17	TYMS	null	null	2217	15.100000381469727	0.074061684	Yes
row_18	POLE	null	null	2249	14.8100004196167	0.08279975	Yes
row_19	NME4	null	null	2335	13.970000267028809	0.08880087	Yes
row_20	POLR3B	null	null	2447	13.050000190734863	0.09348419	Yes
row_21	POLA2	null	null	2453	12.989999771118164	0.103540055	Yes
row_22	POLR2C	null	null	2877	10.109999656677246	0.0924099	Yes
row_23	POLD3	null	null	3045	9.243000030517578	0.09425491	Yes
row_24	RRM2	null	null	3073	9.071999549865723	0.10319571	Yes
row_25	NME1-NME2	null	null	3312	7.98799991607666	0.10144214	Yes
row_26	PRIM2	null	null	3330	7.906000137329102	0.110889785	Yes
row_27	ITPA	null	null	3350	7.815999984741211	0.12023606	Yes
row_28	POLR3K	null	null	3476	7.395999908447266	0.124209814	Yes
row_29	POLE4	null	null	3842	6.309000015258789	0.116019346	Yes
row_30	PNPT1	null	null	3916	6.139999866485596	0.122628674	Yes
row_31	ENTPD6	null	null	4027	5.908999919891357	0.12736268	Yes
row_32	DTYMK	null	null	4052	5.85099983215332	0.13645554	Yes
row_33	POLR1A	null	null	4202	5.553999900817871	0.13921286	Yes
row_34	UPP1	null	null	4224	5.521999835968018	0.14845778	Yes
row_35	UCK1	null	null	4338	5.27400016784668	0.15303974	Yes
row_36	NT5C	null	null	4376	5.2210001945495605	0.16147369	Yes
row_37	POLR2B	null	null	4426	5.11299991607666	0.16929945	Yes
row_38	NME1	null	null	4466	5.044000148773193	0.17763205	Yes
row_39	POLR3D	null	null	4572	4.855000019073486	0.18261947	Yes
row_40	POLR2J	null	null	4589	4.835999965667725	0.19211781	Yes
row_41	CANT1	null	null	4690	4.6539998054504395	0.19735865	Yes
row_42	UPRT	null	null	4780	4.51800012588501	0.20315704	Yes
row_43	POLE3	null	null	4864	4.370999813079834	0.20925952	Yes
row_44	NME7	null	null	5029	4.164000034332275	0.2112566	Yes
row_45	POLR2F	null	null	5116	4.065999984741211	0.21720703	Yes
row_46	UMPS	null	null	5230	3.9019999504089355	0.22178899	Yes
row_47	POLR3G	null	null	5329	3.7909998893737793	0.2271312	Yes
row_48	POLR3H	null	null	5362	3.755000114440918	0.2358186	Yes
row_49	POLR2I	null	null	5470	3.611999988555908	0.24070466	Yes
row_50	CTPS2	null	null	5634	3.440999984741211	0.2427524	Yes
row_51	POLR2L	null	null	5727	3.3580000400543213	0.24839872	Yes
row_52	POLR1B	null	null	6492	2.7130000591278076	0.21998525	Yes
row_53	NT5C3A	null	null	6600	2.6540000438690186	0.22487131	Yes
row_54	POLR2J3	null	null	6611	2.6500000953674316	0.23467375	Yes
row_55	POLR2K	null	null	6668	2.615999937057495	0.2421447	Yes
row_56	DHODH	null	null	6846	2.509000062942505	0.24348287	Yes
row_57	POLR2H	null	null	7338	2.2239999771118164	0.2289062	Yes
row_58	CTPS1	null	null	7430	2.184999942779541	0.23460321	Yes
row_59	UPP2	null	null	7443	2.178999900817871	0.24430427	Yes
row_60	POLR1E	null	null	7500	2.1480000019073486	0.25177523	Yes
row_61	NME2	null	null	7643	2.0850000381469727	0.25488734	Yes
row_62	POLR2A	null	null	7850	1.9900000095367432	0.25475568	Yes
row_63	NUDT2	null	null	8199	1.8309999704360962	0.24742684	Yes
row_64	DUT	null	null	8215	1.8250000476837158	0.25697586	Yes
row_65	CMPK1	null	null	8602	1.690000057220459	0.24772102	Yes
row_66	ENTPD8	null	null	8759	1.628999948501587	0.25012356	Yes
row_67	POLR1D	null	null	8882	1.593000054359436	0.25424936	Yes
row_68	TXNRD2	null	null	8952	1.569000005722046	0.26106143	Yes
row_69	POLR2E	null	null	9418	1.434000015258789	0.24780253	No
row_70	NT5C1B	null	null	9653	1.371999979019165	0.2462517	No
row_71	CDA	null	null	10136	1.2589999437332153	0.23213117	No
row_72	POLR3A	null	null	10569	1.1749999523162842	0.22054486	No
row_73	CMPK2	null	null	11036	1.0950000286102295	0.20723528	No
row_74	NME3	null	null	11678	-1.0160000324249268	0.18505597	No
row_75	POLD4	null	null	12325	-1.1330000162124634	0.16262323	No
row_76	DCTD	null	null	12383	-1.1449999809265137	0.1700435	No
row_77	NME6	null	null	12791	-1.2330000400543213	0.1597243	No
row_78	PNP	null	null	13308	-1.3849999904632568	0.1438805	No
row_79	ENTPD5	null	null	13467	-1.444000005722046	0.14618167	No
row_80	DCK	null	null	13732	-1.562999963760376	0.14311032	No
row_81	AK3	null	null	13816	-1.600000023841858	0.1492128	No
row_82	POLR2J2	null	null	13956	-1.6649999618530273	0.15247697	No
row_83	NT5E	null	null	14040	-1.7079999446868896	0.15857945	No
row_84	NT5C2	null	null	14066	-1.7239999771118164	0.16762163	No
row_85	POLR3GL	null	null	14221	-1.809000015258789	0.17012553	No
row_86	TXNRD1	null	null	14832	-2.244999885559082	0.14951743	No
row_87	ENTPD3	null	null	15060	-2.502000093460083	0.14832139	No
row_88	ENTPD4	null	null	15137	-2.6089999675750732	0.15477866	No
row_89	TK2	null	null	15896	-3.8310000896453857	0.12666929	No
row_90	RRM2B	null	null	16377	-5.293000221252441	0.11265013	No
row_91	UPB1	null	null	16899	-8.20199966430664	0.09655292	No
row_92	TYMP	null	null	17243	-11.800000190734863	0.08947751	No
row_93	NME5	null	null	17245	-11.829999923706055	0.0997361	No
row_94	ENTPD1	null	null	17443	-15.1899995803833	0.10006058	No
row_95	DPYD	null	null	17650	-20.260000228881836	0.09992891	No
row_96	DPYS	null	null	19572	-147200.0	0.012873768	No
