# Supplementary material for: DNA methylation-based classifier and gene expression signatures detect BRCAness in osteosarcoma
Source: PLoS Comput Biol. 2021 Nov 11;17(11):e1009562. doi: 10.1371/journal.pcbi.1009562 (PMC8584788; doi:10.1371/journal.pcbi.1009562)
Supplement: S2 File — (ZIP) [file pcbi.1009562.s002.zip › S2_File/my_analysis_Kegg.GseaPreranked.1581692187239/KEGG_RENIN_ANGIOTENSIN_SYSTEM.xls]

NAME	PROBE	GENE SYMBOL	GENE_TITLE	RANK IN GENE LIST	RANK METRIC SCORE	RUNNING ES	CORE ENRICHMENT
row_0	AGT	null	null	634	130.3000030517578	0.030497577	No
row_1	LNPEP	null	null	8730	1.6369999647140503	-0.3156138	No
row_2	ENPEP	null	null	13317	-1.3899999856948853	-0.48460135	Yes
row_3	REN	null	null	13903	-1.6410000324249268	-0.45163038	Yes
row_4	CTSA	null	null	14142	-1.7669999599456787	-0.4011439	Yes
row_5	MME	null	null	14512	-2.010999917984009	-0.35726994	Yes
row_6	NLN	null	null	14681	-2.134999990463257	-0.30325007	Yes
row_7	CMA1	null	null	15416	-2.9709999561309814	-0.2778002	Yes
row_8	CTSG	null	null	16432	-5.488999843597412	-0.26653436	Yes
row_9	MAS1	null	null	16625	-6.293000221252441	-0.21372594	Yes
row_10	ANPEP	null	null	17747	-24.299999237060547	-0.20781067	Yes
row_11	ACE2	null	null	18526	-130.89999389648438	-0.18458179	Yes
row_12	AGTR1	null	null	18723	-236.10000610351562	-0.13197528	Yes
row_13	AGTR2	null	null	19015	-796.9000244140625	-0.08416408	Yes
row_14	ACE	null	null	19043	-960.9000244140625	-0.023026964	Yes
row_15	CPA3	null	null	19279	-4322.0	0.027610939	Yes
