# Supplementary material for: DNA methylation-based classifier and gene expression signatures detect BRCAness in osteosarcoma
Source: PLoS Comput Biol. 2021 Nov 11;17(11):e1009562. doi: 10.1371/journal.pcbi.1009562 (PMC8584788; doi:10.1371/journal.pcbi.1009562)
Supplement: S2 File — (ZIP) [file pcbi.1009562.s002.zip › S2_File/my_analysis_Kegg.GseaPreranked.1581692187239/KEGG_RIBOSOME.xls]

NAME	PROBE	GENE SYMBOL	GENE_TITLE	RANK IN GENE LIST	RANK METRIC SCORE	RUNNING ES	CORE ENRICHMENT
row_0	RPL3L	null	null	688	108.0	-0.022943031	Yes
row_1	RPL10L	null	null	833	75.0199966430664	-0.018331993	Yes
row_2	RPL19	null	null	1576	25.3700008392334	-0.04401017	Yes
row_3	RPL41	null	null	1625	24.18000030517578	-0.03453665	Yes
row_4	RPL5	null	null	2659	11.329999923706055	-0.07495423	Yes
row_5	RPL8	null	null	2678	11.199999809265137	-0.063961186	Yes
row_6	RPL27	null	null	2695	11.069999694824219	-0.052866835	Yes
row_7	RPL18	null	null	3024	9.345999717712402	-0.057575554	Yes
row_8	RPS11	null	null	3033	9.310999870300293	-0.046076	Yes
row_9	RPS2	null	null	3056	9.182000160217285	-0.035285555	Yes
row_10	RPL13	null	null	3080	9.057999610900879	-0.024545765	Yes
row_11	RPS19	null	null	3347	7.835999965667725	-0.02611413	Yes
row_12	RPS17	null	null	3416	7.576000213623047	-0.017653627	Yes
row_13	RPS16	null	null	3455	7.451000213623047	-0.007673598	Yes
row_14	RPL30	null	null	3831	6.331999778747559	-0.014762909	Yes
row_15	RPL36A	null	null	3879	6.229000091552734	-0.005238738	Yes
row_16	RPL7	null	null	4018	5.929999828338623	-3.2379458E-4	Yes
row_17	RPS15A	null	null	4067	5.817999839782715	0.0091497265	Yes
row_18	RPL23	null	null	4411	5.1539998054504395	0.0036812425	Yes
row_19	RPL26L1	null	null	4461	5.052999973297119	0.013104113	Yes
row_20	RPLP2	null	null	4471	5.0370001792907715	0.024553018	Yes
row_21	RPS27	null	null	4565	4.866000175476074	0.031747248	Yes
row_22	RPS4X	null	null	4696	4.639999866485596	0.0370674	Yes
row_23	RPS5	null	null	4727	4.607999801635742	0.047452636	Yes
row_24	RPS10	null	null	5017	4.179999828338623	0.044719297	Yes
row_25	RPL10	null	null	5180	3.9649999141693115	0.04841862	Yes
row_26	RPS21	null	null	5281	3.8459999561309814	0.055258296	Yes
row_27	RPL4	null	null	5283	3.8429999351501465	0.06711241	Yes
row_28	RPL37	null	null	5288	3.8389999866485596	0.078814566	Yes
row_29	RPL28	null	null	5562	3.515000104904175	0.076891646	Yes
row_30	RPS9	null	null	5854	3.2230000495910645	0.074057005	Yes
row_31	RPS3	null	null	5873	3.2090001106262207	0.085050054	Yes
row_32	RPL18A	null	null	5938	3.1579999923706055	0.09371316	Yes
row_33	RPS15	null	null	6039	3.058000087738037	0.100552835	Yes
row_34	RPS7	null	null	6230	2.9149999618530273	0.102833934	Yes
row_35	RPL31	null	null	6269	2.881999969482422	0.112813964	Yes
row_36	RPLP1	null	null	6380	2.7990000247955322	0.11914713	Yes
row_37	RPL10A	null	null	6565	2.6740000247955322	0.12173213	Yes
row_38	RPL11	null	null	6566	2.6740000247955322	0.13363689	Yes
row_39	RPS29	null	null	6760	2.562000036239624	0.13576604	Yes
row_40	UBA52	null	null	6828	2.5199999809265137	0.1442772	Yes
row_41	RPS26	null	null	6847	2.509000062942505	0.15527023	Yes
row_42	RPL9	null	null	6968	2.434999942779541	0.1610969	Yes
row_43	RPL36AL	null	null	6972	2.434000015258789	0.17284971	Yes
row_44	RPS28	null	null	7287	2.25	0.1688501	Yes
row_45	RPS8	null	null	7408	2.194000005722046	0.17467676	Yes
row_46	RPL32	null	null	7498	2.1489999294281006	0.1820736	Yes
row_47	RPL12	null	null	7566	2.115999937057495	0.19058475	Yes
row_48	RPL39	null	null	7572	2.114000082015991	0.20223625	Yes
row_49	RPS13	null	null	7672	2.075000047683716	0.20912658	Yes
row_50	RPS25	null	null	7754	2.0329999923706055	0.21692863	Yes
row_51	RPS27A	null	null	7911	1.965999960899353	0.22093186	Yes
row_52	RPL36	null	null	8101	1.8760000467300415	0.2232636	Yes
row_53	RPL7A	null	null	8127	1.8650000095367432	0.2339021	Yes
row_54	FAU	null	null	8135	1.8569999933242798	0.2454523	Yes
row_55	RPL37A	null	null	8172	1.840000033378601	0.25553364	Yes
row_56	RPS23	null	null	8224	1.8220000267028809	0.2648552	Yes
row_57	RPS18	null	null	8442	1.746000051498413	0.26576874	Yes
row_58	RPS20	null	null	8618	1.680999994277954	0.2688096	Yes
row_59	RPL35	null	null	8843	1.6050000190734863	0.26936856	Yes
row_60	RPL34	null	null	8981	1.5579999685287476	0.27433416	Yes
row_61	RPL35A	null	null	9181	1.5019999742507935	0.27615938	Yes
row_62	RPL27A	null	null	9208	1.4910000562667847	0.28674722	Yes
row_63	RPL26	null	null	9659	1.3700000047683716	0.2758591	Yes
row_64	RPL22	null	null	9792	1.340000033378601	0.28107795	Yes
row_65	RPL29	null	null	10043	1.2799999713897705	0.28032	Yes
row_66	RPL3	null	null	10067	1.274999976158142	0.2910598	Yes
row_67	RPL21	null	null	10211	1.2430000305175781	0.29572147	Yes
row_68	RSL24D1	null	null	10224	1.2419999837875366	0.30701843	Yes
row_69	RPLP0	null	null	10267	1.2319999933242798	0.31679586	Yes
row_70	RPSA	null	null	10339	1.2170000076293945	0.32510442	Yes
row_71	RPL15	null	null	10348	1.215000033378601	0.33660397	Yes
row_72	RPL14	null	null	10375	1.2079999446868896	0.3471918	Yes
row_73	RPS6	null	null	10444	1.1950000524520874	0.3556523	Yes
row_74	RPL38	null	null	10857	1.1260000467300415	0.34668893	No
row_75	RPL24	null	null	11760	-1.0290000438690186	0.3129066	No
row_76	RPL13A	null	null	12112	-1.0920000076293945	0.3070329	No
row_77	RPS4Y1	null	null	12134	-1.093999981880188	0.317874	No
row_78	RPS27L	null	null	12947	-1.2730000019073486	0.28865027	No
row_79	RPS24	null	null	13244	-1.3619999885559082	0.28556237	No
row_80	RPL22L1	null	null	13556	-1.4819999933242798	0.2817147	No
row_81	RPL17	null	null	14166	-1.774999976158142	0.2627731	No
row_82	RPS3A	null	null	14563	-2.0460000038146973	0.25462013	No
row_83	RPS12	null	null	15347	-2.868000030517578	0.22686526	No
