# Supplementary material for: DNA methylation-based classifier and gene expression signatures detect BRCAness in osteosarcoma
Source: PLoS Comput Biol. 2021 Nov 11;17(11):e1009562. doi: 10.1371/journal.pcbi.1009562 (PMC8584788; doi:10.1371/journal.pcbi.1009562)
Supplement: S2 File — (ZIP) [file pcbi.1009562.s002.zip › S2_File/my_analysis_Kegg.GseaPreranked.1581692187239/KEGG_RNA_DEGRADATION.xls]

NAME	PROBE	GENE SYMBOL	GENE_TITLE	RANK IN GENE LIST	RANK METRIC SCORE	RUNNING ES	CORE ENRICHMENT
row_0	CNOT3	null	null	11	2967000.0	0.018311638	Yes
row_1	ENO2	null	null	46	31810.0	0.035460133	Yes
row_2	SKIV2L	null	null	276	656.5	0.042747196	Yes
row_3	LSM5	null	null	447	258.5	0.053017974	Yes
row_4	EDC3	null	null	864	69.61000061035156	0.05084817	Yes
row_5	XRN2	null	null	1022	51.47999954223633	0.061776377	Yes
row_6	ENO1	null	null	1251	37.86000061035156	0.069114015	Yes
row_7	EXOSC4	null	null	2271	14.5600004196167	0.036449622	Yes
row_8	EXOSC2	null	null	2412	13.319999694824219	0.048237544	Yes
row_9	ENO3	null	null	3147	8.743000030517578	0.029986018	Yes
row_10	LSM3	null	null	3170	8.63700008392334	0.047741372	Yes
row_11	WDR61	null	null	3552	7.197999954223633	0.04734157	Yes
row_12	DIS3	null	null	3615	7.01200008392334	0.06307407	Yes
row_13	PNPT1	null	null	3916	6.139999866485596	0.06677055	Yes
row_14	EXOSC5	null	null	4590	4.834000110626221	0.05160389	Yes
row_15	PARN	null	null	4845	4.400000095367432	0.057626665	Yes
row_16	MPHOSPH6	null	null	4877	4.348999977111816	0.074926876	Yes
row_17	PAPOLG	null	null	5024	4.170000076293945	0.086411364	Yes
row_18	LSM2	null	null	5227	3.9030001163482666	0.09506386	Yes
row_19	EXOSC3	null	null	5518	3.562999963760376	0.09926606	Yes
row_20	DCPS	null	null	5620	3.4509999752044678	0.11302627	Yes
row_21	PAPOLA	null	null	6299	2.8580000400543213	0.09760674	Yes
row_22	EXOSC8	null	null	6404	2.7769999504089355	0.11121524	Yes
row_23	LSM4	null	null	6456	2.743000030517578	0.12750402	Yes
row_24	DCP1B	null	null	6603	2.6530001163482666	0.13898851	Yes
row_25	HSPD1	null	null	6756	2.563999891281128	0.15016958	Yes
row_26	CNOT1	null	null	7390	2.203000068664551	0.13702577	Yes
row_27	CNOT10	null	null	7913	1.965000033378601	0.1294954	Yes
row_28	PAPOLB	null	null	8026	1.9140000343322754	0.14269932	Yes
row_29	DDX6	null	null	8978	1.559000015258789	0.11347378	Yes
row_30	CNOT4	null	null	9066	1.5329999923706055	0.127942	Yes
row_31	EDC4	null	null	9214	1.4889999628067017	0.13937591	Yes
row_32	HSPA9	null	null	9656	1.371000051498413	0.13594182	Yes
row_33	PATL1	null	null	9840	1.3279999494552612	0.14555517	Yes
row_34	ZCCHC7	null	null	9843	1.3270000219345093	0.16432196	Yes
row_35	EXOSC10	null	null	10428	1.1970000267028809	0.15365615	Yes
row_36	EXOSC9	null	null	10647	1.1619999408721924	0.1614995	Yes
row_37	C1D	null	null	11171	1.069000005722046	0.15391855	Yes
row_38	TTC37	null	null	11214	1.062000036239624	0.17066248	Yes
row_39	CNOT8	null	null	11449	1.0199999809265137	0.17769668	Yes
row_40	EXOSC1	null	null	11664	-1.0140000581741333	0.18574232	Yes
row_41	DCP2	null	null	12282	-1.1230000257492065	0.17340764	Yes
row_42	LSM7	null	null	12357	-1.1390000581741333	0.18853329	Yes
row_43	EXOSC6	null	null	12454	-1.1619999408721924	0.20254634	Yes
row_44	LSM6	null	null	12458	-1.1629999876022339	0.22126256	Yes
row_45	EXOSC7	null	null	13071	-1.312000036239624	0.20918076	Yes
row_46	CNOT6L	null	null	13270	-1.3700000047683716	0.21803553	Yes
row_47	CNOT7	null	null	13341	-1.3949999809265137	0.23336345	Yes
row_48	XRN1	null	null	13634	-1.5160000324249268	0.23746452	Yes
row_49	LSM8	null	null	15008	-2.421999931335449	0.18689783	No
row_50	LSM1	null	null	15080	-2.5299999713897705	0.20217519	No
row_51	DCP1A	null	null	16241	-4.795000076293945	0.16238022	No
row_52	CNOT6	null	null	16293	-4.966000080108643	0.17866899	No
