# Supplementary material for: DNA methylation-based classifier and gene expression signatures detect BRCAness in osteosarcoma
Source: PLoS Comput Biol. 2021 Nov 11;17(11):e1009562. doi: 10.1371/journal.pcbi.1009562 (PMC8584788; doi:10.1371/journal.pcbi.1009562)
Supplement: S2 File — (ZIP) [file pcbi.1009562.s002.zip › S2_File/my_analysis_Kegg.GseaPreranked.1581692187239/KEGG_RNA_POLYMERASE.xls]

NAME	PROBE	GENE SYMBOL	GENE_TITLE	RANK IN GENE LIST	RANK METRIC SCORE	RUNNING ES	CORE ENRICHMENT
row_0	POLR1C	null	null	324	479.1000061035156	0.019349825	Yes
row_1	POLR2G	null	null	1002	53.02000045776367	0.020870464	Yes
row_2	ZNRD1	null	null	1521	27.170000076293945	0.030421814	Yes
row_3	POLR2D	null	null	1814	20.309999465942383	0.05138788	Yes
row_4	POLR3F	null	null	2096	16.489999771118164	0.072909534	Yes
row_5	POLR3B	null	null	2447	13.050000190734863	0.09094616	Yes
row_6	POLR2C	null	null	2877	10.109999656677246	0.10499269	Yes
row_7	POLR3K	null	null	3476	7.395999908447266	0.11050343	Yes
row_8	POLR1A	null	null	4202	5.553999900817871	0.1095997	Yes
row_9	POLR2B	null	null	4426	5.11299991607666	0.13405079	Yes
row_10	POLR3D	null	null	4572	4.855000019073486	0.16244148	Yes
row_11	POLR2J	null	null	4589	4.835999965667725	0.19734764	Yes
row_12	POLR2F	null	null	5116	4.065999984741211	0.20649493	Yes
row_13	POLR3G	null	null	5329	3.7909998893737793	0.23150161	Yes
row_14	POLR3H	null	null	5362	3.755000114440918	0.26559964	Yes
row_15	POLR2I	null	null	5470	3.611999988555908	0.2959096	Yes
row_16	POLR2L	null	null	5727	3.3580000400543213	0.31869397	Yes
row_17	POLR1B	null	null	6492	2.7130000591278076	0.31582046	Yes
row_18	POLR2J3	null	null	6611	2.6500000953674316	0.34557483	Yes
row_19	POLR2K	null	null	6668	2.615999937057495	0.3784607	Yes
row_20	POLR2H	null	null	7338	2.2239999771118164	0.3803854	Yes
row_21	POLR1E	null	null	7500	2.1480000019073486	0.40796795	Yes
row_22	POLR2A	null	null	7850	1.9900000095367432	0.4260551	Yes
row_23	POLR1D	null	null	8882	1.593000054359436	0.40969604	No
row_24	POLR2E	null	null	9418	1.434000015258789	0.41838875	No
row_25	POLR3A	null	null	10569	1.1749999523162842	0.3960193	No
row_26	POLR2J2	null	null	13956	-1.6649999618530273	0.26071486	No
row_27	POLR3GL	null	null	14221	-1.809000015258789	0.28309515	No
