# Supplementary material for: DNA methylation-based classifier and gene expression signatures detect BRCAness in osteosarcoma
Source: PLoS Comput Biol. 2021 Nov 11;17(11):e1009562. doi: 10.1371/journal.pcbi.1009562 (PMC8584788; doi:10.1371/journal.pcbi.1009562)
Supplement: S2 File — (ZIP) [file pcbi.1009562.s002.zip › S2_File/my_analysis_Kegg.GseaPreranked.1581692187239/KEGG_SPLICEOSOME.xls]

NAME	PROBE	GENE SYMBOL	GENE_TITLE	RANK IN GENE LIST	RANK METRIC SCORE	RUNNING ES	CORE ENRICHMENT
row_0	CDC5L	null	null	74	9153.0	0.0043744985	Yes
row_1	PPIL1	null	null	217	1071.0	0.0052979207	Yes
row_2	PRPF31	null	null	381	344.5	0.0051555694	Yes
row_3	SART1	null	null	406	291.0	0.012067623	Yes
row_4	LSM5	null	null	447	258.5	0.01816766	Yes
row_5	CTNNBL1	null	null	697	105.9000015258789	0.013660712	Yes
row_6	CRNKL1	null	null	805	79.56999969482422	0.016360424	Yes
row_7	BCAS2	null	null	867	68.5	0.021394687	Yes
row_8	MAGOHB	null	null	891	65.36000061035156	0.028357493	Yes
row_9	EFTUD2	null	null	934	59.86000061035156	0.034356028	Yes
row_10	HNRNPM	null	null	1192	41.11000061035156	0.02944307	Yes
row_11	PUF60	null	null	1308	35.29999923706055	0.031736773	Yes
row_12	DDX23	null	null	1390	31.940000534057617	0.035756014	Yes
row_13	HNRNPC	null	null	1447	29.59000015258789	0.04104403	Yes
row_14	SNRPA	null	null	1457	29.25	0.048717353	Yes
row_15	DHX8	null	null	1569	25.65999984741211	0.051214058	Yes
row_16	SNRNP70	null	null	1613	24.459999084472656	0.05716184	Yes
row_17	ACIN1	null	null	1615	24.3799991607666	0.06524117	Yes
row_18	SNRPB2	null	null	1782	20.829999923706055	0.06494657	Yes
row_19	SNRPD2	null	null	1784	20.809999465942383	0.0730259	Yes
row_20	HNRNPU	null	null	1808	20.360000610351562	0.0799887	Yes
row_21	PRPF6	null	null	1887	19.079999923706055	0.084160194	Yes
row_22	TRA2A	null	null	1896	19.010000228881836	0.09188427	Yes
row_23	U2AF1	null	null	1956	18.239999771118164	0.09702003	Yes
row_24	PRPF4	null	null	1982	17.899999618530273	0.10388134	Yes
row_25	SNRPA1	null	null	1987	17.84000015258789	0.11180841	Yes
row_26	SNRNP27	null	null	2053	17.100000381469727	0.11663967	Yes
row_27	SRSF1	null	null	2166	15.649999618530273	0.119085625	Yes
row_28	SRSF3	null	null	2290	14.460000038146973	0.12097332	Yes
row_29	PRPF38B	null	null	2316	14.130000114440918	0.12783462	Yes
row_30	SRSF6	null	null	2387	13.5	0.13241212	Yes
row_31	SNRNP200	null	null	2434	13.149999618530273	0.13820766	Yes
row_32	PQBP1	null	null	2455	12.970000267028809	0.14532271	Yes
row_33	SF3A2	null	null	2461	12.930000305175781	0.15319905	Yes
row_34	SF3B2	null	null	2938	9.786999702453613	0.1371716	Yes
row_35	CHERP	null	null	2969	9.642999649047852	0.14377914	Yes
row_36	PRPF19	null	null	2974	9.628999710083008	0.15170622	Yes
row_37	LSM3	null	null	3170	8.63700008392334	0.14993982	Yes
row_38	U2AF2	null	null	3219	8.38599967956543	0.15563385	Yes
row_39	SNRPD1	null	null	3689	6.770999908447266	0.13996166	Yes
row_40	SRSF10	null	null	3708	6.728000164031982	0.14717822	Yes
row_41	PCBP1	null	null	3820	6.367000102996826	0.14967492	Yes
row_42	TRA2B	null	null	3850	6.297999858856201	0.15633322	Yes
row_43	SRSF7	null	null	3907	6.1579999923706055	0.16162124	Yes
row_44	SNRPC	null	null	3930	6.0960001945495605	0.1686348	Yes
row_45	DHX16	null	null	4024	5.919000148773193	0.17204502	Yes
row_46	WBP11	null	null	4119	5.706999778747559	0.1754045	Yes
row_47	SNRPB	null	null	4160	5.635000228881836	0.18150455	Yes
row_48	RBMX	null	null	4296	5.359000205993652	0.18278322	Yes
row_49	THOC2	null	null	4436	5.084000110626221	0.1838589	Yes
row_50	PRPF38A	null	null	4652	4.7210001945495605	0.18107748	Yes
row_51	RBM22	null	null	4693	4.646999835968018	0.18717752	Yes
row_52	HNRNPA1	null	null	4781	4.513999938964844	0.19089226	Yes
row_53	THOC1	null	null	5136	4.039000034332275	0.18105644	Yes
row_54	HNRNPK	null	null	5138	4.038000106811523	0.18913577	Yes
row_55	NCBP1	null	null	5142	4.035999774932861	0.1971136	Yes
row_56	PPIE	null	null	5155	4.005000114440918	0.20463467	Yes
row_57	SF3B4	null	null	5191	3.9570000171661377	0.21098846	Yes
row_58	LSM2	null	null	5227	3.9030001163482666	0.21734226	Yes
row_59	SF3B5	null	null	5246	3.878999948501587	0.22455882	Yes
row_60	XAB2	null	null	5326	3.7929999828338623	0.22867955	Yes
row_61	DDX42	null	null	5581	3.493000030517578	0.22391886	Yes
row_62	ALYREF	null	null	5736	3.3489999771118164	0.22423325	Yes
row_63	ISY1	null	null	5900	3.187999963760376	0.2240909	Yes
row_64	U2SURP	null	null	5929	3.1640000343322754	0.23079996	Yes
row_65	SF3B6	null	null	5983	3.1089999675750732	0.23624024	Yes
row_66	SNRPG	null	null	6026	3.065999984741211	0.24223876	Yes
row_67	TXNL4A	null	null	6257	2.8919999599456787	0.23869608	Yes
row_68	THOC3	null	null	6339	2.8259999752044678	0.24271533	Yes
row_69	SLU7	null	null	6358	2.812999963760376	0.24993189	Yes
row_70	LSM4	null	null	6456	2.743000030517578	0.2531391	Yes
row_71	MAGOH	null	null	6500	2.7090001106262207	0.2590869	Yes
row_72	DHX15	null	null	6640	2.63100004196167	0.26016256	Yes
row_73	SNW1	null	null	6647	2.627000093460083	0.26798815	Yes
row_74	SYF2	null	null	6694	2.5969998836517334	0.27378368	Yes
row_75	PPIH	null	null	6754	2.565000057220459	0.27891943	Yes
row_76	ZMAT2	null	null	6781	2.5460000038146973	0.28573	Yes
row_77	SNRPE	null	null	6893	2.4809999465942383	0.2882267	Yes
row_78	PHF5A	null	null	6906	2.4739999771118164	0.29574776	Yes
row_79	SF3B3	null	null	6952	2.4489998817443848	0.30159405	Yes
row_80	SNRNP40	null	null	7326	2.2309999465942383	0.29079396	Yes
row_81	BUD31	null	null	7463	2.1679999828338623	0.2920219	Yes
row_82	USP39	null	null	7855	1.9889999628067017	0.28030828	Yes
row_83	PRPF18	null	null	7870	1.9830000400543213	0.28772786	Yes
row_84	DDX5	null	null	7890	1.975000023841858	0.29489365	Yes
row_85	HNRNPA3	null	null	8039	1.906000018119812	0.2955126	Yes
row_86	CWC15	null	null	8202	1.8289999961853027	0.29542097	Yes
row_87	SF3B1	null	null	8259	1.8079999685287476	0.30070898	Yes
row_88	SF3A3	null	null	8426	1.75	0.30041438	Yes
row_89	SRSF9	null	null	8651	1.6690000295639038	0.2971762	Yes
row_90	DHX38	null	null	8696	1.6519999504089355	0.30307326	Yes
row_91	SNRPD3	null	null	8703	1.649999976158142	0.31089884	Yes
row_92	SF3A1	null	null	9241	1.4819999933242798	0.29177555	No
row_93	TCERG1	null	null	9695	1.3609999418258667	0.27691537	No
row_94	RBM25	null	null	10006	1.2879999876022339	0.26931262	No
row_95	CDC40	null	null	10144	1.2569999694824219	0.27048978	No
row_96	HSPA8	null	null	10247	1.2350000143051147	0.27344325	No
row_97	PRPF3	null	null	10515	1.1829999685287476	0.2680228	No
row_98	PRPF40A	null	null	10644	1.1629999876022339	0.26965672	No
row_99	HNRNPA1L2	null	null	10684	1.1549999713897705	0.27580753	No
row_100	SRSF4	null	null	10841	1.128999948501587	0.27602044	No
row_101	SRSF2	null	null	11126	1.0779999494552612	0.26973718	No
row_102	NCBP2	null	null	11695	-1.0180000066757202	0.24904063	No
row_103	PLRG1	null	null	11781	-1.031999945640564	0.25285688	No
row_104	DDX46	null	null	12029	-1.0750000476837158	0.24845143	No
row_105	CCDC12	null	null	12160	-1.0980000495910645	0.24998386	No
row_106	LSM7	null	null	12357	-1.1390000581741333	0.24816673	No
row_107	LSM6	null	null	12458	-1.1629999876022339	0.2512217	No
row_108	PRPF8	null	null	12661	-1.2039999961853027	0.24910004	No
row_109	AQR	null	null	13025	-1.2960000038146973	0.23880747	No
row_110	SRSF5	null	null	13534	-1.4700000286102295	0.22115599	No
row_111	DDX39B	null	null	13594	-1.4950000047683716	0.22629175	No
row_112	RBM17	null	null	13753	-1.5720000267028809	0.22640316	No
row_113	SMNDC1	null	null	13910	-1.6430000066757202	0.22661607	No
row_114	EIF4A3	null	null	13961	-1.6679999828338623	0.2322086	No
row_115	SRSF8	null	null	14230	-1.815000057220459	0.22673737	No
row_116	LSM8	null	null	15008	-2.421999931335449	0.19543383	No
row_117	SNRPF	null	null	15688	-3.443000078201294	0.1691039	No
row_118	PRPF40B	null	null	15898	-3.8340001106262207	0.166627	No
row_119	HSPA6	null	null	17604	-18.84000015258789	0.08822643	No
row_120	HSPA1A	null	null	18005	-37.189998626708984	0.07605606	No
row_121	HSPA1B	null	null	18058	-41.810001373291016	0.08154708	No
row_122	HSPA1L	null	null	18060	-41.88999938964844	0.08962642	No
