# Supplementary material for: DNA methylation-based classifier and gene expression signatures detect BRCAness in osteosarcoma
Source: PLoS Comput Biol. 2021 Nov 11;17(11):e1009562. doi: 10.1371/journal.pcbi.1009562 (PMC8584788; doi:10.1371/journal.pcbi.1009562)
Supplement: S2 File — (ZIP) [file pcbi.1009562.s002.zip › S2_File/my_analysis_Kegg.GseaPreranked.1581692187239/KEGG_TYPE_I_DIABETES_MELLITUS.xls]

NAME	PROBE	GENE SYMBOL	GENE_TITLE	RANK IN GENE LIST	RANK METRIC SCORE	RUNNING ES	CORE ENRICHMENT
row_0	GAD1	null	null	283	618.7999877929688	0.01133943	No
row_1	HSPD1	null	null	6756	2.563999891281128	-0.29008645	No
row_2	CPE	null	null	7224	2.2790000438690186	-0.2880456	No
row_3	HLA-C	null	null	10192	1.2480000257492065	-0.41234392	No
row_4	HLA-A	null	null	13593	-1.49399995803833	-0.5585242	No
row_5	CD86	null	null	14450	-1.9670000076293945	-0.5761417	Yes
row_6	IL1B	null	null	14481	-1.9889999628067017	-0.55201674	Yes
row_7	IL2	null	null	14536	-2.0320000648498535	-0.52910465	Yes
row_8	HLA-B	null	null	14983	-2.4040000438690186	-0.5260025	Yes
row_9	IL12A	null	null	15711	-3.496999979019165	-0.5371009	Yes
row_10	PTPRN2	null	null	15970	-3.99399995803833	-0.5244981	Yes
row_11	HLA-F	null	null	16065	-4.21999979019165	-0.50360745	Yes
row_12	GAD2	null	null	16206	-4.688000202178955	-0.4850414	Yes
row_13	CD28	null	null	16514	-5.797999858856201	-0.47491485	Yes
row_14	HLA-G	null	null	16786	-7.3429999351501465	-0.46296898	Yes
row_15	TNF	null	null	16858	-7.877999782562256	-0.44091597	Yes
row_16	ICA1	null	null	16901	-8.22599983215332	-0.41739747	Yes
row_17	IL12B	null	null	17602	-18.739999771118164	-0.4271314	Yes
row_18	LTA	null	null	17687	-21.739999771118164	-0.40573537	Yes
row_19	GZMB	null	null	17776	-25.559999465942383	-0.38454148	Yes
row_20	HLA-DQA2	null	null	17900	-31.15999984741211	-0.36511636	Yes
row_21	FAS	null	null	18057	-41.75	-0.34735888	Yes
row_22	HLA-DPB1	null	null	18263	-63.7599983215332	-0.33207768	Yes
row_23	HLA-DPA1	null	null	18376	-82.26000213623047	-0.31209666	Yes
row_24	HLA-DMA	null	null	18388	-85.31999969482422	-0.2870115	Yes
row_25	HLA-DRB1	null	null	18392	-86.86000061035156	-0.26152208	Yes
row_26	HLA-DOA	null	null	18426	-97.93000030517578	-0.23754875	Yes
row_27	HLA-DMB	null	null	18587	-159.6999969482422	-0.21999343	Yes
row_28	HLA-E	null	null	18671	-203.60000610351562	-0.19854687	Yes
row_29	HLA-DRA	null	null	18720	-232.1999969482422	-0.17533155	Yes
row_30	HLA-DRB5	null	null	18733	-243.5	-0.15029696	Yes
row_31	HLA-DOB	null	null	18766	-268.8999938964844	-0.12627307	Yes
row_32	CD80	null	null	18879	-411.3999938964844	-0.10629204	Yes
row_33	HLA-DQA1	null	null	18983	-673.0	-0.085856184	Yes
row_34	HLA-DQB1	null	null	19125	-1584.0	-0.067340694	Yes
row_35	FASLG	null	null	19371	-10130.0	-0.054080907	Yes
row_36	IL1A	null	null	19468	-33230.0	-0.033291306	Yes
row_37	PRF1	null	null	19503	-62340.0	-0.009368493	Yes
row_38	IFNG	null	null	19720	-4827000.0	0.005356827	Yes
