# Supplementary material for: DNA methylation-based classifier and gene expression signatures detect BRCAness in osteosarcoma
Source: PLoS Comput Biol. 2021 Nov 11;17(11):e1009562. doi: 10.1371/journal.pcbi.1009562 (PMC8584788; doi:10.1371/journal.pcbi.1009562)
Supplement: S2 File — (ZIP) [file pcbi.1009562.s002.zip › S2_File/my_analysis_Kegg.GseaPreranked.1581692187239/my_analysis_Kegg.GseaPreranked.1581692187239.rpt]

producer_class	xtools.gsea.GseaPreranked
producer_timestamp	1581692187239
param	rpt_label	my_analysis_Kegg
param	rnd_seed	timestamp
param	set_min	15
param	zip_report	false
param	create_svgs	false
param	scoring_scheme	classic
param	rnk	/media/hd2/TEST111/ALL_PCA_rmv_I047_005_HD_00J _UpDnTwo3d_cleaned/GSEA/DEG3_two3dTopBottom.rnk
param	norm	None
param	out	/media/hd2/TEST111/ALL_PCA_rmv_I047_005_HD_00J _UpDnTwo3d_cleaned/GSEA
param	mode	Mean_of_probes
param	include_only_symbols	true
param	help	false
param	set_max	500
param	gmx	ftp.broadinstitute.org://pub/gsea/gene_sets/c2.cp.kegg.v7.0.symbols.gmt
param	make_sets	true
param	plot_top_x	20
param	gui	false
param	nperm	3000
param	collapse	No_Collapse

file	/media/hd2/TEST111/ALL_PCA_rmv_I047_005_HD_00J _UpDnTwo3d_cleaned/GSEA/my_analysis_Kegg.GseaPreranked.1581692187239/index.html
