# Supplementary material for: DNA methylation-based classifier and gene expression signatures detect BRCAness in osteosarcoma
Source: PLoS Comput Biol. 2021 Nov 11;17(11):e1009562. doi: 10.1371/journal.pcbi.1009562 (PMC8584788; doi:10.1371/journal.pcbi.1009562)
Supplement: S2 File — (ZIP) [file pcbi.1009562.s002.zip › S2_File/my_analysis_Kegg.GseaPreranked.1581692187239/ranked_gene_list_na_pos_versus_na_neg_1581692187239.xls]

NAME	DESCRIPTION	GENE_SYMBOL	GENE_TITLE	SCORE
BARX1	null	null	null	1.43699994E9
LOC102723828	null	null	null	7.9910003E8
LOC101929705	null	null	null	6.877E7
MPPED2	null	null	null	2.232E7
TNNT3	null	null	null	1.596E7
GRIA4	null	null	null	1.385E7
NXPH4	null	null	null	1.195E7
SNTA1	null	null	null	1.119E7
ST8SIA2	null	null	null	7064000.0
LECT1	null	null	null	6688000.0
HIST1H4H	null	null	null	3970000.0
CNOT3	null	null	null	2967000.0
EPHA5	null	null	null	2023000.0
EME1	null	null	null	1481000.0
TEFM	null	null	null	738700.0
MATN4	null	null	null	634200.0
NDUFA4L2	null	null	null	499900.0
FAM182B	null	null	null	456300.0
SHMT2	null	null	null	446500.0
HIST1H1C	null	null	null	386400.0
EIF3B	null	null	null	384100.0
PMS2CL	null	null	null	383600.0
COPRS	null	null	null	366000.0
COL11A1	null	null	null	257300.0
SEPT5	null	null	null	252000.0
LINC01254	null	null	null	236800.0
DNMT3B	null	null	null	235300.0
PAGE2B	null	null	null	232700.0
RUNX2	null	null	null	190900.0
CCDC144CP	null	null	null	146900.0
LOC101926935	null	null	null	146600.0
LOC102723854	null	null	null	118300.0
POFUT1	null	null	null	92100.0
TMEM99	null	null	null	86440.0
CCK	null	null	null	82100.0
HOXB-AS1	null	null	null	77830.0
GAPDH	null	null	null	69100.0
PRPSAP2	null	null	null	67600.0
FLJ35934	null	null	null	66810.0
SCRG1	null	null	null	61150.0
CCDC34	null	null	null	49310.0
PDRG1	null	null	null	46550.0
TVP23C	null	null	null	43630.0
MAGEA11	null	null	null	42030.0
CENPQ	null	null	null	34960.0
MDFI	null	null	null	34100.0
ENO2	null	null	null	31810.0
MIR210HG	null	null	null	30220.0
PPEF1	null	null	null	29030.0
RPAP2	null	null	null	28430.0
NKAIN2	null	null	null	27550.0
TICRR	null	null	null	27530.0
LOC100287072	null	null	null	27270.0
CA9	null	null	null	24690.0
TOP3A	null	null	null	18930.0
MYL1	null	null	null	17520.0
OR7D2	null	null	null	15980.0
HOXB7	null	null	null	15740.0
ZNF287	null	null	null	15590.0
COPS3	null	null	null	15550.0
CEP72	null	null	null	14310.0
SMUG1	null	null	null	14230.0
RTN4RL2	null	null	null	12860.0
ARL4D	null	null	null	12280.0
PC	null	null	null	12180.0
INHBB	null	null	null	11970.0
EFNB1	null	null	null	11320.0
ALKBH5	null	null	null	11300.0
DMBX1	null	null	null	11090.0
WDR77	null	null	null	10780.0
TLX1	null	null	null	10470.0
TOB2P1	null	null	null	10390.0
ERCC1	null	null	null	9850.0
PPFIA4	null	null	null	9207.0
CDC5L	null	null	null	9153.0
MIA	null	null	null	8984.0
TVP23B	null	null	null	8509.0
PIGL	null	null	null	8463.0
KIF4A	null	null	null	8329.0
TPX2	null	null	null	8252.0
IL17B	null	null	null	8201.0
SSX1	null	null	null	8127.0
SLC2A1	null	null	null	7867.0
FOXO3B	null	null	null	7577.0
VGLL2	null	null	null	7513.0
LIG3	null	null	null	6969.0
VEGFA	null	null	null	6782.0
SLC29A4	null	null	null	6717.0
SLC38A3	null	null	null	6352.0
AARS2	null	null	null	6286.0
HIST1H3B	null	null	null	6135.0
BZW2	null	null	null	6114.0
NT5M	null	null	null	6049.0
DDX27	null	null	null	5966.0
KIZ	null	null	null	5934.0
ADORA2B	null	null	null	5776.0
NLE1	null	null	null	5690.0
HIST1H3D	null	null	null	4995.0
HIST1H1E	null	null	null	4935.0
PEMT	null	null	null	4817.0
MYL6B	null	null	null	4710.0
MAP6D1	null	null	null	4708.0
ITIH6	null	null	null	4432.0
MYH7	null	null	null	4408.0
LOC101926911	null	null	null	4377.0
UTP6	null	null	null	4313.0
GINS2	null	null	null	4264.0
ATAD5	null	null	null	4260.0
HIST1H2AC	null	null	null	4229.0
DRG2	null	null	null	4204.0
XPO5	null	null	null	4059.0
TCEB3-AS1	null	null	null	4021.0
GMEB2	null	null	null	3969.0
CCDC167	null	null	null	3909.0
C3ORF22	null	null	null	3854.0
FCGBP	null	null	null	3668.0
FAM131C	null	null	null	3636.0
HIST1H2BD	null	null	null	3602.0
PEX6	null	null	null	3521.0
ZNF624	null	null	null	3517.0
RAI1	null	null	null	3394.0
MAD1L1	null	null	null	3385.0
LINC01547	null	null	null	3379.0
TTF2	null	null	null	3355.0
EIF2AK1	null	null	null	3353.0
DROSHA	null	null	null	3347.0
C17ORF53	null	null	null	3319.0
KLC4	null	null	null	3210.0
ROMO1	null	null	null	3208.0
APC2	null	null	null	3162.0
HIST1H3H	null	null	null	3118.0
CIDEC	null	null	null	3117.0
TFAP2B	null	null	null	3116.0
ZNF286A	null	null	null	3097.0
HIST1H1T	null	null	null	3093.0
DLK2	null	null	null	3034.0
MPP6	null	null	null	3008.0
SIKE1	null	null	null	2986.0
P3H4	null	null	null	2982.0
SOX9-AS1	null	null	null	2913.0
INTS1	null	null	null	2796.0
DRD2	null	null	null	2774.0
TEX29	null	null	null	2703.0
MEIOB	null	null	null	2586.0
GOSR2	null	null	null	2584.0
NUDT1	null	null	null	2529.0
TRIM16L	null	null	null	2480.0
ATPAF1	null	null	null	2375.0
LOC101928697	null	null	null	2371.0
H2AFX	null	null	null	2346.0
GID4	null	null	null	2255.0
HIST1H1D	null	null	null	2247.0
PTGES3	null	null	null	2220.0
ANGPTL4	null	null	null	2193.0
KLC2	null	null	null	2183.0
PRKAG3	null	null	null	2131.0
LOC101929679	null	null	null	2102.0
FANCB	null	null	null	2050.0
NCOR1	null	null	null	2046.0
PJA1	null	null	null	1986.0
HIST1H4E	null	null	null	1984.0
COPZ2	null	null	null	1973.0
HIST1H2BN	null	null	null	1964.0
GET4	null	null	null	1961.0
E2F8	null	null	null	1932.0
HIST4H4	null	null	null	1893.0
HDAC5	null	null	null	1890.0
HHLA3	null	null	null	1885.0
ZFPL1	null	null	null	1850.0
SLITRK1	null	null	null	1844.0
SLAMF9	null	null	null	1829.0
CITED1	null	null	null	1819.0
FTSJ2	null	null	null	1758.0
HCG17	null	null	null	1753.0
BRCA1	null	null	null	1736.0
SPATA22	null	null	null	1715.0
WDR86	null	null	null	1705.0
MRPL2	null	null	null	1682.0
MAGED2	null	null	null	1669.0
MED9	null	null	null	1655.0
IRAIN	null	null	null	1652.0
LOC100505715	null	null	null	1575.0
SAE1	null	null	null	1542.0
TP53I13	null	null	null	1513.0
FGD1	null	null	null	1491.0
HIST1H2AK	null	null	null	1450.0
LMBRD2	null	null	null	1447.0
RALY-AS1	null	null	null	1446.0
HIST1H2BC	null	null	null	1429.0
DPH5	null	null	null	1408.0
EMC9	null	null	null	1405.0
PYCR1	null	null	null	1386.0
LLGL1	null	null	null	1382.0
LRFN2	null	null	null	1351.0
LOC100506082	null	null	null	1346.0
TOP2A	null	null	null	1346.0
MEA1	null	null	null	1328.0
HIST1H2BF	null	null	null	1311.0
PREPL	null	null	null	1311.0
MCM8	null	null	null	1306.0
SPAG5	null	null	null	1302.0
RECQL4	null	null	null	1301.0
EPHA5-AS1	null	null	null	1289.0
GPC1	null	null	null	1286.0
ACTA1	null	null	null	1255.0
FAT3	null	null	null	1234.0
FAM220A	null	null	null	1208.0
CPNE1	null	null	null	1203.0
ZWILCH	null	null	null	1202.0
TIMELESS	null	null	null	1187.0
SOX9	null	null	null	1179.0
LZIC	null	null	null	1170.0
TRIM16	null	null	null	1137.0
KIF14	null	null	null	1117.0
CASC10	null	null	null	1116.0
ACAN	null	null	null	1098.0
COL9A2	null	null	null	1074.0
PPIL1	null	null	null	1071.0
HSP90AB1	null	null	null	1057.0
ZCCHC5	null	null	null	1039.0
MPRIP	null	null	null	1027.0
TAC1	null	null	null	1023.0
HCG22	null	null	null	1021.0
MYBPC1	null	null	null	1018.0
RYR1	null	null	null	1011.0
LINC00431	null	null	null	1004.0
CCS	null	null	null	994.3
LBX2	null	null	null	985.5
RPL7L1	null	null	null	984.5
SMPX	null	null	null	978.7
EBF3	null	null	null	973.5
FRMPD4	null	null	null	967.9
LPAR4	null	null	null	941.0
DHRS2	null	null	null	935.8
NELFCD	null	null	null	933.2
SRP54	null	null	null	923.9
BLMH	null	null	null	918.3
PLIN1	null	null	null	909.0
GDA	null	null	null	895.4
H19	null	null	null	887.5
RPA3	null	null	null	880.4
FAM106B	null	null	null	871.1
TUB	null	null	null	866.6
FBXL18	null	null	null	858.1
CENPV	null	null	null	851.2
NEB	null	null	null	831.5
LRRC1	null	null	null	803.6
PHF8	null	null	null	802.6
LRP1B	null	null	null	802.0
CDK5RAP1	null	null	null	795.4
FOXC2	null	null	null	784.5
POU3F1	null	null	null	774.8
C17ORF51	null	null	null	765.8
MYO15A	null	null	null	764.2
MYBL2	null	null	null	763.9
LRRC59	null	null	null	760.6
TAF1	null	null	null	757.6
SLC35B2	null	null	null	751.4
PYGM	null	null	null	745.8
C19ORF48	null	null	null	742.4
KU-MEL-3	null	null	null	738.9
HILS1	null	null	null	719.6
FRS3	null	null	null	712.8
DBF4B	null	null	null	701.5
ART3	null	null	null	695.2
HMX3	null	null	null	693.7
TROAP	null	null	null	688.1
POLD2	null	null	null	687.0
FBXW10	null	null	null	681.2
MRPS18A	null	null	null	677.8
AAR2	null	null	null	675.5
SYCE2	null	null	null	672.3
XPOT	null	null	null	671.8
TIPIN	null	null	null	668.7
LRRTM1	null	null	null	667.7
CLEC18B	null	null	null	664.6
SKIV2L	null	null	null	656.5
HIST2H2BC	null	null	null	646.5
TMEM98	null	null	null	640.0
CENPI	null	null	null	635.5
LINC01087	null	null	null	626.7
ALG10	null	null	null	621.9
KRT85	null	null	null	619.1
GAD1	null	null	null	618.8
C7ORF50	null	null	null	614.4
NKPD1	null	null	null	609.0
PCAT7	null	null	null	606.2
CIB2	null	null	null	604.9
BCL2L12	null	null	null	604.7
PPP2R5D	null	null	null	602.8
LOC101928063	null	null	null	598.7
CASC3	null	null	null	598.0
TJAP1	null	null	null	596.7
DHX34	null	null	null	592.0
ATPAF2	null	null	null	573.7
DDX56	null	null	null	565.5
OTX2	null	null	null	561.8
BLM	null	null	null	560.4
HOXC-AS1	null	null	null	558.8
BYSL	null	null	null	557.1
HNF1A	null	null	null	556.0
YIPF3	null	null	null	554.7
KRT10	null	null	null	549.5
ACTR5	null	null	null	545.8
FAM106A	null	null	null	538.5
ZNF772	null	null	null	537.7
FOXP4	null	null	null	532.4
EYA1	null	null	null	531.3
PSMC3IP	null	null	null	525.6
GSTM3	null	null	null	522.7
CLEC11A	null	null	null	519.0
CUL9	null	null	null	517.1
NT5C3B	null	null	null	517.0
GINS1	null	null	null	516.8
RRP36	null	null	null	507.3
PSMD11	null	null	null	501.9
KIF18A	null	null	null	501.0
KIF7	null	null	null	496.0
GBX2	null	null	null	491.5
PTOV1	null	null	null	489.2
YKT6	null	null	null	487.4
ASCL1	null	null	null	486.4
CYHR1	null	null	null	484.2
FLCN	null	null	null	483.1
POLR1C	null	null	null	479.1
HIST1H2AE	null	null	null	471.3
B9D1	null	null	null	470.6
USP11	null	null	null	467.1
MIEF2	null	null	null	464.3
SUPT3H	null	null	null	460.9
GRIN2C	null	null	null	455.3
TTI1	null	null	null	449.2
ZNF316	null	null	null	444.3
ZFR	null	null	null	444.2
HEY2	null	null	null	439.8
CDCA3	null	null	null	436.0
PRMT5	null	null	null	432.1
NUBPL	null	null	null	428.7
PRC1	null	null	null	426.4
SASS6	null	null	null	425.5
LMOD2	null	null	null	422.5
CASKIN1	null	null	null	416.6
TFAP2D	null	null	null	414.3
THTPA	null	null	null	412.7
SEC61G	null	null	null	412.6
ADAMTS18	null	null	null	408.8
GABRQ	null	null	null	408.3
VPS37D	null	null	null	403.8
LOC101929124	null	null	null	403.1
CECR7	null	null	null	399.6
PSPH	null	null	null	395.5
PARPBP	null	null	null	394.7
CSTF1	null	null	null	394.1
PCOLCE2	null	null	null	391.1
C12ORF56	null	null	null	387.9
CLPTM1L	null	null	null	383.8
HILPDA	null	null	null	380.4
BPIFB2	null	null	null	379.4
CDC6	null	null	null	378.0
TMEM106C	null	null	null	377.7
CKM	null	null	null	376.5
LRFN1	null	null	null	375.9
ADIPOQ	null	null	null	374.4
LINC01581	null	null	null	373.6
CTB-7E3.1	null	null	null	373.2
GZF1	null	null	null	373.0
ZFP41	null	null	null	368.7
ATP1A1-AS1	null	null	null	366.7
SKP2	null	null	null	362.7
NUMBL	null	null	null	356.1
GOLGA6L3	null	null	null	355.5
USP49	null	null	null	353.4
MYH8	null	null	null	350.7
TIMM9	null	null	null	350.5
CCDC9	null	null	null	350.2
USP22	null	null	null	350.1
ARX	null	null	null	349.5
SRP72	null	null	null	348.2
ZNF207	null	null	null	347.8
PFN2	null	null	null	347.1
CHID1	null	null	null	344.9
PRPF31	null	null	null	344.5
ESPNP	null	null	null	343.4
ZNF226	null	null	null	342.4
LRRC75A	null	null	null	340.2
KLHL25	null	null	null	338.4
CSRNP2	null	null	null	337.4
C1ORF56	null	null	null	336.7
ZNF286B	null	null	null	333.4
LOC642846	null	null	null	332.9
CUL7	null	null	null	326.2
PGK1	null	null	null	323.7
FAM205A	null	null	null	317.5
LOC100272217	null	null	null	315.3
PCDHGA10	null	null	null	315.0
KLHL31	null	null	null	312.9
CSDE1	null	null	null	311.7
ZNF812	null	null	null	311.2
NSUN2	null	null	null	309.6
RBM10	null	null	null	309.5
ALS2CR11	null	null	null	309.3
PKMYT1	null	null	null	298.7
SDR9C7	null	null	null	297.7
PRH2	null	null	null	294.4
LOC100288181	null	null	null	293.1
PARD6G-AS1	null	null	null	292.5
SART1	null	null	null	291.0
DCAKD	null	null	null	290.7
KCTD1	null	null	null	287.5
PDZD11	null	null	null	287.4
VAX2	null	null	null	287.1
FOXM1	null	null	null	286.1
AARSD1	null	null	null	284.8
NFS1	null	null	null	284.2
ZNF318	null	null	null	283.1
NF1	null	null	null	282.6
IPO4	null	null	null	281.3
TMEM14A	null	null	null	280.4
PCBP2	null	null	null	279.2
PRMT5-AS1	null	null	null	279.2
POTEH	null	null	null	278.8
C12ORF57	null	null	null	278.2
LRRC37BP1	null	null	null	278.0
ST13P4	null	null	null	277.9
LINC01556	null	null	null	277.2
HS3ST3A1	null	null	null	277.1
LIN7B	null	null	null	275.9
MATN2	null	null	null	275.4
MCM10	null	null	null	275.0
PADI3	null	null	null	274.6
EGLN3	null	null	null	273.5
OLFM3	null	null	null	272.8
SNF8	null	null	null	272.2
RBM14	null	null	null	271.1
MPHOSPH9	null	null	null	270.5
PRIM1	null	null	null	269.8
ADRA2C	null	null	null	268.2
TEX41	null	null	null	268.1
LINC00922	null	null	null	267.6
ZNF473	null	null	null	266.9
POLH	null	null	null	266.1
PERM1	null	null	null	264.7
URGCP-MRPS24	null	null	null	264.3
PRKCSH	null	null	null	263.6
LOC403323	null	null	null	263.2
GOLGA3	null	null	null	262.9
ZNF12	null	null	null	261.2
LSM5	null	null	null	258.5
SP7	null	null	null	257.8
STX5	null	null	null	257.4
COA1	null	null	null	256.7
SMCR2	null	null	null	256.0
PSMG3	null	null	null	255.1
FAM173B	null	null	null	254.5
NPAS3	null	null	null	254.4
CHD4	null	null	null	247.6
PSMA2	null	null	null	246.9
MAD2L1BP	null	null	null	245.1
TTC26	null	null	null	245.1
GPAA1	null	null	null	245.0
TUT1	null	null	null	242.6
SPRYD4	null	null	null	242.1
CMAS	null	null	null	241.6
GINS3	null	null	null	240.6
SDHAP2	null	null	null	240.6
PRTFDC1	null	null	null	240.0
HSP90B2P	null	null	null	235.9
MORN2	null	null	null	234.5
KRT84	null	null	null	234.3
CNBD2	null	null	null	233.0
HGH1	null	null	null	230.7
COPS8	null	null	null	230.6
KDM4B	null	null	null	230.3
LRRC7	null	null	null	229.9
XKR9	null	null	null	229.7
LOC100996324	null	null	null	229.6
ZNF133	null	null	null	229.5
HS3ST3B1	null	null	null	227.6
ATP7A	null	null	null	227.5
XYLT2	null	null	null	226.7
OIP5	null	null	null	225.6
PPP2R1A	null	null	null	223.3
ZSWIM7	null	null	null	223.2
FER1L4	null	null	null	223.0
C2ORF16	null	null	null	221.7
KLHL35	null	null	null	221.5
PLOD2	null	null	null	219.1
PSCA	null	null	null	218.5
FITM2	null	null	null	216.7
EIF1	null	null	null	215.7
SUV39H1	null	null	null	215.5
CDRT1	null	null	null	214.5
NGFR	null	null	null	212.7
CKAP5	null	null	null	209.1
KLHL40	null	null	null	204.8
SCAF1	null	null	null	204.6
MRPL14	null	null	null	202.9
SVIL-AS1	null	null	null	202.9
ZNF75A	null	null	null	202.0
BRD9	null	null	null	201.9
TMEM5	null	null	null	201.6
HIST1H2AI	null	null	null	201.2
ARL10	null	null	null	201.0
TRIP13	null	null	null	201.0
BET1L	null	null	null	200.5
SUN1	null	null	null	200.3
ZNF346	null	null	null	196.3
SLC39A6	null	null	null	195.4
TTC5	null	null	null	193.6
PORCN	null	null	null	191.9
LINC01587	null	null	null	191.0
SMCR8	null	null	null	189.8
FAM178B	null	null	null	189.7
NEK2	null	null	null	189.3
LINC00645	null	null	null	185.9
GNL3L	null	null	null	185.5
HHIPL2	null	null	null	185.0
IFT52	null	null	null	184.5
GEMIN2	null	null	null	183.5
COL9A3	null	null	null	183.3
FNDC8	null	null	null	182.8
LENG1	null	null	null	182.8
DIO2-AS1	null	null	null	182.6
TPI1	null	null	null	182.4
NEMP1	null	null	null	182.1
CHRM4	null	null	null	181.7
PTBP2	null	null	null	181.7
TUBA1B	null	null	null	181.1
HMX2	null	null	null	180.7
MRPL27	null	null	null	180.4
FAM83D	null	null	null	179.9
FLII	null	null	null	179.7
TRIM7	null	null	null	179.2
SEPT4-AS1	null	null	null	178.3
C2ORF44	null	null	null	178.2
CES5AP1	null	null	null	178.0
ZNF716	null	null	null	178.0
SUPT5H	null	null	null	177.6
FZD9	null	null	null	177.2
AURKA	null	null	null	174.1
IGHMBP2	null	null	null	173.4
HARBI1	null	null	null	173.0
LAMTOR5-AS1	null	null	null	172.4
ADAM21	null	null	null	171.8
C1QL4	null	null	null	171.3
HSPE1-MOB4	null	null	null	170.4
TIGD7	null	null	null	169.4
HSD3B2	null	null	null	169.3
TTC19	null	null	null	169.0
SDF2	null	null	null	168.7
MLLT11	null	null	null	168.3
ALOXE3	null	null	null	166.8
PCDH19	null	null	null	165.8
SF1	null	null	null	165.6
TMED7-TICAM2	null	null	null	165.0
NOL3	null	null	null	164.7
DNTTIP1	null	null	null	164.1
CCHCR1	null	null	null	163.6
YAE1D1	null	null	null	161.5
KIAA1024	null	null	null	160.9
BANP	null	null	null	159.9
CSE1L	null	null	null	159.3
UBQLN2	null	null	null	158.8
CCT5	null	null	null	158.1
C1QL2	null	null	null	157.6
NCAPH	null	null	null	157.5
SARS	null	null	null	157.3
GLMN	null	null	null	156.3
MIA-RAB4B	null	null	null	156.3
ZNF98	null	null	null	156.1
BRIX1	null	null	null	155.9
ZNF550	null	null	null	154.9
TIMP4	null	null	null	154.5
CNP	null	null	null	153.0
SLC16A1-AS1	null	null	null	152.5
PTGES3L	null	null	null	151.8
PANO1	null	null	null	151.7
HIST2H2BE	null	null	null	150.9
UBB	null	null	null	150.8
PHYHIPL	null	null	null	150.6
GUSBP4	null	null	null	149.8
SPATS2	null	null	null	149.8
SPAG4	null	null	null	149.6
FTSJ1	null	null	null	149.4
ANO3	null	null	null	149.2
SMC1B	null	null	null	148.2
ROPN1	null	null	null	148.0
TRMT6	null	null	null	147.6
BOD1	null	null	null	146.8
PELI3	null	null	null	146.7
HIST1H3E	null	null	null	146.6
NPFFR2	null	null	null	145.7
GTPBP2	null	null	null	145.3
NRXN2	null	null	null	145.2
LINC00618	null	null	null	144.6
LCTL	null	null	null	144.5
PPP1R3G	null	null	null	144.2
PTK7	null	null	null	144.1
VPS25	null	null	null	143.9
CDRT4	null	null	null	143.7
CNPY3	null	null	null	143.5
PHGDH	null	null	null	143.4
ZNF404	null	null	null	143.1
DDX20	null	null	null	142.6
LINC00667	null	null	null	142.3
C19ORF47	null	null	null	141.9
CDC25C	null	null	null	141.8
KCNB1	null	null	null	141.8
PYCRL	null	null	null	141.7
LOC81691	null	null	null	141.5
CTD-2201I18.1	null	null	null	141.2
CDC7	null	null	null	140.7
FKBP10	null	null	null	140.7
SNRNP25	null	null	null	140.7
LOC642236	null	null	null	140.6
KCNJ12	null	null	null	139.8
MRPS17	null	null	null	139.8
DGUOK	null	null	null	139.3
LOC101928205	null	null	null	138.5
ESPN	null	null	null	138.2
WDR70	null	null	null	137.8
C6ORF226	null	null	null	137.5
ALX4	null	null	null	136.4
HIST1H2AM	null	null	null	135.1
ERI2	null	null	null	134.8
NBPF22P	null	null	null	134.4
PGAM2	null	null	null	134.4
MMACHC	null	null	null	133.7
MYLPF	null	null	null	132.3
RBM4B	null	null	null	132.1
PSMB5	null	null	null	131.6
BRAT1	null	null	null	131.2
C7ORF26	null	null	null	130.8
TOMM40	null	null	null	130.4
AGT	null	null	null	130.3
SLC16A2	null	null	null	130.0
PPT2	null	null	null	129.7
MYPOP	null	null	null	128.0
SLC7A5	null	null	null	128.0
SLC17A7	null	null	null	126.8
WDR3	null	null	null	125.3
ZP1	null	null	null	124.2
NWD2	null	null	null	123.9
FHOD3	null	null	null	123.2
CCDC36	null	null	null	122.6
USP46	null	null	null	121.5
EPN1	null	null	null	121.3
ARPP21	null	null	null	121.2
CAMKMT	null	null	null	121.2
FOXK1	null	null	null	120.9
MUT	null	null	null	120.6
C19ORF68	null	null	null	119.4
RRP8	null	null	null	119.2
SSTR5	null	null	null	119.2
RFPL4B	null	null	null	119.1
HCN1	null	null	null	118.8
ZNF845	null	null	null	118.3
CDH7	null	null	null	117.6
FUBP1	null	null	null	117.2
MMP20	null	null	null	117.1
PHLDB3	null	null	null	116.8
TBCC	null	null	null	116.3
CCZ1	null	null	null	115.8
GYS1	null	null	null	115.7
CATSPER2P1	null	null	null	115.4
NUCB2	null	null	null	115.2
SOX6	null	null	null	114.6
NUP62	null	null	null	114.0
C5ORF34	null	null	null	113.2
CDKL4	null	null	null	112.9
DDX11	null	null	null	112.9
GLG1	null	null	null	112.7
LOC101927740	null	null	null	112.0
STAC2	null	null	null	111.9
G6PC3	null	null	null	111.7
DSN1	null	null	null	111.2
RALY	null	null	null	111.0
TCEA1	null	null	null	110.8
SCN4A	null	null	null	110.6
NKIRAS2	null	null	null	110.2
RPAP1	null	null	null	109.9
PIGW	null	null	null	109.6
PPP1R3E	null	null	null	109.6
PCDHGA1	null	null	null	109.5
TMEM101	null	null	null	109.3
DMWD	null	null	null	108.8
C17ORF75	null	null	null	108.6
LVCAT1	null	null	null	108.3
RPL3L	null	null	null	108.0
CHST3	null	null	null	107.9
MARK4	null	null	null	107.9
CBX3	null	null	null	107.3
CDCA5	null	null	null	107.0
LINGO2	null	null	null	106.9
BNIP1	null	null	null	106.4
PLXNB3	null	null	null	106.3
KRT81	null	null	null	106.2
CTNNBL1	null	null	null	105.9
TTC3	null	null	null	105.4
FZD8	null	null	null	104.9
SYCP2	null	null	null	104.9
SMYD5	null	null	null	104.4
NOP2	null	null	null	104.1
TRIM54	null	null	null	103.9
UQCC1	null	null	null	103.9
LOC730101	null	null	null	103.7
TRO	null	null	null	103.7
ASUN	null	null	null	103.1
ERCC2	null	null	null	103.1
DGCR6	null	null	null	103.0
PYGB	null	null	null	102.6
DHRS11	null	null	null	102.4
LOC101928847	null	null	null	102.3
KIF23	null	null	null	101.5
ATP11C	null	null	null	101.1
GRIK1	null	null	null	101.0
ZNF707	null	null	null	100.8
CYP1B1	null	null	null	100.6
REG4	null	null	null	100.6
CDH18	null	null	null	100.4
CNKSR3	null	null	null	99.77
ZNF99	null	null	null	99.64
EEF1A2	null	null	null	99.54
HDDC3	null	null	null	99.47
SEC23B	null	null	null	99.17
SEC23A	null	null	null	98.41
RAD1	null	null	null	98.14
TSPY26P	null	null	null	97.75
FBXO17	null	null	null	97.67
MAGED1	null	null	null	97.63
FBXL6	null	null	null	97.48
LINC00526	null	null	null	97.42
ALDOA	null	null	null	96.96
AATF	null	null	null	96.07
RUVBL2	null	null	null	96.0
MED20	null	null	null	95.69
SLC29A1	null	null	null	95.36
GRK7	null	null	null	95.33
HEYL	null	null	null	95.23
NTN3	null	null	null	95.12
PTPDC1	null	null	null	94.8
ZFHX4	null	null	null	94.8
ARMCX5	null	null	null	94.62
LOC400043	null	null	null	94.4
TMEM263	null	null	null	94.39
LINC01511	null	null	null	94.26
RPN2	null	null	null	94.12
C5ORF42	null	null	null	93.9
USE1	null	null	null	93.85
STON1	null	null	null	93.56
FBXO22	null	null	null	93.47
SKA3	null	null	null	91.98
AGMO	null	null	null	91.8
ESPL1	null	null	null	91.72
ZIK1	null	null	null	91.64
SSTR5-AS1	null	null	null	90.87
MYO18A	null	null	null	90.67
NOC4L	null	null	null	90.67
IRX1	null	null	null	90.2
BORA	null	null	null	89.86
TGFB1	null	null	null	88.87
PEX12	null	null	null	88.65
KLHDC3	null	null	null	88.33
AMER1	null	null	null	88.1
CAD	null	null	null	87.99
GLTSCR1	null	null	null	87.7
SSSCA1-AS1	null	null	null	87.64
MYOT	null	null	null	87.52
GRWD1	null	null	null	87.51
BUB1	null	null	null	87.21
DDX12P	null	null	null	87.01
SPECC1	null	null	null	86.77
ADRA1D	null	null	null	86.48
APEX2	null	null	null	86.38
ZXDB	null	null	null	86.2
BEAN1	null	null	null	85.96
MIOS	null	null	null	85.88
LBP	null	null	null	85.73
S1PR3	null	null	null	85.72
SLC16A1	null	null	null	85.51
MAPK7	null	null	null	85.49
IGSF5	null	null	null	84.76
GTF3C2-AS1	null	null	null	84.72
PLK1	null	null	null	83.98
PAICS	null	null	null	83.97
C7ORF31	null	null	null	83.74
APOA4	null	null	null	83.22
TGIF2-C20ORF24	null	null	null	83.2
TM9SF4	null	null	null	83.04
CAPN14	null	null	null	82.82
PPME1	null	null	null	82.73
ZNF530	null	null	null	82.53
CCDC77	null	null	null	82.25
UPF3B	null	null	null	82.08
NUF2	null	null	null	81.59
RPGRIP1L	null	null	null	81.39
HIST1H2BK	null	null	null	81.08
PCBP2-OT1	null	null	null	80.81
PXMP2	null	null	null	80.77
A1BG	null	null	null	80.34
ZSWIM1	null	null	null	80.24
MRM1	null	null	null	80.23
KIAA1467	null	null	null	79.94
PACSIN3	null	null	null	79.81
ZNF408	null	null	null	79.79
CRNKL1	null	null	null	79.57
ERGIC2	null	null	null	79.53
PPP2R3C	null	null	null	79.42
HOXD-AS2	null	null	null	79.28
ALX3	null	null	null	79.07
LINC01234	null	null	null	78.96
SPATA25	null	null	null	78.91
NUDCD2	null	null	null	78.64
CCDC155	null	null	null	78.25
ZNF480	null	null	null	77.97
C3ORF20	null	null	null	77.88
SNX8	null	null	null	77.86
DHRS13	null	null	null	77.54
SAPCD2	null	null	null	77.22
BRPF3	null	null	null	77.1
LINC01142	null	null	null	76.96
MALSU1	null	null	null	76.91
GLI4	null	null	null	76.77
MYL2	null	null	null	76.42
PAQR9	null	null	null	76.31
GOSR1	null	null	null	76.0
FMOD	null	null	null	75.82
SLC22A17	null	null	null	75.64
LOC102606465	null	null	null	75.56
SMG9	null	null	null	75.39
IMMP1L	null	null	null	75.32
MUC7	null	null	null	75.29
FKBP4	null	null	null	75.27
RPL10L	null	null	null	75.02
ACOT8	null	null	null	74.91
MPI	null	null	null	74.85
SLC25A39	null	null	null	74.85
PUS7L	null	null	null	74.73
HOXD8	null	null	null	74.43
TOMM6	null	null	null	74.25
GUCA1B	null	null	null	74.08
PRKD3	null	null	null	73.96
MLLT10P1	null	null	null	73.8
TMEM91	null	null	null	72.92
DENND5B	null	null	null	72.55
C18ORF54	null	null	null	72.39
GRM7-AS1	null	null	null	72.23
LOC401127	null	null	null	72.21
RAD51AP1	null	null	null	72.2
FAM64A	null	null	null	71.75
APITD1-CORT	null	null	null	71.61
TMEM256-PLSCR3	null	null	null	71.57
EEFSEC	null	null	null	71.44
LINC00648	null	null	null	71.44
SPDL1	null	null	null	71.38
SLC8A2	null	null	null	71.37
CSTF2	null	null	null	71.3
ZNF343	null	null	null	71.05
KRT78	null	null	null	70.54
EML4	null	null	null	70.22
CTU2	null	null	null	70.06
SUPT6H	null	null	null	70.03
DNPH1	null	null	null	70.0
MON2	null	null	null	69.68
EDC3	null	null	null	69.61
CHMP4A	null	null	null	68.71
MIS18A	null	null	null	68.56
BCAS2	null	null	null	68.5
TRPT1	null	null	null	68.0
ABCB6	null	null	null	67.71
AAMDC	null	null	null	67.42
DPY19L2	null	null	null	67.2
KLK3	null	null	null	67.16
GDPD2	null	null	null	67.15
LINC01426	null	null	null	67.04
NSF	null	null	null	66.96
SMIM10L1	null	null	null	66.65
ZHX1-C8ORF76	null	null	null	66.6
ZIC1	null	null	null	66.36
RPAP3	null	null	null	66.2
PSMC4	null	null	null	66.13
MRPL52	null	null	null	66.03
TRIM43B	null	null	null	66.02
THADA	null	null	null	65.97
NSRP1	null	null	null	65.89
ABHD15	null	null	null	65.79
C14ORF93	null	null	null	65.64
PPP1R3A	null	null	null	65.62
ZFP64	null	null	null	65.55
SPIN3	null	null	null	65.54
NDRG1	null	null	null	65.48
MAGOHB	null	null	null	65.36
KANTR	null	null	null	65.29
TSEN2	null	null	null	65.19
ZNF526	null	null	null	65.19
FIGNL1	null	null	null	65.13
SHMT1	null	null	null	65.08
ETFB	null	null	null	64.91
TMC3	null	null	null	64.9
BEND5	null	null	null	64.57
PSMA5	null	null	null	64.53
CTNND2	null	null	null	64.28
BASP1	null	null	null	64.26
CHRND	null	null	null	64.08
FAHD2B	null	null	null	63.93
HIF1A-AS1	null	null	null	63.85
TPST1	null	null	null	63.85
SGK494	null	null	null	63.61
TUBA3D	null	null	null	63.51
NUP37	null	null	null	63.39
BRWD3	null	null	null	63.05
NDST4	null	null	null	63.0
P4HB	null	null	null	62.91
TOLLIP-AS1	null	null	null	62.79
POLE2	null	null	null	62.78
SMARCA1	null	null	null	62.74
TRMT61B	null	null	null	62.48
KTN1-AS1	null	null	null	62.45
NFXL1	null	null	null	62.43
SCRT1	null	null	null	62.25
TRPA1	null	null	null	62.14
LOC728613	null	null	null	62.06
TAL2	null	null	null	61.96
SPAG16	null	null	null	61.94
CEP89	null	null	null	61.81
RBM39	null	null	null	61.75
MGAT5B	null	null	null	61.52
SIX5	null	null	null	61.31
PSMC3	null	null	null	60.74
SOST	null	null	null	60.5
DUXAP10	null	null	null	60.49
MYOG	null	null	null	60.49
ZNF16	null	null	null	60.49
MYT1	null	null	null	60.0
EFTUD2	null	null	null	59.86
OTP	null	null	null	59.48
PAF1	null	null	null	59.28
FRG1B	null	null	null	59.23
MED10	null	null	null	59.18
JAG1	null	null	null	59.0
SCFD1	null	null	null	58.94
HJURP	null	null	null	58.92
HUWE1	null	null	null	58.92
COPS7A	null	null	null	58.81
SMOX	null	null	null	58.56
MIR4458HG	null	null	null	58.53
FBXO4	null	null	null	58.17
MYO19	null	null	null	58.09
TK1	null	null	null	58.03
ZNHIT3	null	null	null	57.99
CENPO	null	null	null	57.96
CCT2	null	null	null	57.79
MDGA2	null	null	null	57.79
COX19	null	null	null	57.71
LINC00632	null	null	null	57.67
FBXO43	null	null	null	57.61
TNNI2	null	null	null	57.61
LINC00211	null	null	null	57.53
ZNF18	null	null	null	57.44
TOM1L2	null	null	null	57.42
TCP11L1	null	null	null	57.07
BOP1	null	null	null	57.0
C11ORF98	null	null	null	56.8
WRAP53	null	null	null	56.78
DHRS7B	null	null	null	56.56
FAM72B	null	null	null	56.35
SOCS7	null	null	null	56.31
LOC101929147	null	null	null	56.28
LINC00200	null	null	null	56.24
CCL28	null	null	null	56.17
EEF1D	null	null	null	55.92
PPDPF	null	null	null	55.87
ESM1	null	null	null	55.77
ATF5	null	null	null	55.74
NGFRAP1	null	null	null	55.7
MDK	null	null	null	55.55
DDX52	null	null	null	55.39
MED29	null	null	null	55.38
PCDHGA12	null	null	null	55.38
SCRIB	null	null	null	55.35
L2HGDH	null	null	null	55.18
IGFBP3	null	null	null	54.9
POLQ	null	null	null	54.83
MGC12916	null	null	null	54.82
TTC27	null	null	null	54.45
TBC1D13	null	null	null	54.35
NXT1	null	null	null	54.2
TMEM182	null	null	null	54.12
MED19	null	null	null	54.07
FAM110B	null	null	null	53.96
ARFIP2	null	null	null	53.87
COG6	null	null	null	53.77
LIN28B	null	null	null	53.74
RPL39L	null	null	null	53.67
LOC100506022	null	null	null	53.62
AP4B1	null	null	null	53.58
RWDD3	null	null	null	53.58
GPR179	null	null	null	53.5
NUDCD3	null	null	null	53.33
THEG	null	null	null	53.32
SMC2	null	null	null	53.31
TMEM11	null	null	null	53.23
POLR2G	null	null	null	53.02
CABYR	null	null	null	52.98
SPTBN4	null	null	null	52.94
TONSL	null	null	null	52.81
ZNF221	null	null	null	52.71
NIPBL-AS1	null	null	null	52.6
YIF1A	null	null	null	52.58
TCFL5	null	null	null	52.5
TMEM45A	null	null	null	52.45
DSCR9	null	null	null	52.36
EIF6	null	null	null	52.31
PGM2	null	null	null	52.26
LINC00493	null	null	null	52.02
DCAF8L2	null	null	null	51.95
EPN2-IT1	null	null	null	51.95
DCAF12L2	null	null	null	51.81
CCNE1	null	null	null	51.77
ABHD4	null	null	null	51.75
COPE	null	null	null	51.69
LOC101927365	null	null	null	51.53
XRN2	null	null	null	51.48
HRAT5	null	null	null	51.41
RFC5	null	null	null	51.25
STRN4	null	null	null	51.19
ZSCAN16-AS1	null	null	null	51.12
PMS2P4	null	null	null	51.1
TFR2	null	null	null	51.1
ZNF85	null	null	null	51.01
SLC8A1-AS1	null	null	null	50.96
ZNF528-AS1	null	null	null	50.88
ASF1B	null	null	null	50.86
TBC1D25	null	null	null	50.73
VRK1	null	null	null	50.73
ERGIC3	null	null	null	50.66
AMPD2	null	null	null	50.45
EXO1	null	null	null	50.32
PLOD1	null	null	null	50.3
DR1	null	null	null	50.22
AGBL5	null	null	null	50.15
F2	null	null	null	50.07
NGF	null	null	null	50.04
INSR	null	null	null	50.03
KPNB1	null	null	null	49.63
LOC101927811	null	null	null	49.63
NELFE	null	null	null	49.5
APOBEC3B	null	null	null	49.43
MRPL36	null	null	null	49.35
FANCI	null	null	null	49.23
TCL6	null	null	null	49.17
TP53BP1	null	null	null	49.04
LOC102723354	null	null	null	48.93
ZNF841	null	null	null	48.91
DHX57	null	null	null	48.9
ASXL1	null	null	null	48.82
UQCC3	null	null	null	48.82
SLC26A7	null	null	null	48.77
LOC441242	null	null	null	48.62
MTHFSD	null	null	null	48.62
FKBP3	null	null	null	48.43
ZNF691	null	null	null	48.4
USP46-AS1	null	null	null	48.32
ERAL1	null	null	null	48.27
TGS1	null	null	null	48.18
NOP9	null	null	null	48.15
DNHD1	null	null	null	48.06
GFPT1	null	null	null	47.98
MAFA	null	null	null	47.94
ZNF613	null	null	null	47.94
ZGPAT	null	null	null	47.9
CDT1	null	null	null	47.88
HIST1H3J	null	null	null	47.86
MGC45922	null	null	null	47.85
CYB5RL	null	null	null	47.81
FAM207A	null	null	null	47.67
HK2	null	null	null	47.58
WRAP73	null	null	null	47.55
ERCC6L	null	null	null	47.53
PFKFB1	null	null	null	47.48
GAN	null	null	null	47.2
CPXM2	null	null	null	47.13
ZW10	null	null	null	47.11
FAM120C	null	null	null	47.04
C2ORF48	null	null	null	46.91
AAAS	null	null	null	46.75
NONO	null	null	null	46.74
AURKB	null	null	null	46.73
SLC52A2	null	null	null	46.73
EID2	null	null	null	46.72
FIP1L1	null	null	null	46.7
DLGAP4	null	null	null	46.69
ZNF576	null	null	null	46.66
SIX2	null	null	null	46.6
TRAIP	null	null	null	46.56
PIH1D1	null	null	null	46.5
ADCY10P1	null	null	null	46.3
PIGP	null	null	null	46.3
TOX4	null	null	null	46.25
RBPMS2	null	null	null	46.16
PRMT3	null	null	null	46.1
FAM98A	null	null	null	46.01
TBC1D32	null	null	null	45.97
FAM162A	null	null	null	45.82
PDCD2L	null	null	null	45.75
CSRP2BP	null	null	null	45.67
FAM217B	null	null	null	45.63
REG1B	null	null	null	45.6
ZNF468	null	null	null	45.6
RITA1	null	null	null	45.59
C9ORF47	null	null	null	45.47
LRRC75A-AS1	null	null	null	45.46
LOC101929574	null	null	null	45.38
INTS4	null	null	null	45.35
AMOT	null	null	null	45.09
RCE1	null	null	null	45.07
TAF8	null	null	null	45.01
TAF13	null	null	null	44.96
MYH1	null	null	null	44.93
EIF5B	null	null	null	44.77
KPRP	null	null	null	44.75
SLITRK6	null	null	null	44.74
CACNG1	null	null	null	44.7
COLGALT2	null	null	null	44.63
COL11A2	null	null	null	44.58
PLD6	null	null	null	44.55
LINC01473	null	null	null	44.51
CLCC1	null	null	null	44.43
GSTM4	null	null	null	44.39
MBLAC1	null	null	null	44.38
INCENP	null	null	null	44.35
GPT2	null	null	null	44.34
LOC101929497	null	null	null	44.3
ZC3H10	null	null	null	44.23
FGF19	null	null	null	44.17
ZNF283	null	null	null	44.08
ZNF728	null	null	null	44.01
RIC8B	null	null	null	44.0
KPTN	null	null	null	43.84
PCDHB9	null	null	null	43.78
SWI5	null	null	null	43.65
FBXW8	null	null	null	43.63
LEMD3	null	null	null	43.63
TNFRSF21	null	null	null	43.6
BRWD1-IT2	null	null	null	43.54
CDH24	null	null	null	43.53
SYMPK	null	null	null	43.53
POLDIP2	null	null	null	43.51
YIPF2	null	null	null	43.5
FANCE	null	null	null	43.46
SAMD4B	null	null	null	43.46
USH1G	null	null	null	43.4
SCFD2	null	null	null	43.29
CLEC18C	null	null	null	43.13
YARS2	null	null	null	43.13
ZNF649	null	null	null	43.1
POFUT2	null	null	null	43.03
VKORC1	null	null	null	43.02
EPHA3	null	null	null	42.97
BEAN1-AS1	null	null	null	42.88
SETD4	null	null	null	42.86
TMEM38A	null	null	null	42.85
AUNIP	null	null	null	42.83
HIC2	null	null	null	42.83
HIST1H2BO	null	null	null	42.83
SLC1A5	null	null	null	42.79
SHANK1	null	null	null	42.69
POTEF	null	null	null	42.67
TCOF1	null	null	null	42.65
STAU1	null	null	null	42.63
PRR3	null	null	null	42.59
ST8SIA5	null	null	null	42.56
EXOC3-AS1	null	null	null	42.52
ZNF326	null	null	null	42.51
LMO1	null	null	null	42.48
NOG	null	null	null	42.47
LOC101928530	null	null	null	42.46
SPICE1	null	null	null	42.43
DARS-AS1	null	null	null	42.39
TARS	null	null	null	42.36
LANCL1	null	null	null	42.21
ST20	null	null	null	42.21
LVCAT5	null	null	null	41.97
ZNF335	null	null	null	41.53
LINC01522	null	null	null	41.43
MESP1	null	null	null	41.42
ZNF396	null	null	null	41.39
TMPO-AS1	null	null	null	41.36
WDR54	null	null	null	41.3
P4HA1	null	null	null	41.18
PIF1	null	null	null	41.14
LOC100129138	null	null	null	41.12
HNRNPM	null	null	null	41.11
WASH7P	null	null	null	41.11
C11ORF74	null	null	null	40.95
MYBPH	null	null	null	40.92
LUZP2	null	null	null	40.79
JRK	null	null	null	40.76
BNIP3	null	null	null	40.68
CCDC43	null	null	null	40.67
KIF18B	null	null	null	40.65
CDC27	null	null	null	40.61
GPT	null	null	null	40.6
KNTC1	null	null	null	40.57
LOC151121	null	null	null	40.53
WNK3	null	null	null	40.45
LOC646903	null	null	null	40.43
EIF2AK2	null	null	null	40.42
CEL	null	null	null	40.4
XIRP1	null	null	null	40.39
CSRP2	null	null	null	40.28
TBL2	null	null	null	40.18
STIM1	null	null	null	40.11
HMGN5	null	null	null	40.07
ALG14	null	null	null	40.0
TBR1	null	null	null	39.98
UBL4B	null	null	null	39.98
COPG1	null	null	null	39.84
ZNF285	null	null	null	39.81
LOC101929723	null	null	null	39.7
FBXO9	null	null	null	39.65
LOC101927969	null	null	null	39.47
ZXDA	null	null	null	39.3
FAM135B	null	null	null	39.25
PMF1-BGLAP	null	null	null	39.25
PARD3-AS1	null	null	null	39.12
LRR1	null	null	null	39.1
PAQR6	null	null	null	39.07
HEXIM2	null	null	null	38.91
ZNF611	null	null	null	38.9
AKAP10	null	null	null	38.83
WDHD1	null	null	null	38.81
DBT	null	null	null	38.71
HNRNPA2B1	null	null	null	38.6
IGF1R	null	null	null	38.55
EMX2OS	null	null	null	38.5
RAB4B-EGLN2	null	null	null	38.48
CXXC4	null	null	null	38.44
LOC101927905	null	null	null	38.44
BBS9	null	null	null	38.34
TERF1	null	null	null	38.19
LINC00623	null	null	null	38.15
MRAS	null	null	null	38.12
FLJ41278	null	null	null	38.1
C1GALT1C1L	null	null	null	38.09
GS1-24F4.2	null	null	null	38.06
ACPT	null	null	null	38.05
MRPS10	null	null	null	38.04
FIZ1	null	null	null	37.97
EPHB3	null	null	null	37.95
TGM3	null	null	null	37.9
ENO1	null	null	null	37.86
CCT6A	null	null	null	37.84
MRPL51	null	null	null	37.77
VLDLR	null	null	null	37.71
DDX11-AS1	null	null	null	37.7
SH2D7	null	null	null	37.63
LOC285696	null	null	null	37.59
TYMSOS	null	null	null	37.5
ZNF622	null	null	null	37.47
RCN2	null	null	null	37.45
POTEG	null	null	null	37.4
UBE2C	null	null	null	37.38
DHFR	null	null	null	37.37
BPIFB4	null	null	null	37.34
HIST1H2BL	null	null	null	37.28
MRPL45P2	null	null	null	37.27
ATG13	null	null	null	37.26
FASTKD3	null	null	null	37.19
ADM	null	null	null	37.16
MTFR2	null	null	null	37.14
IGBP1	null	null	null	37.1
ANGPT2	null	null	null	37.08
LMAN2L	null	null	null	37.08
CCDC61	null	null	null	36.96
LINC00951	null	null	null	36.92
SYS1-DBNDD2	null	null	null	36.88
BLOC1S3	null	null	null	36.87
ZNF577	null	null	null	36.87
TBCCD1	null	null	null	36.75
C12ORF60	null	null	null	36.73
FAM114A2	null	null	null	36.72
THRSP	null	null	null	36.62
R3HDM2	null	null	null	36.61
SLC7A1	null	null	null	36.59
GEMIN5	null	null	null	36.44
RNF216P1	null	null	null	36.37
MIB2	null	null	null	36.31
ZNF274	null	null	null	36.21
MAGT1	null	null	null	36.2
TUBA3E	null	null	null	36.2
SP2-AS1	null	null	null	36.06
TAS2R31	null	null	null	36.05
QPCTL	null	null	null	36.04
CCDC124	null	null	null	36.0
SERBP1	null	null	null	36.0
COPB2	null	null	null	35.96
NDRG3	null	null	null	35.84
RP9	null	null	null	35.84
KLHL7	null	null	null	35.8
PDXDC1	null	null	null	35.79
ELP2	null	null	null	35.76
AGO3	null	null	null	35.71
LRRC28	null	null	null	35.69
C1QTNF1-AS1	null	null	null	35.68
PI4KAP2	null	null	null	35.67
CDH9	null	null	null	35.53
ATP6AP1L	null	null	null	35.34
PUF60	null	null	null	35.3
MCPH1-AS1	null	null	null	35.28
GEN1	null	null	null	35.21
OR2B6	null	null	null	35.21
PITX3	null	null	null	35.14
KIAA1524	null	null	null	35.11
APMAP	null	null	null	35.08
HSD17B10	null	null	null	35.07
CENPE	null	null	null	35.05
CDYL	null	null	null	35.04
LDHB	null	null	null	35.04
ANKRD61	null	null	null	34.93
LOC101927901	null	null	null	34.91
ZBTB12	null	null	null	34.9
RPP21	null	null	null	34.85
GGH	null	null	null	34.82
SOX1	null	null	null	34.63
NEDD8	null	null	null	34.62
CYP19A1	null	null	null	34.57
UMAD1	null	null	null	34.54
CDH2	null	null	null	34.4
POLA1	null	null	null	34.3
ARHGAP5-AS1	null	null	null	34.28
ZNF696	null	null	null	34.23
CDK2	null	null	null	34.21
CAMK2D	null	null	null	34.17
SLC46A1	null	null	null	34.11
HMMR	null	null	null	34.04
RAD51	null	null	null	34.02
ZNF615	null	null	null	34.0
RRM1	null	null	null	33.77
NCDN	null	null	null	33.71
LRRC73	null	null	null	33.7
SLC25A17	null	null	null	33.67
NT5C1A	null	null	null	33.64
MTRNR2L2	null	null	null	33.45
CHAF1A	null	null	null	33.44
LOC100132356	null	null	null	33.42
N6AMT2	null	null	null	33.38
CASC5	null	null	null	33.37
UBR2	null	null	null	33.36
KRT82	null	null	null	33.35
INHBE	null	null	null	33.29
MC3R	null	null	null	33.29
CCBL1	null	null	null	33.23
LGALS12	null	null	null	33.19
THAP10	null	null	null	33.17
COL12A1	null	null	null	33.09
TNRC18	null	null	null	33.08
RLIM	null	null	null	33.06
LOC148413	null	null	null	33.03
MAGEB6	null	null	null	33.02
TRIM45	null	null	null	33.02
LAPTM4B	null	null	null	32.96
UBL7-AS1	null	null	null	32.96
DAP	null	null	null	32.92
PTPN14	null	null	null	32.91
ZNF229	null	null	null	32.77
PNCK	null	null	null	32.73
RRBP1	null	null	null	32.73
KDM5A	null	null	null	32.7
CDC45	null	null	null	32.67
LOC100134868	null	null	null	32.63
RING1	null	null	null	32.52
ELP4	null	null	null	32.49
HSP90AB4P	null	null	null	32.47
MYOD1	null	null	null	32.44
RP9P	null	null	null	32.41
LDHA	null	null	null	32.4
PWWP2A	null	null	null	32.4
ZNF766	null	null	null	32.34
CCDC86	null	null	null	32.3
TRMT13	null	null	null	32.3
TROVE2	null	null	null	32.27
CYP1B1-AS1	null	null	null	32.26
ZNF84	null	null	null	32.25
GPRC5C	null	null	null	32.22
KLK4	null	null	null	32.19
INSM2	null	null	null	32.15
CKAP2L	null	null	null	32.04
ZNF599	null	null	null	32.01
WDR41	null	null	null	31.98
DDX23	null	null	null	31.94
C21ORF62	null	null	null	31.87
MAPRE1	null	null	null	31.71
SRRM5	null	null	null	31.71
SOX3	null	null	null	31.67
G2E3	null	null	null	31.49
TAF1A-AS1	null	null	null	31.47
TP73	null	null	null	31.33
KISS1R	null	null	null	31.31
ZFP1	null	null	null	31.29
C2ORF42	null	null	null	31.26
FAM171A2	null	null	null	31.23
LOC101060553	null	null	null	31.22
SRF	null	null	null	31.19
LINC01497	null	null	null	31.02
KRT12	null	null	null	31.0
SUPT16H	null	null	null	30.97
GFER	null	null	null	30.95
TLE1	null	null	null	30.94
HAS2	null	null	null	30.9
HRAT56	null	null	null	30.87
RPL36A-HNRNPH2	null	null	null	30.87
DNM1P46	null	null	null	30.79
SNHG15	null	null	null	30.77
E2F1	null	null	null	30.71
CCZ1B	null	null	null	30.67
PHF14	null	null	null	30.64
LOC101929395	null	null	null	30.57
CSTF3-AS1	null	null	null	30.52
EXTL2	null	null	null	30.48
TSR3	null	null	null	30.48
ADCK4	null	null	null	30.24
PGAP3	null	null	null	30.22
PEX10	null	null	null	30.2
WWOX	null	null	null	30.18
NUP155	null	null	null	30.15
KIF15	null	null	null	30.14
HAS2-AS1	null	null	null	30.12
MLEC	null	null	null	30.11
ZCRB1	null	null	null	30.11
CHEK1	null	null	null	30.04
ZNF561-AS1	null	null	null	30.01
COMMD1	null	null	null	29.97
FANCD2	null	null	null	29.97
PA2G4P4	null	null	null	29.97
LOC105377348	null	null	null	29.94
UBE2Z	null	null	null	29.93
ZC3H3	null	null	null	29.83
CHCHD2	null	null	null	29.78
ZNF614	null	null	null	29.77
PXYLP1	null	null	null	29.76
PRAF2	null	null	null	29.73
GFY	null	null	null	29.7
GPR156	null	null	null	29.68
IGFN1	null	null	null	29.64
TYRO3	null	null	null	29.64
C1ORF68	null	null	null	29.63
HNRNPC	null	null	null	29.59
HOXC5	null	null	null	29.57
ZNF337	null	null	null	29.56
APOA1BP	null	null	null	29.54
NPB	null	null	null	29.51
TSSK6	null	null	null	29.49
TBL3	null	null	null	29.48
CRTC3-AS1	null	null	null	29.44
ZNHIT6	null	null	null	29.3
C9ORF106	null	null	null	29.26
SNRPA	null	null	null	29.25
PSMA6	null	null	null	29.24
MPLKIP	null	null	null	29.21
CCDC142	null	null	null	29.19
ZNF732	null	null	null	29.18
MRPL10	null	null	null	29.16
GMPPA	null	null	null	29.14
HYKK	null	null	null	29.12
SEPT12	null	null	null	29.1
TFCP2	null	null	null	29.1
TCTA	null	null	null	29.06
MLC1	null	null	null	28.97
CHST12	null	null	null	28.96
INHBC	null	null	null	28.94
PRSS53	null	null	null	28.89
C7ORF25	null	null	null	28.82
SRBD1	null	null	null	28.82
SFPQ	null	null	null	28.76
SHISA4	null	null	null	28.71
ZNF649-AS1	null	null	null	28.7
ZNF605	null	null	null	28.66
DZIP1L	null	null	null	28.56
C12ORF66	null	null	null	28.49
CPSF3	null	null	null	28.48
RBM12B-AS1	null	null	null	28.37
FAM57B	null	null	null	28.31
ABCB9	null	null	null	28.29
LOC100270804	null	null	null	28.28
LOC102724450	null	null	null	28.18
TSPAN6	null	null	null	28.09
DNM3OS	null	null	null	28.06
PNPO	null	null	null	28.06
GLYAT	null	null	null	28.05
SLC35C2	null	null	null	28.04
CMTR1	null	null	null	28.01
LINC00346	null	null	null	27.98
CPS1	null	null	null	27.91
UBA5	null	null	null	27.9
DENR	null	null	null	27.89
LOC153684	null	null	null	27.89
ZNF528	null	null	null	27.88
USP5	null	null	null	27.85
HES7	null	null	null	27.82
H1FX	null	null	null	27.77
VN1R1	null	null	null	27.74
ZNF350-AS1	null	null	null	27.71
KIFC1	null	null	null	27.63
ANKMY2	null	null	null	27.61
DDX39A	null	null	null	27.6
TMSB15A	null	null	null	27.55
CCDC47	null	null	null	27.54
USP42	null	null	null	27.54
VCPKMT	null	null	null	27.54
MESDC2	null	null	null	27.51
URB1	null	null	null	27.51
HAPLN1	null	null	null	27.49
GHR	null	null	null	27.47
ADCK5	null	null	null	27.44
CEBPZ	null	null	null	27.42
KLHL7-AS1	null	null	null	27.41
GABRB2	null	null	null	27.36
B3GNT4	null	null	null	27.29
RECQL	null	null	null	27.23
HM13	null	null	null	27.17
ZNRD1	null	null	null	27.17
CLASP1	null	null	null	27.08
PAIP1	null	null	null	27.01
ZRANB3	null	null	null	27.0
PHTF1	null	null	null	26.98
KDELR1	null	null	null	26.95
TSR2	null	null	null	26.93
CTSV	null	null	null	26.92
SMARCC2	null	null	null	26.91
TBX6	null	null	null	26.9
LOC653712	null	null	null	26.87
LOC101929767	null	null	null	26.86
AJUBA	null	null	null	26.83
TMPRSS5	null	null	null	26.78
KIAA1429	null	null	null	26.77
PENK	null	null	null	26.77
SYT8	null	null	null	26.74
ACTL10	null	null	null	26.73
AKT1S1	null	null	null	26.72
MBL2	null	null	null	26.72
CLASRP	null	null	null	26.68
LRRC8E	null	null	null	26.58
LINC01599	null	null	null	26.53
GOLT1B	null	null	null	26.5
C1QL1	null	null	null	26.46
NCAPG	null	null	null	26.44
PRMT6	null	null	null	26.4
ZNF644	null	null	null	26.39
RASSF8-AS1	null	null	null	26.36
UBE2S	null	null	null	26.36
ZMYM3	null	null	null	26.3
ITGB1BP2	null	null	null	26.27
RABAC1	null	null	null	26.24
KLKP1	null	null	null	26.12
KDELR2	null	null	null	26.11
LINC01186	null	null	null	26.1
NDUFB11	null	null	null	26.05
LOC90768	null	null	null	26.04
MTA3	null	null	null	26.0
SMYD1	null	null	null	25.98
PIGU	null	null	null	25.96
LOC100506639	null	null	null	25.93
LRRC14B	null	null	null	25.92
RNF121	null	null	null	25.84
EDARADD	null	null	null	25.82
ZNF177	null	null	null	25.82
RNF144A	null	null	null	25.67
WDR45	null	null	null	25.67
DHX8	null	null	null	25.66
PRDM14	null	null	null	25.53
ICK	null	null	null	25.51
RBPJL	null	null	null	25.5
TMEM249	null	null	null	25.5
INSIG2	null	null	null	25.45
FKBP14	null	null	null	25.42
RPL19	null	null	null	25.37
ZNF227	null	null	null	25.36
PCID2	null	null	null	25.31
CDK5RAP2	null	null	null	25.3
ISM2	null	null	null	25.3
GAMT	null	null	null	25.18
RFC2	null	null	null	25.13
LINC01585	null	null	null	25.1
POPDC2	null	null	null	25.09
LINC01317	null	null	null	25.07
CEP95	null	null	null	25.06
NUPL2	null	null	null	25.04
PXT1	null	null	null	25.02
SYNM	null	null	null	24.99
ZNF432	null	null	null	24.96
HIF1A-AS2	null	null	null	24.92
PSMD3	null	null	null	24.91
PARS2	null	null	null	24.9
EXOC3	null	null	null	24.89
MEN1	null	null	null	24.89
SNRNP48	null	null	null	24.84
LENG8-AS1	null	null	null	24.8
DTD1	null	null	null	24.75
GPR152	null	null	null	24.74
SIL1	null	null	null	24.74
GPC2	null	null	null	24.71
TMEM161A	null	null	null	24.7
REEP2	null	null	null	24.66
SAP130	null	null	null	24.65
C3ORF33	null	null	null	24.64
EVI5L	null	null	null	24.62
MYLK2	null	null	null	24.58
C19ORF54	null	null	null	24.57
RAVER1	null	null	null	24.56
KRT86	null	null	null	24.54
PTCD1	null	null	null	24.49
FANCC	null	null	null	24.46
SNRNP70	null	null	null	24.46
IL17REL	null	null	null	24.4
ACIN1	null	null	null	24.38
RHNO1	null	null	null	24.37
VAPB	null	null	null	24.36
LOC101928266	null	null	null	24.35
MAP2K2	null	null	null	24.32
SCG2	null	null	null	24.3
HRAS	null	null	null	24.24
ELK1	null	null	null	24.21
HENMT1	null	null	null	24.21
PAN2	null	null	null	24.2
RPL41	null	null	null	24.18
CFHR4	null	null	null	24.17
APOB	null	null	null	24.13
GLO1	null	null	null	24.13
WDPCP	null	null	null	24.09
STRAP	null	null	null	24.0
HCG4	null	null	null	23.97
MIR503HG	null	null	null	23.96
CBX8	null	null	null	23.95
HIST1H4J	null	null	null	23.95
NOSIP	null	null	null	23.95
GART	null	null	null	23.93
CCT6B	null	null	null	23.92
NPY6R	null	null	null	23.91
ZNF484	null	null	null	23.89
SEPT5-GP1BB	null	null	null	23.87
AGPAT1	null	null	null	23.86
ZNF385C	null	null	null	23.86
FEN1	null	null	null	23.82
IQCA1L	null	null	null	23.82
LOC441155	null	null	null	23.82
LOC730202	null	null	null	23.82
ZNF451	null	null	null	23.77
ASPSCR1	null	null	null	23.75
C9ORF170	null	null	null	23.75
LOC101927021	null	null	null	23.73
METTL3	null	null	null	23.72
BANF1	null	null	null	23.7
CDC42EP3	null	null	null	23.68
ALX1	null	null	null	23.67
FAM168A	null	null	null	23.65
KCNQ1OT1	null	null	null	23.63
SLC17A9	null	null	null	23.6
IFT27	null	null	null	23.58
LOC221122	null	null	null	23.57
ZNF284	null	null	null	23.57
FKTN	null	null	null	23.55
TRPM7	null	null	null	23.54
TBC1D28	null	null	null	23.53
UGGT1	null	null	null	23.49
ABCC10	null	null	null	23.44
SPRNP1	null	null	null	23.42
CHRDL2	null	null	null	23.41
CENPF	null	null	null	23.39
B4GALT2	null	null	null	23.35
DDX31	null	null	null	23.35
ZBED8	null	null	null	23.34
MAGEH1	null	null	null	23.25
PMS2	null	null	null	23.25
PRICKLE3	null	null	null	23.24
PRR18	null	null	null	23.23
RBM12	null	null	null	23.17
YY1	null	null	null	23.16
ZNF225	null	null	null	23.15
NUBP2	null	null	null	23.09
TSEN34	null	null	null	23.04
SSTR2	null	null	null	22.98
ING1	null	null	null	22.94
RPS10-NUDT3	null	null	null	22.9
LOC642943	null	null	null	22.89
DBX2	null	null	null	22.85
PAX2	null	null	null	22.85
TAS2R30	null	null	null	22.85
ZNF773	null	null	null	22.84
RTCA-AS1	null	null	null	22.82
MRPL17	null	null	null	22.78
PPAPDC3	null	null	null	22.78
MACROD1	null	null	null	22.77
CFDP1	null	null	null	22.75
ICE1	null	null	null	22.65
FLYWCH2	null	null	null	22.64
ANO1-AS2	null	null	null	22.62
ZNF234	null	null	null	22.6
DPY19L2P3	null	null	null	22.59
SGOL1	null	null	null	22.53
OR4Q3	null	null	null	22.52
MRPL28	null	null	null	22.48
KRT80	null	null	null	22.46
NCAPD2	null	null	null	22.46
PHPT1	null	null	null	22.45
UBAC2-AS1	null	null	null	22.45
JOSD2	null	null	null	22.43
CHD8	null	null	null	22.42
ZGLP1	null	null	null	22.38
CPSF6	null	null	null	22.37
MIR124-2HG	null	null	null	22.37
LINC01604	null	null	null	22.35
AGO2	null	null	null	22.34
CHPF	null	null	null	22.33
PDIA4	null	null	null	22.32
RCN3	null	null	null	22.32
TBC1D31	null	null	null	22.32
MORF4L2	null	null	null	22.31
LINC01569	null	null	null	22.28
ASB10	null	null	null	22.27
RBAK	null	null	null	22.24
ZNF616	null	null	null	22.21
MTG2	null	null	null	22.19
GDF11	null	null	null	22.17
KCNC1	null	null	null	22.14
FAT2	null	null	null	22.13
ZNF275	null	null	null	22.11
GPANK1	null	null	null	22.1
AK4	null	null	null	22.09
PSMB3	null	null	null	22.09
NSUN6	null	null	null	22.06
SYN1	null	null	null	22.06
C16ORF74	null	null	null	22.0
CAV3	null	null	null	22.0
LGALS9C	null	null	null	22.0
MRPL45	null	null	null	22.0
SDC2	null	null	null	22.0
RHBDL1	null	null	null	21.97
RSPH6A	null	null	null	21.88
HAX1	null	null	null	21.79
KNOP1	null	null	null	21.79
MRPS24	null	null	null	21.79
SIAH2	null	null	null	21.79
DYRK2	null	null	null	21.77
CACTIN	null	null	null	21.73
ULK2	null	null	null	21.71
YME1L1	null	null	null	21.71
ADCY10	null	null	null	21.62
SMPD4	null	null	null	21.61
CARM1	null	null	null	21.54
PAPD7	null	null	null	21.54
GJA1	null	null	null	21.53
KCNMB3	null	null	null	21.51
C1QTNF8	null	null	null	21.45
PARD3	null	null	null	21.45
PROCA1	null	null	null	21.45
FAM27E2	null	null	null	21.4
IMP4	null	null	null	21.37
COA3	null	null	null	21.34
FSCN1	null	null	null	21.32
CCER1	null	null	null	21.29
NDE1	null	null	null	21.25
SPC25	null	null	null	21.24
CCNT1	null	null	null	21.22
ZNF880	null	null	null	21.22
LOC101928295	null	null	null	21.21
GCNT1	null	null	null	21.16
CEP290	null	null	null	21.12
LINC01296	null	null	null	21.11
GOLIM4	null	null	null	21.1
NFYA	null	null	null	21.05
LKAAEAR1	null	null	null	21.03
PIN1	null	null	null	21.0
DYNLRB1	null	null	null	20.99
LOC101929268	null	null	null	20.99
CAND1.11	null	null	null	20.97
TUBD1	null	null	null	20.97
ADAL	null	null	null	20.96
PPP1R3C	null	null	null	20.96
MTCH1	null	null	null	20.91
KRT17P5	null	null	null	20.89
TRIM77	null	null	null	20.86
SNRPB2	null	null	null	20.83
PEX11A	null	null	null	20.81
SNRPD2	null	null	null	20.81
C7ORF76	null	null	null	20.79
HNRNPUL1	null	null	null	20.79
TEX13B	null	null	null	20.79
ZNF222	null	null	null	20.77
LINC00403	null	null	null	20.72
ZNF358	null	null	null	20.72
CHST1	null	null	null	20.67
C7ORF65	null	null	null	20.66
MDP1	null	null	null	20.66
CRYAA	null	null	null	20.65
RIOK1	null	null	null	20.62
SEC22B	null	null	null	20.62
ITCH	null	null	null	20.59
RAD54L	null	null	null	20.55
IMPAD1	null	null	null	20.54
LINC01116	null	null	null	20.52
CABP7	null	null	null	20.5
MCM3	null	null	null	20.5
ZNF876P	null	null	null	20.48
DNM1P35	null	null	null	20.46
LINC01482	null	null	null	20.45
POLR2J4	null	null	null	20.42
CBFA2T2	null	null	null	20.36
HNRNPU	null	null	null	20.36
KNG1	null	null	null	20.35
PDIA6	null	null	null	20.35
DPEP1	null	null	null	20.32
ALG10B	null	null	null	20.31
PHB	null	null	null	20.31
POLR2D	null	null	null	20.31
TIAM2	null	null	null	20.25
CBS	null	null	null	20.23
CCT7	null	null	null	20.22
LOC284023	null	null	null	20.2
MAGEB16	null	null	null	20.17
ANKRD18B	null	null	null	20.15
UBFD1	null	null	null	20.15
BTBD2	null	null	null	20.12
COASY	null	null	null	20.08
RBM4	null	null	null	20.06
MRPL42	null	null	null	20.05
PUS1	null	null	null	20.04
ZNF534	null	null	null	20.01
ERC1	null	null	null	20.0
PGBD1	null	null	null	19.98
COX20	null	null	null	19.94
MTERF1	null	null	null	19.94
LOC100128076	null	null	null	19.93
SAP30	null	null	null	19.89
OSER1	null	null	null	19.88
PSRC1	null	null	null	19.87
TRAPPC2B	null	null	null	19.86
GARS	null	null	null	19.85
HS6ST1	null	null	null	19.85
C14ORF39	null	null	null	19.82
LINC01239	null	null	null	19.82
C9ORF41-AS1	null	null	null	19.78
MANEAL	null	null	null	19.77
RFC3	null	null	null	19.72
ANKRD26	null	null	null	19.71
HM13-AS1	null	null	null	19.69
AGL	null	null	null	19.68
CDK2AP1	null	null	null	19.65
PSMD10	null	null	null	19.64
CSAG4	null	null	null	19.62
CNPY2	null	null	null	19.61
HSF2BP	null	null	null	19.6
AIP	null	null	null	19.57
PTENP1	null	null	null	19.55
GPN1	null	null	null	19.54
METTL12	null	null	null	19.53
AQP11	null	null	null	19.5
PCDHB16	null	null	null	19.5
PLEKHG4B	null	null	null	19.48
OSGEPL1	null	null	null	19.45
C16ORF95	null	null	null	19.41
CHRNG	null	null	null	19.41
UBE2V2	null	null	null	19.4
FAM196A	null	null	null	19.39
WBP1	null	null	null	19.39
ARHGEF7	null	null	null	19.38
LOC100288846	null	null	null	19.37
NECAP1	null	null	null	19.37
PCDH8	null	null	null	19.3
CENPW	null	null	null	19.28
OVOL3	null	null	null	19.28
RBM23	null	null	null	19.27
CD3EAP	null	null	null	19.25
RAE1	null	null	null	19.24
TUBB2A	null	null	null	19.24
SCRN3	null	null	null	19.21
OSER1-AS1	null	null	null	19.2
CKAP4	null	null	null	19.18
IFITM5	null	null	null	19.16
LRRD1	null	null	null	19.16
CCNB1	null	null	null	19.13
SLC2A1-AS1	null	null	null	19.13
HSF1	null	null	null	19.12
PPFIA2	null	null	null	19.12
CTH	null	null	null	19.1
FAM66C	null	null	null	19.1
ZNF175	null	null	null	19.09
PRPF6	null	null	null	19.08
TBC1D22B	null	null	null	19.08
MYO16	null	null	null	19.07
UBE2T	null	null	null	19.07
MIS12	null	null	null	19.06
TSPYL2	null	null	null	19.06
C11ORF73	null	null	null	19.05
EHBP1	null	null	null	19.04
CCDC106	null	null	null	19.03
TRA2A	null	null	null	19.01
PDK1	null	null	null	19.0
XRCC1	null	null	null	19.0
LOC101926960	null	null	null	18.97
LEF1	null	null	null	18.96
TNRC6C	null	null	null	18.96
CCDC14	null	null	null	18.95
LOC100131347	null	null	null	18.89
RTFDC1	null	null	null	18.88
RPRD1B	null	null	null	18.85
MBTPS1	null	null	null	18.82
RAC1	null	null	null	18.81
ZFAND3	null	null	null	18.81
MRPS11	null	null	null	18.75
SFXN1	null	null	null	18.74
SUZ12	null	null	null	18.72
CCDC18	null	null	null	18.71
LMNB2	null	null	null	18.69
TNNC2	null	null	null	18.68
SPPL2B	null	null	null	18.67
LOC100507547	null	null	null	18.66
COPS4	null	null	null	18.65
OR4C3	null	null	null	18.65
KIF3B	null	null	null	18.63
NCAM1	null	null	null	18.62
NIFK	null	null	null	18.62
TIMM50	null	null	null	18.62
CLTCL1	null	null	null	18.59
GPATCH11	null	null	null	18.58
DERL1	null	null	null	18.57
DICER1-AS1	null	null	null	18.55
GMCL1	null	null	null	18.55
CENPP	null	null	null	18.54
FBXL22	null	null	null	18.54
GTF2IRD1	null	null	null	18.51
SNX13	null	null	null	18.51
PA2G4	null	null	null	18.5
ABCC11	null	null	null	18.49
KCNG1	null	null	null	18.49
LOC101928105	null	null	null	18.49
KIAA1715	null	null	null	18.48
LYRM4	null	null	null	18.48
MED12	null	null	null	18.47
TMEM177	null	null	null	18.44
MGME1	null	null	null	18.43
PLVAP	null	null	null	18.41
CEP128	null	null	null	18.39
DIS3L2	null	null	null	18.39
EHMT2	null	null	null	18.39
PHF19	null	null	null	18.38
ERVV-2	null	null	null	18.36
NLRP4	null	null	null	18.36
TMEM189	null	null	null	18.36
METTL7B	null	null	null	18.32
FRMD6-AS1	null	null	null	18.31
OSBPL2	null	null	null	18.28
GEMIN7	null	null	null	18.26
RAD51D	null	null	null	18.26
TBC1D26	null	null	null	18.26
LOC100134368	null	null	null	18.24
U2AF1	null	null	null	18.24
POTEM	null	null	null	18.23
ELAC2	null	null	null	18.22
OR1F2P	null	null	null	18.2
EHD3	null	null	null	18.18
GMPR2	null	null	null	18.18
WFDC10B	null	null	null	18.17
GPR52	null	null	null	18.15
PABPC3	null	null	null	18.15
RBP7	null	null	null	18.15
SGOL2	null	null	null	18.15
DET1	null	null	null	18.14
ERI3	null	null	null	18.11
LHFPL1	null	null	null	18.11
IKBIP	null	null	null	18.08
ZNF239	null	null	null	18.08
KRT18P55	null	null	null	18.06
PABPN1	null	null	null	18.06
HSPBP1	null	null	null	18.04
MCHR1	null	null	null	18.03
LPO	null	null	null	18.02
OGFOD2	null	null	null	18.02
MEF2A	null	null	null	18.01
KIF24	null	null	null	17.95
WWP2	null	null	null	17.93
ITPKA	null	null	null	17.91
PRPF4	null	null	null	17.9
ANKRD23	null	null	null	17.89
ARMCX6	null	null	null	17.88
CNFN	null	null	null	17.85
ZNF512	null	null	null	17.85
SNRPA1	null	null	null	17.84
LINC01470	null	null	null	17.83
LOC102724933	null	null	null	17.82
RNF187	null	null	null	17.81
DCUN1D4	null	null	null	17.8
NGEF	null	null	null	17.8
LGALS3BP	null	null	null	17.79
RBL1	null	null	null	17.79
CENPH	null	null	null	17.77
LOC100287225	null	null	null	17.72
RNF216	null	null	null	17.71
FARSA	null	null	null	17.68
[truncated: 17,828 more rows]
