# Supplementary material for: DNA methylation-based classifier and gene expression signatures detect BRCAness in osteosarcoma
Source: PLoS Comput Biol. 2021 Nov 11;17(11):e1009562. doi: 10.1371/journal.pcbi.1009562 (PMC8584788; doi:10.1371/journal.pcbi.1009562)
Supplement: S2 File — (ZIP) [file pcbi.1009562.s002.zip › S2_File/README.txt]

Open with WordPad.

Supplemental Data content:

1. Folder: my_analysis_Kegg.GseaPreranked.1581692187239 

Output of GSEA-tool.
Enter the folder. In the folder find and double click index.html. 
Then, navigate through gsea result web-page

2. Folder: DEGenes

Table_A_all_DEG_results_deseq2.xlsx
Complete differentially expressed gene output (sorted by log2FoldChange)

Table_B_sig_DEG_results_deseq2.xlsx
Only differentially expressed genes with fdr < 0.05 (sorted by padj)

3. Folder: EnrichR

Results of Enrichr for upregulated and downregulated genes with fdr < 0.05
Signatures of interest marked in yellow

4. File: All43SamplesMyChoiceFreecNexus.xlsx
All 43 OS samples used in the study ordered according to NexusPCG score from highest (BRCAness positive) to lowest (BRCAness negative)
Sample IDs on dark red background were considered as BRCAness positive, on blue BRCAness negative.
For RNA-seq were selected the very top 2/3 positive and 2/3 bottom negative OS samples.
