# Supplementary material for: DNA methylation-based classifier and gene expression signatures detect BRCAness in osteosarcoma
Source: PLoS Comput Biol. 2021 Nov 11;17(11):e1009562. doi: 10.1371/journal.pcbi.1009562 (PMC8584788; doi:10.1371/journal.pcbi.1009562)
Supplement: S3 File — (ZIP) [file pcbi.1009562.s003.zip]

Archive with 33 entries (27 files):
- S3_File/GenerateFigs2AB/
- S3_File/GenerateFigs2AB/generateFig2A_hClustAll43ss.R
- S3_File/GenerateFigs2AB/generateFig2B_hClustAll41ss.R
- S3_File/GenerateFigs2AB/README.txt
- S3_File/GenerateFigs2AB/SamplesOrder.txt
- S3_File/README.txt
- S3_File/RF_ROC_41samples/
- S3_File/RF_ROC_41samples/feature_selection_MBver1.R
- S3_File/RF_ROC_41samples/PcGnCh.score
- S3_File/RF_ROC_41samples/README.txt
- S3_File/RF_ROC_41samples/rf_script_41smpls.R
- S3_File/RF_ROC_41samples/SamplesOrder.txt
- S3_File/RF_ROC_43samples/
- S3_File/RF_ROC_43samples/feature_selection_MBver1_allSS.R
- S3_File/RF_ROC_43samples/PcGnCh.score
- S3_File/RF_ROC_43samples/README.txt
- S3_File/RF_ROC_43samples/rf_roc_script_43smpls.R
- S3_File/RF_ROC_43samples/SamplesOrder.txt
- S3_File/run_minfi_bmiq4RFinput/
- S3_File/run_minfi_bmiq4RFinput/README.txt
- S3_File/run_minfi_bmiq4RFinput/SamplesOrder.txt
- S3_File/run_minfi_bmiq4RFinput/Use2Generate.BMIQ.inputFile.4RF.R
- S3_File/saveRFandReuse/
- S3_File/saveRFandReuse/BRCAnessByPGC.tab
- S3_File/saveRFandReuse/finalRF.AllSs.rds
- S3_File/saveRFandReuse/newBRCAnessPrediction.txt
- S3_File/saveRFandReuse/newBRCAnessPredictionsOnly.xlsx
- S3_File/saveRFandReuse/PcGnCh.score
- S3_File/saveRFandReuse/README.txt
- S3_File/saveRFandReuse/ROCvalidationInform20set.pdf
- S3_File/saveRFandReuse/SamplesOrder.txt
- S3_File/saveRFandReuse/saveRFandReuse.R
- S3_File/
