# Supplementary material for: DNA methylation-based classifier and gene expression signatures detect BRCAness in osteosarcoma
Source: PLoS Comput Biol. 2021 Nov 11;17(11):e1009562. doi: 10.1371/journal.pcbi.1009562 (PMC8584788; doi:10.1371/journal.pcbi.1009562)
Supplement: S3 File — (ZIP) [file pcbi.1009562.s003.zip › S3_File/GenerateFigs2AB/generateFig2B_hClustAll41ss.R]

## load libraries
library(gplots)
library(RColorBrewer)
# load dataset
load("bset_all.BMIQ.combi.hg19.rda")
##HERE some colnames "I063_021." "I047_015." "I007_054." => remove dot
names(bset_all) <- gsub(".", "", names(bset_all), fixed = TRUE)
sample_list <-scan("SamplesOrder.txt", what="character")
bset_all<-bset_all[sample_list]
bset_all <- subset(bset_all, select=-c(I047_005, HD_00J))
bset_training_Yes <-bset_all[,c(1:25)]
bset_training_No <-bset_all[,c(26:41)]
variance_all = apply(bset_all[1:41], 1, var)
variance_Yes = apply(bset_training_Yes[1:length(bset_training_Yes)], 1, var)
variance_No = apply(bset_training_No[1:length(bset_training_No)], 1, var)
variance <- variance_all - variance_Yes - variance_No
bset_all$variance <- variance
M<-bset_all[order(bset_all$variance,decreasing=TRUE),]
table(sign(M$variance))
n=2000
B<-M[1:n,]
B$variance <- NULL
B2 <- t(B)# transpose
##CHANGE!!!
Group =c(rep("Yes", 25),rep("No", 16))
B3<-B2[complete.cases(B2),]
B3.df <- data.frame(B3)
B3.df <- B3.df[1:41,]
B3.df$Grouping <- as.factor(Group)
train <- droplevels(B3.df[1:41,])
hclust_fun = function(x) hclust(x, method="ward.D2")
dist_fun = function(x) dist(x, method="euclidean")
my_color <- c("blue","brown")[as.numeric(train$Grouping)]
par(xpd=TRUE,cex.main=0.9)
heatmap.2(as.matrix(t(train[1:41,1:(ncol(train)-1)])), col = bluered(90), key=T, key.xlab="beta", key.title =NA, keysize=1, density.info="none", trace="none", scale="none", dendrogram="both", Rowv=TRUE, Colv=TRUE, distfun=dist_fun, hclustfun=hclust_fun, xlab = "samples", ylab = "2000 probes", ColSideColors=my_color, labRow = TRUE, margins = c(9, 2), main = "Unsupervised clustering of OS 41 samples")
#dev.copy(svg, "filt41Samples.svg")
dev.copy(pdf, "filt41Samples.pdf")
dev.off()
###END####
