# Supplementary material for: DNA methylation-based classifier and gene expression signatures detect BRCAness in osteosarcoma
Source: PLoS Comput Biol. 2021 Nov 11;17(11):e1009562. doi: 10.1371/journal.pcbi.1009562 (PMC8584788; doi:10.1371/journal.pcbi.1009562)
Supplement: S3 File — (ZIP) [file pcbi.1009562.s003.zip › S3_File/GenerateFigs2AB/SamplesOrder.txt]

MS_00A
I027_011
I062_006
I070_021
I036_004
MS_00F
HA_00B
I057_002
I047_005
I037_002
I002_006
I062_020
I036_005
I023_005
I018_009
I062_021
I047_007
I042_009
I022_002
I037_003
I062_015
I063_011
I022_017
I062_040
I062_033
I062_022
I062_010
HD_00J
I044_004
I047_003
I042_002
I137_005
I056_004
I007_027
I007_018
I002_007
I070_016
I062_003
I062_007
I042_001
I044_008
I047_006
I062_035
I015_008
I024_024
I063_010
I018_019
I076_018
I018_023
I054_013
I013_017
I014_018
I007_071
I074_034
I062_050
I018_036
I047_017
I047_018
I047_012
I074_033
I063_021
I047_015
I007_054
