# Supplementary material for: DNA methylation-based classifier and gene expression signatures detect BRCAness in osteosarcoma
Source: PLoS Comput Biol. 2021 Nov 11;17(11):e1009562. doi: 10.1371/journal.pcbi.1009562 (PMC8584788; doi:10.1371/journal.pcbi.1009562)
Supplement: S3 File — (ZIP) [file pcbi.1009562.s003.zip › S3_File/README.txt]

Please, open with WordPad. 
There are 5 folders with R-scripts. You will find corresponding README.txt file in each folder.
Folders:
run_minfi_bmiq4RFinput - generate input file for random forest training and validation from DNA-methylation arrays.
GenerateFigs2AB - generate fig. 2A,B.
RF_ROC_41samples - generate ROC plot for 41 sample set, fig.3A,B, figs S1, S2. 
RF_ROC_43samples - generate ROC plot for 43 sample set.
saveRFandReuse - save random forest trained on 41 sample set, save RF model and use it with your own dataset.
