# Supplementary material for: DNA methylation-based classifier and gene expression signatures detect BRCAness in osteosarcoma
Source: PLoS Comput Biol. 2021 Nov 11;17(11):e1009562. doi: 10.1371/journal.pcbi.1009562 (PMC8584788; doi:10.1371/journal.pcbi.1009562)
Supplement: S3 File — (ZIP) [file pcbi.1009562.s003.zip › S3_File/RF_ROC_41samples/PcGnCh.score]

Sample_Name	GenomeChPc
MS_00A	59
I027_011	58
I062_006	56
I070_021	55
I036_004	55
MS_00F	53
HA_00B	52
I057_002	52
I047_005	52
I037_002	49
I002_006	49
I062_020	49
I036_005	48
I023_005	48
I018_009	47
I062_021	45
I047_007	43
I042_009	43
I022_002	43
I037_003	42
I062_015	39
I063_011	38
I022_017	37
I062_040	37
I062_033	35
I062_022	33
I062_010	30
HD_00J	29
I044_004	28
I047_003	22
I042_002	20
I137_005	19
I056_004	17
I007_027	16
I007_018	14
I002_007	11
I070_016	6
I062_003	5
I062_007	4
I042_001	4
I044_008	4
I047_006	1
I062_035	0
