# Supplementary material for: DNA methylation-based classifier and gene expression signatures detect BRCAness in osteosarcoma
Source: PLoS Comput Biol. 2021 Nov 11;17(11):e1009562. doi: 10.1371/journal.pcbi.1009562 (PMC8584788; doi:10.1371/journal.pcbi.1009562)
Supplement: S3 File — (ZIP) [file pcbi.1009562.s003.zip › S3_File/RF_ROC_41samples/rf_script_41smpls.R]

# ADDING all colinear predictors and annotate
# load libraries
library(doMC)
registerDoMC(cores=14)
#dir.create("results")
library(caret) # findCorrelation(...)
library(RColorBrewer) # pretty colours
library(gplots) # heatmap.2(...)
library(scales) # alpha
library(randomForest)
library(ROCR)
source("feature_selection_MBver1.R") # MB modified functions for feature selection/predictive modelling
# load dataset
load("bset_all.BMIQ.combi.hg19.rda")
##HERE some colnames "I063_021." "I047_015." "I007_054." => remove dot
names(bset_all) <- gsub(".", "", names(bset_all), fixed = TRUE)
sample_list <-scan("SamplesOrder.txt", what="character")
bset_all<-bset_all[sample_list]
bset_all <- subset(bset_all, select=-c(I047_005, HD_00J))
bset_training_Yes <-bset_all[,c(1:25)]
bset_training_No <-bset_all[,c(26:41)]
variance_all = apply(bset_all[1:41], 1, var)
variance_Yes = apply(bset_training_Yes[1:length(bset_training_Yes)], 1, var)
variance_No = apply(bset_training_No[1:length(bset_training_No)], 1, var)
variance <- variance_all - variance_Yes - variance_No
bset_all$variance <- variance
M<-bset_all[order(bset_all$variance,decreasing=TRUE),]
table(sign(M$variance))
n=2000
B<-M[1:n,]
dim(B)
PcGC <- read.delim("PcGnCh.score")
B$variance <- NULL
B2 <- t(B)# transpose
rownames(PcGC) <- PcGC[,1]
##!!! Do NOT sort to keep the order
B2.PcGC <- merge(B2,PcGC,by = 0,sort = FALSE)
rownames(B2.PcGC) <- B2.PcGC$Row.names
B2.PcGC$Row.names <- NULL
B2.PcGC$Sample_Name <- NULL
B2 <- B2.PcGC
##CHANGE!!!
Group =c(rep("Yes", 25),rep("No", 16))
B3<-B2[complete.cases(B2),]
B3.df <- data.frame(B3)
B3.df$Grouping <- as.factor(Group)
dim(B3.df)
#GenomeChPc
ignore <- c("GenomeChPc","Grouping")
X <- B3.df[, !(colnames(B3.df) %in% ignore)]
Y <- B3.df$Grouping
dim(X)
length(Y)
rho = cor(X, method="pearson")
iiRemove <- findCorrelation(rho, cutoff=0.8) # indices to remove to reduce pair-wise corr
X <- X[, -iiRemove]
dim(X)
# Constants
nProbes <- 2000 # number of top probes to process after ranking according to deltaVar
NTREE <- 10000 # number of trees in forest
#**NTREE <- 20001 # number of trees in forest
NREPEAT <- 100 # number of repeats for mProbes/xRF
#NREPEAT <- 100 # number of repeats for mProbes/xRF
NSEED <- 2020 # for reproducibility
#NSEED <- 5778
kFold <- 5
set.seed(NSEED) # for reproducible cross-validation folds
#rKeep=0.3
###*****************!!!!

out <- pred_modelling_pipeline(X, Y, kFold=kFold, n=nProbes, rKeep=1.0, nRepeat=NREPEAT, ntree=NTREE, description="OS2k")
#######################################
#######################################
# Load results data
auc <- readRDS(file.path(getwd(), "OS2k", "auc.rds"))
ROC <- readRDS(file.path(getwd(), "OS2k", "ROC.rds"))
# Plot results
pdf("ROCmult_fold.pdf")
#par(pty="s", cex.axis=0.8)
# Plot first fold ROC curve
plot(ROC[["Fold1"]], lty=2, font.lab=1, cex.lab=1.5, col="grey", lwd=1)
legStr <- paste("AUC1 =", format(auc[["Fold1"]], digits=2)) # legend string
# Plot rest of the folds
for (k in 2:5)
{
  fold <- paste0("Fold", k)
  plot(ROC[[fold]], lty=2, font.lab=1, cex.lab=1.5, col="grey", lwd=1, add=T)
  legStr <- c(legStr, paste0("AUC", k, " = ", format(auc[[fold]], digits=2)))
}
plot(ROC[["Average"]], lty=1, lwd=2, font.lab=1, cex.lab=1.5, add=T)
legStr <- c(legStr, paste("AUC avg", "=", format(auc[["Average"]], digits=2)))
abline(a=0, b=1, col="black", lty=2, lwd=1)
legend("bottomright", legStr, col="black", lty=c(rep(2, 5), 1), cex=1.0)
#dev.copy(pdf, "ROCmult_fold.pdf")
dev.off()
################################
# Plot results in SVG
svg("ROCmult_fold.svg")
#par(pty="s", cex.axis=0.8)
# Plot first fold ROC curve
plot(ROC[["Fold1"]], lty=2, font.lab=1, cex.lab=1.5, col="grey", lwd=1)
legStr <- paste("AUC1 =", format(auc[["Fold1"]], digits=2)) # legend string
# Plot rest of the folds
for (k in 2:5)
{
  fold <- paste0("Fold", k)
  plot(ROC[[fold]], lty=2, font.lab=1, cex.lab=1.5, col="grey", lwd=1, add=T)
  legStr <- c(legStr, paste0("AUC", k, " = ", format(auc[[fold]], digits=2)))
}
plot(ROC[["Average"]], lty=1, lwd=2, font.lab=1, cex.lab=1.5, add=T)
legStr <- c(legStr, paste("AUC avg", "=", format(auc[["Average"]], digits=2)))
abline(a=0, b=1, col="black", lty=2, lwd=1)
legend("bottomright", legStr, col="black", lty=c(rep(2, 5), 1), cex=1.0)
dev.off()
########
# Read list of top proteins
top <- as.character(unlist(read.csv((file.path(getwd(), "OS2k", "topPredictors.csv")))))
#top
load("probe.features.rda")
top.uq <- unique(top)
top.uq <- top.uq[!is.na(unique(top))]
top.uq.df <- as.data.frame(top.uq)
rownames(top.uq.df) <- top.uq.df[,1]
top.probes.anno <- merge(top.uq.df,probe.features,by=0)
write.csv(top.probes.anno, "top.probes.anno.csv", row.names = FALSE)
######*****####################################################################
top <- unique(top[!(is.na(top)) & !(top %in% c("GenomeChPc"))])

bset.htmap <- bset_all[rownames(bset_all) %in% top,]
bset.htmap$variance <- NULL
bset.htmap.df <- as.data.frame(t(bset.htmap))
GCP.Grp <- B3.df[,c("GenomeChPc", "Grouping")]
bset.htmap.PcGC <- merge(bset.htmap.df,GCP.Grp,by = 0,sort = FALSE)
rownames(bset.htmap.PcGC) <- bset.htmap.PcGC$Row.names
bset.htmap.PcGC$Row.names <- NULL

##################################################################################
# Get data set ordered by PGC######*****####################################################################
bset.htmap.all <- bset_all[rownames(bset_all) %in% ID.all,] # select all probes in original bset_all
bset.htmap.all$variance <- NULL
bset.htmap.all.df <- as.data.frame(t(bset.htmap.all))
GCP.Grp <- B3.df[,c("GenomeChPc", "Grouping")]
bset.htmap.all.PcGC <- merge(bset.htmap.all.df,GCP.Grp,by = 0,sort = FALSE)
rownames(bset.htmap.all.PcGC) <- bset.htmap.all.PcGC$Row.names
bset.htmap.all.PcGC$Row.names <- NULL
bset.htmap.all.PcGC <- bset.htmap.all.PcGC[order(bset.htmap.all.PcGC$GenomeChPc,decreasing=FALSE),]
###############################################################
bset.htmap.PcGC <- bset.htmap.PcGC[order(bset.htmap.PcGC$GenomeChPc), ]
# Create gradient line based on GenomeChPc score
rbPal <- colorRampPalette(c('grey90','grey10'))
columnColour <- bset.htmap.PcGC$GenomeChPc
columnColour<- rbPal(20)[as.numeric(cut(columnColour,breaks = 20))]
dataMatrix <- t(as.matrix(bset.htmap.PcGC[, match(top, colnames(bset.htmap.PcGC))]))
#############USE THIS
# Plot heatmap TOPs
pdf(paste0("PredictivePatternHMapTop_",(ncol(bset.htmap.PcGC)-2),"_combined_probesN2000.pdf"))
par(xpd=TRUE,cex.main=1)
heatmap.2(dataMatrix,
# dendrogram control
distfun=function(x) dist(x, method="euclidean"), # canberra, mikowski
hclustfun=function(x) hclust(x, method="ward.D2"),
xlab = "samples", 
ylab = paste0((ncol(bset.htmap.PcGC)-2)," probes"),
dendrogram="none",
scale="row",
Rowv=TRUE,
Colv=FALSE,
# colour map
col=bluered(90),
# level trace
trace="none", # Remove ugly trace lines
main="Relationship between top probe intensity and % of genome changed", # title
# color key + density info
key=TRUE, # Display key or not
keysize=1, # Size of colour key
key.xlab="beta", #Check what it is beta or Row Z score
key.title =NA,
density.info="none", # Histogram or None
# Row/Column Labeling
labRow=FALSE,
margins = c(7, 2),
ColSideColors=columnColour,
cexRow=0.5,
colsep=min(which(bset.htmap.PcGC$GenomeChPc > 29)),
sepcolor="black",
sepwidth=c(0.15, 0.15),
srtCol=90)
legend("topright", legend=c("BRCAness % genome changed increase"), cex=0.7)
dev.off()

## Extract all correlated probes
ID.all <- c() # complete list of selected protein IDs
corVars.all <-c()
for (i in 1:kFold){  
  for (protein in out$topPredictors[[i]]) # p = protein
  {
    corVars.all <- rownames(out$RHOs[[i]])[abs(out$RHOs[[i]][, match(protein, colnames(out$RHOs[[i]]))])>0.8] # correlated vars  
    ID.all <- union(ID.all, corVars.all)
  } 
}

ID.all.df <- as.data.frame(ID.all)
rownames(ID.all.df) <- ID.all.df[,1]
ID.all.anno <- merge(ID.all.df,probe.features,by=0)
write.csv(ID.all.anno, "ID.all.anno.csv", row.names = FALSE)
######*****####################################################################
bset.htmap.all <- bset_all[rownames(bset_all) %in% ID.all,] # select all probes in original bset_all
bset.htmap.all$variance <- NULL
bset.htmap.all.df <- as.data.frame(t(bset.htmap.all))
GCP.Grp <- B3.df[,c("GenomeChPc", "Grouping")]
bset.htmap.all.PcGC <- merge(bset.htmap.all.df,GCP.Grp,by = 0,sort = FALSE)
rownames(bset.htmap.all.PcGC) <- bset.htmap.all.PcGC$Row.names
bset.htmap.all.PcGC$Row.names <- NULL
bset.htmap.all.PcGC <- bset.htmap.all.PcGC[order(bset.htmap.all.PcGC$GenomeChPc,decreasing=FALSE),]
###############################################################
dataMatrix.all <- t(as.matrix(bset.htmap.all.PcGC[, match(ID.all, colnames(bset.htmap.all.PcGC))]))
#############USE THIS FOR all combined correlated probes
pdf(paste0("PredictivePatternHMapAll",(ncol(bset.htmap.all.PcGC)-2),"CorrProbesN2000.pdf"))
par(xpd=TRUE,cex.main=1)
heatmap.2(dataMatrix.all,
# dendrogram control
distfun=function(x) dist(x, method="euclidean"), # canberra, mikowski
hclustfun=function(x) hclust(x, method="ward.D2"),
xlab = "samples", 
ylab = paste0((ncol(bset.htmap.all.PcGC)-2)," probes"),
dendrogram="none",
scale="row",
Rowv=TRUE,
Colv=FALSE,
# colour map
col=bluered(90),
# level trace
trace="none", # Remove ugly trace lines
main="Relationship between all probe intensity and % of genome changed", # title
# color key + density info
key=TRUE, # Display key or not
keysize=1, # Size of colour key
key.xlab="beta", #Check what it is beta or Row Z score
key.title =NA,
density.info="none", # Histogram or None
# Row/Column Labeling
labRow=FALSE,
margins = c(7, 2),
ColSideColors=columnColour,
cexRow=0.5,
colsep=min(which(bset.htmap.PcGC$GenomeChPc > 29)),
sepcolor="black",
sepwidth=c(0.15, 0.15),
srtCol=90)
legend("topright", legend=c("BRCAness % genome changed increase"), cex=0.7)
#dev.copy(pdf, "PredictivePatternHeatmapAllCorrPrbs.pdf")
dev.off()
#########********************
##USE THIS HClust on combined top probes
hclust_fun = function(x) hclust(x, method="ward.D2")
dist_fun = function(x) dist(x, method="euclidean")
my_color <- c("blue","brown")[as.numeric(bset.htmap.PcGC$Grouping)]
pdf(paste0("top_",(ncol(bset.htmap.PcGC)-2),"_combined_probesN2000.pdf"))
par(xpd=TRUE,cex.main=1)
heatmap.2(as.matrix(t(bset.htmap.PcGC[1:41,1:(ncol(bset.htmap.PcGC)-2)])), col = bluered(90), key=T, key.xlab="beta", key.title =NA, keysize=1, density.info="none", trace="none", scale="none", dendrogram="both", Rowv=TRUE, Colv=TRUE, distfun=dist_fun, hclustfun=hclust_fun, xlab = "samples", ylab = paste0((ncol(bset.htmap.PcGC)-2)," probes"), ColSideColors=my_color, labRow = TRUE, margins = c(9, 2), main = paste0("HClustering of top ",(ncol(bset.htmap.PcGC)-2)," combined probes"))
dev.off()
#######################################
## HClust on all correllated probes. Bring all probes in.
hclust_fun = function(x) hclust(x, method="ward.D2")
dist_fun = function(x) dist(x, method="euclidean")
my_color <- c("blue","brown")[as.numeric(bset.htmap.all.PcGC$Grouping)]
pdf(paste0("all_",(ncol(bset.htmap.all.PcGC)-2),"_corr_probesN2000.pdf"))
par(xpd=TRUE,cex.main=1)
heatmap.2(as.matrix(t(bset.htmap.all.PcGC[1:41,1:(ncol(bset.htmap.all.PcGC)-2)])), col = bluered(90), key=T, key.xlab="beta", key.title =NA, keysize=1, density.info="none", trace="none", scale="none", dendrogram="both", Rowv=TRUE, Colv=TRUE, distfun=dist_fun, hclustfun=hclust_fun, xlab = "samples", ylab = paste0((ncol(bset.htmap.all.PcGC)-2)," probes"), ColSideColors=my_color, labRow = TRUE, margins = c(9, 2), main = paste0("HClustering of all ",(ncol(bset.htmap.all.PcGC)-2)," combined correlated probes"))
dev.off()
###END
