# Supplementary material for: DNA methylation-based classifier and gene expression signatures detect BRCAness in osteosarcoma
Source: PLoS Comput Biol. 2021 Nov 11;17(11):e1009562. doi: 10.1371/journal.pcbi.1009562 (PMC8584788; doi:10.1371/journal.pcbi.1009562)
Supplement: S3 File — (ZIP) [file pcbi.1009562.s003.zip › S3_File/RF_ROC_43samples/rf_roc_script_43smpls.R]

# ADDING all colinear predictors and annotate
# load libraries
library(doMC)
registerDoMC(cores=14)
library(caret) # findCorrelation(...)
library(RColorBrewer) # pretty colours
library(gplots) # heatmap.2(...)
library(scales) # alpha
library(randomForest)
library(ROCR)
source("feature_selection_MBver1_allSS.R") # MB modified functions for feature selection/predictive modelling
# load dataset
load("bset_all.BMIQ.combi.hg19.rda")
##HERE some colnames "I063_021." "I047_015." "I007_054." => remove dot
names(bset_all) <- gsub(".", "", names(bset_all), fixed = TRUE)
sample_list <-scan("SamplesOrder.txt", what="character")
bset_all<-bset_all[sample_list]
bset_training_Yes <-bset_all[,c(1:26)]
bset_training_No <-bset_all[,c(27:43)]
variance_all = apply(bset_all[1:43], 1, var)
variance_Yes = apply(bset_training_Yes[1:length(bset_training_Yes)], 1, var)
variance_No = apply(bset_training_No[1:length(bset_training_No)], 1, var)
variance <- variance_all - variance_Yes - variance_No
bset_all$variance <- variance
M<-bset_all[order(bset_all$variance,decreasing=TRUE),]
table(sign(M$variance))
n=2000
B<-M[1:n,]
dim(B)
PcGC <- read.delim("PcGnCh.score")
B$variance <- NULL
B2 <- t(B)# transpose
rownames(PcGC) <- PcGC[,1]
##!!! Do NOT sort to keep the order
B2.PcGC <- merge(B2,PcGC,by = 0,sort = FALSE)
rownames(B2.PcGC) <- B2.PcGC$Row.names
B2.PcGC$Row.names <- NULL
B2.PcGC$Sample_Name <- NULL
B2 <- B2.PcGC
##CHANGE!!!
Group =c(rep("Yes", 26),rep("No", 17))
B3<-B2[complete.cases(B2),]
B3.df <- data.frame(B3)
B3.df$Grouping <- as.factor(Group)
dim(B3.df)
#GenomeChPc
ignore <- c("GenomeChPc","Grouping")
X <- B3.df[, !(colnames(B3.df) %in% ignore)]
Y <- B3.df$Grouping
dim(X)
length(Y)
rho = cor(X, method="pearson")
iiRemove <- findCorrelation(rho, cutoff=0.8) # indices to remove to reduce pair-wise corr
X <- X[, -iiRemove]
dim(X)
# Constants
nProbes <- 2000 # number of top probes to process after ranking according to deltaVar
NTREE <- 10000 # number of trees in forest
#**NTREE <- 20001 # number of trees in forest
NREPEAT <- 100 # number of repeats for mProbes/xRF
#NREPEAT <- 100 # number of repeats for mProbes/xRF
NSEED <- 2020 # for reproducibility
#NSEED <- 5778
kFold <- 5
set.seed(NSEED) # for reproducible cross-validation folds
#rKeep=0.3
###*****************!!!!

out <- pred_modelling_pipeline(X, Y, kFold=kFold, n=nProbes, rKeep=1.0, nRepeat=NREPEAT, ntree=NTREE, description="OS2k")
#######################################
#######################################
# Load results data
auc <- readRDS(file.path(getwd(), "OS2k", "auc.rds"))
ROC <- readRDS(file.path(getwd(), "OS2k", "ROC.rds"))
# Plot results
pdf("ROCmult_fold.pdf")
#par(pty="s", cex.axis=0.8)
# Plot first fold ROC curve
plot(ROC[["Fold1"]], lty=2, font.lab=1, cex.lab=1.5, col="grey", lwd=1)
legStr <- paste("AUC1 =", format(auc[["Fold1"]], digits=2)) # legend string
# Plot rest of the folds
for (k in 2:5)
{
  fold <- paste0("Fold", k)
  plot(ROC[[fold]], lty=2, font.lab=1, cex.lab=1.5, col="grey", lwd=1, add=T)
  legStr <- c(legStr, paste0("AUC", k, " = ", format(auc[[fold]], digits=2)))
}
plot(ROC[["Average"]], lty=1, lwd=2, font.lab=1, cex.lab=1.5, add=T)
legStr <- c(legStr, paste("AUC avg", "=", format(auc[["Average"]], digits=2)))
abline(a=0, b=1, col="black", lty=2, lwd=1)
legend("bottomright", legStr, col="black", lty=c(rep(2, 5), 1), cex=1.0)
#dev.copy(pdf, "ROCmult_fold.pdf")
dev.off()
################################
# Plot results in SVG
svg("ROCmult_fold.svg")
#par(pty="s", cex.axis=0.8)
# Plot first fold ROC curve
plot(ROC[["Fold1"]], lty=2, font.lab=1, cex.lab=1.5, col="grey", lwd=1)
legStr <- paste("AUC1 =", format(auc[["Fold1"]], digits=2)) # legend string
# Plot rest of the folds
for (k in 2:5)
{
  fold <- paste0("Fold", k)
  plot(ROC[[fold]], lty=2, font.lab=1, cex.lab=1.5, col="grey", lwd=1, add=T)
  legStr <- c(legStr, paste0("AUC", k, " = ", format(auc[[fold]], digits=2)))
}
plot(ROC[["Average"]], lty=1, lwd=2, font.lab=1, cex.lab=1.5, add=T)
legStr <- c(legStr, paste("AUC avg", "=", format(auc[["Average"]], digits=2)))
abline(a=0, b=1, col="black", lty=2, lwd=1)
legend("bottomright", legStr, col="black", lty=c(rep(2, 5), 1), cex=1.0)
dev.off()
###END#####
