# Supplementary material for: DNA methylation-based classifier and gene expression signatures detect BRCAness in osteosarcoma
Source: PLoS Comput Biol. 2021 Nov 11;17(11):e1009562. doi: 10.1371/journal.pcbi.1009562 (PMC8584788; doi:10.1371/journal.pcbi.1009562)
Supplement: S3 File — (ZIP) [file pcbi.1009562.s003.zip › S3_File/run_minfi_bmiq4RFinput/README.txt]

Open with WordPad.
1. download and unzip two methylation array idat folders in this location
2. open R script, make sure your R installation has all necessary packages
3. copy and paste R-script into R command line

Please download zipped folder "IlmnArrayDB_450K.zip" with this link (~147 MB)
https://syncandshare.lrz.de/dl/fiTVnxSgAnn6oLzwu96eisN8/IlmnArrayDB_450K.zip

Please download zipped folder "IlmnArrayDB_EPIC.zip" with this link (~687 MB)
https://syncandshare.lrz.de/dl/fiMHaJgUa7sA8T9ndJAgWoer/IlmnArrayDB_EPIC.zip
