# Supplementary material for: DNA methylation-based classifier and gene expression signatures detect BRCAness in osteosarcoma
Source: PLoS Comput Biol. 2021 Nov 11;17(11):e1009562. doi: 10.1371/journal.pcbi.1009562 (PMC8584788; doi:10.1371/journal.pcbi.1009562)
Supplement: S3 File — (ZIP) [file pcbi.1009562.s003.zip › S3_File/saveRFandReuse/BRCAnessByPGC.tab]

Sample	BRCAnessByPGC
I047_017	Yes
I015_008	Yes
I063_010	Yes
I018_019	Yes
I047_012	Yes
I018_023	Yes
I076_018	Yes
I074_033	Yes
I047_015	Yes
I054_013	Yes
I074_034	Yes
I018_036	Yes
I047_018	Yes
I007_054	Yes
I024_024	No
I014_018	No
I007_071	No
I062_050	No
I063_021	No
I013_017	No
