# Supplementary material for: DNA methylation-based classifier and gene expression signatures detect BRCAness in osteosarcoma
Source: PLoS Comput Biol. 2021 Nov 11;17(11):e1009562. doi: 10.1371/journal.pcbi.1009562 (PMC8584788; doi:10.1371/journal.pcbi.1009562)
Supplement: S3 File — (ZIP) [file pcbi.1009562.s003.zip › S3_File/saveRFandReuse/newBRCAnessPrediction.txt]

             No    Yes
I015_008 0.1346 0.8654
I024_024 0.7300 0.2700
I063_010 0.0191 0.9809
I018_019 0.0100 0.9900
I076_018 0.5886 0.4114
I018_023 0.4981 0.5019
I054_013 0.0064 0.9936
I013_017 0.9091 0.0909
I014_018 0.1136 0.8864
I007_071 0.7277 0.2723
I074_034 0.3291 0.6709
I062_050 0.5474 0.4526
I018_036 0.2271 0.7729
I047_017 0.3470 0.6530
I047_018 0.1775 0.8225
I047_012 0.2982 0.7018
I074_033 0.0905 0.9095
I063_021 0.6718 0.3282
I047_015 0.2184 0.7816
I007_054 0.1994 0.8006
attr(,"class")
[1] "matrix" "array"  "votes" 
0.1346 0.73 0.0191 0.01 0.5886 0.4981 0.0064 0.9091 0.1136 0.7277 0.3291 0.5474 0.2271 0.347 0.1775 0.2982 0.0905 0.6718 0.2184 0.1994 0.8654 0.27 0.9809 0.99 0.4114 0.5019 0.9936 0.0909 0.8864 0.2723 0.6709 0.4526 0.7729 0.653 0.8225 0.7018 0.9095 0.3282 0.7816 0.8006
