# Supplementary material for: DNA methylation-based classifier and gene expression signatures detect BRCAness in osteosarcoma
Source: PLoS Comput Biol. 2021 Nov 11;17(11):e1009562. doi: 10.1371/journal.pcbi.1009562 (PMC8584788; doi:10.1371/journal.pcbi.1009562)
Supplement: S3 File — (ZIP) [file pcbi.1009562.s003.zip › S3_File/saveRFandReuse/newBRCAnessPredictionsOnly.xlsx]

## Sheet: newBRCAnessPrediction111
Sample	No	Yes	FrcPGCwgs		FreecPGC_BRCAnessPositive > 28
I054_013	0.0064	0.9936	45
I018_019	0.01	0.99	62
I063_010	0.0191	0.9809	66
I074_033	0.0905	0.9095	56
I014_018	0.1136	0.8864	21
I015_008	0.1346	0.8654	85
I047_018	0.1775	0.8225	39
I007_054	0.1994	0.8006	30
I047_015	0.2184	0.7816	52
I018_036	0.2271	0.7729	40
I047_012	0.2982	0.7018	62
I074_034	0.3291	0.6709	45
I047_017	0.347	0.653	86
I018_023	0.4981	0.5019	61
I062_050	0.5474	0.4526	16
I076_018	0.5886	0.4114	58
I063_021	0.6718	0.3282	15
I007_071	0.7277	0.2723	20
I024_024	0.73	0.27	28
I013_017	0.9091	0.0909	7
