# Supplementary material for: DNA methylation-based classifier and gene expression signatures detect BRCAness in osteosarcoma
Source: PLoS Comput Biol. 2021 Nov 11;17(11):e1009562. doi: 10.1371/journal.pcbi.1009562 (PMC8584788; doi:10.1371/journal.pcbi.1009562)
Supplement: S3 File — (ZIP) [file pcbi.1009562.s003.zip › S3_File/saveRFandReuse/README.txt]

Open with WordPad.
1. open R script, make sure your R installation has all necessary packages
2. copy file "bset_all.BMIQ.combi.hg19.rda" to this folder 
3. copy and paste R-script into R command line
4. In the output you get trained RF model saved in file "finalRF.AllSs.rds" and BRCAness prediction

Please download file "bset_all.BMIQ.combi.hg19.rda" with this link (~205 MB)
https://syncandshare.lrz.de/dl/fiHgYn9xmosnkVaWm5ajCS65/bset_all.BMIQ.combi.hg19.rda
