# Supplementary material for: DNA methylation-based classifier and gene expression signatures detect BRCAness in osteosarcoma
Source: PLoS Comput Biol. 2021 Nov 11;17(11):e1009562. doi: 10.1371/journal.pcbi.1009562 (PMC8584788; doi:10.1371/journal.pcbi.1009562)
Supplement: S3 File — (ZIP) [file pcbi.1009562.s003.zip › S3_File/saveRFandReuse/saveRFandReuse.R]

# load libraries
library(doMC)
registerDoMC(cores=14)
library(caret) # findCorrelation(...)
library(RColorBrewer) # pretty colours
library(gplots) # heatmap.2(...)
library(scales) # alpha
library(randomForest)
library(ROCR)
# load dataset
load("bset_all.BMIQ.combi.hg19.rda")
##HERE some colnames "I063_021." "I047_015." "I007_054." => remove dot
names(bset_all) <- gsub(".", "", names(bset_all), fixed = TRUE)
sample_list <-scan("SamplesOrder.txt", what="character")
bset_all<-bset_all[sample_list]
bset_all <- subset(bset_all, select=-c(I047_005, HD_00J))
bset_training_Yes <-bset_all[,c(1:25)]
bset_training_No <-bset_all[,c(26:41)]
variance_all = apply(bset_all[1:41], 1, var)
variance_Yes = apply(bset_training_Yes[1:length(bset_training_Yes)], 1, var)
variance_No = apply(bset_training_No[1:length(bset_training_No)], 1, var)
variance <- variance_all - variance_Yes - variance_No
bset_all$variance <- variance
M<-bset_all[order(bset_all$variance,decreasing=TRUE),]
table(sign(M$variance))
n=2000
B<-M[1:n,]
dim(B)
PcGC <- read.delim("PcGnCh.score")
B$variance <- NULL
B2 <- t(B)# transpose
rownames(PcGC) <- PcGC[,1]
##!!! Do NOT sort to keep the order
B2.PcGC <- merge(B2,PcGC,by = 0,sort = FALSE)
rownames(B2.PcGC) <- B2.PcGC$Row.names
B2.PcGC$Row.names <- NULL
B2.PcGC$Sample_Name <- NULL
B2 <- B2.PcGC
Group =c(rep("Yes", 25),rep("No", 16))
B3<-B2[complete.cases(B2),]
B3.df <- data.frame(B3)
B3.df$Grouping <- as.factor(Group)
dim(B3.df)
#GenomeChPc
ignore <- c("GenomeChPc","Grouping")
X <- B3.df[, !(colnames(B3.df) %in% ignore)]
Y <- B3.df$Grouping
dim(X)
length(Y)
rho = cor(X, method="pearson")
iiRemove <- findCorrelation(rho, cutoff=0.8) # indices to remove to reduce pair-wise corr
X <- X[, -iiRemove]
dim(X)
##RF!!
NSEED <- 2020
set.seed(NSEED)
sampSize <- round(1.00*min(table(Y)))
finalRF.all <- randomForest(x=X, y=Y, importance=TRUE, sampsize=rep(sampSize, length(table(Y))), nodesize=3, keep.forest = TRUE, ntree=10000, do.trace=1000)
### Save RF model for future use
saveRDS(finalRF.all, "./finalRF.AllSs.rds")
####################
### Read in saved RF
finalRF <- readRDS("./finalRF.AllSs.rds")
## we load old set 43 samples just to demonstrate the usage
## user can use her own dataset to predict BRCAness 
## using trained RF model saved in "finalRF.AllSs.rds"
## load test set
load("bset_all.BMIQ.combi.hg19.rda")
##HERE some colnames "I063_021." "I047_015." "I007_054." => remove dot
names(bset_all) <- gsub(".", "", names(bset_all), fixed = TRUE)
##bset_all<-bset_all[sample_list]
test.set <-bset_all[,44:63]
test.t.df<-t(as.data.frame(test.set))
test.set <- test.t.df[,colnames(test.t.df) %in% colnames(X)]
test.set.df <- as.data.frame(test.set)
label <- read.delim("BRCAnessByPGC.tab")
rownames(label) <- label[,1]
label$Sample <- NULL
test.set.label <- merge(test.set.df,label,by = 0,sort = FALSE)
rownames(test.set.label) <- test.set.label$Row.names
test.set.label$Row.names <- NULL
pred <- predict(finalRF,newdata=test.set.label,type='prob')
sink("newBRCAnessPrediction.txt")
brcaness_prediction <- print(predict(finalRF,newdata=test.set.label,type='prob'))
cat(brcaness_prediction)
sink()
pred = prediction(as.vector(pred[,2]), test.set.label$BRCAnessByPGC)
roc = performance(pred,"tpr","fpr")
##Compute accuracy
perf <- performance(pred, "acc")
# Cutoff
perf@x.values[[1]]
# Accuracy
perf@y.values[[1]]
## Accuracy 0.9
perf@y.values[[1]][max(which(perf@x.values[[1]] >= 0.5))]
##### End accuracy
auc = performance(pred, measure = "auc")
##Plot ROC for test set(n=20) 
plot(roc, lty=1, lwd=2, font.lab=1, cex.lab=1.5, add=F)
legStr <- paste("AUC =", format(auc@y.values, digits=2)) # legend string
abline(a=0, b=1, col="black", lty=2, lwd=1)
legend("bottomright", legStr, col="black", lty=1, cex=1.0)
#dev.copy(svg, "ROCvalidationInform20set.svg")
dev.copy(pdf, "ROCvalidationInform20set.pdf")
dev.off()
## Print AUC value 0.8690476
print(auc@y.values)
###END###
